# Supplementary material for: High-resolution map of chromatin accessibility - insights into the focused binding of a large number of transcription factors
Source: Epigenetics Chromatin. 2026 Feb 22;19:14. doi: 10.1186/s13072-026-00665-2 (PMC13032593; doi:10.1186/s13072-026-00665-2)
Supplement: Supplementary file 2 — Supplementary Material 2. [file 13072_2026_665_MOESM2_ESM.xlsx]

## Sheet: HepG2 TFs
bed file of TF ChIP-seq, HepG2
Myers group		Snyder group
Accession #	TF	Accession #	TF
ENCFF217STG	EEA1	ENCFF795QXV	SMARCC2
ENCFF322IVF	ZNF501	ENCFF429ZSH	TCF12
ENCFF750QHT	ZNF792	ENCFF935NRC	SOX13
ENCFF981WJF	ZMAT3	ENCFF187WJM	ATM
ENCFF606UCO	LCORL	ENCFF458VJS	TRIM22
ENCFF854ZPK	KIAA2018	ENCFF682RGC	IKZF1
ENCFF409BJK	ZNF414	ENCFF401QJU	FOXP1
ENCFF222FLQ	SSRP1	ENCFF052NNP	NBN
ENCFF175FFY	POGZ	ENCFF293NUD	ZKSCAN1
ENCFF778FIE	ZNF608	ENCFF129SBX	HCFC1
ENCFF958FYM	MNX1	ENCFF445RVR	BRCA1
ENCFF640TCA	ZMYM3	ENCFF617LWF	RAD21
ENCFF904LYG	ZSCAN22	ENCFF239GSE	SMARCE1
ENCFF723WCO	THAP8	ENCFF362KPX	HDAC2
ENCFF413CKX	GTF3A	ENCFF894XVP	PHB2
ENCFF300AER	ZNF17	ENCFF387PJU	RAD51
ENCFF149QHA	ZBTB3	ENCFF135JMT	MNT
ENCFF598CBU	DMTF1	ENCFF413PEE	LCORL
ENCFF825TUP	PAXIP1	ENCFF037ZMX	SUZ12
ENCFF878TPY	ZNF251	ENCFF483YIX	ZNF24
ENCFF492BXK	ARID4B	ENCFF105VCL	SIN3B
ENCFF199NUD	KAT7	ENCFF141FYD	RFX5
ENCFF751MTJ	MBD1	ENCFF028OBL	SMC3
ENCFF971VQT	ZMYM3	ENCFF022GRJ	BCLAF1
ENCFF862ZEX	FOXP1	ENCFF758UYX	TBL1XR1
ENCFF931JDS	YEATS4	ENCFF096EUR	PPARGC1A
ENCFF644EPI	KMT2A	ENCFF189UXQ	TOE1
ENCFF428ZPS	ZBTB14	ENCFF022KBD	RCOR1
ENCFF566PBY	CBX1	ENCFF405UGF	SKI
ENCFF927LFN	ZBTB40	ENCFF770RAR	ESRRA
ENCFF942JZO	FOXC1	ENCFF155CEQ	RAD21
ENCFF141IMM	IRF9	ENCFF926ROG	GTF2F1
ENCFF856AHX	ZNF605	ENCFF132RKR	KAT2B
ENCFF541FQS	ZNF326	ENCFF761DOS	ZFP36
ENCFF906SCU	ZBTB49	ENCFF102ZOU	CHD2
ENCFF585SZT	ATAD3A	ENCFF308CTG	ZNF384
ENCFF622FUC	ZNF503	ENCFF594LBX	SP1
ENCFF230YBC	ZNF3	ENCFF424GKS	POLR2AphosphoS2
ENCFF927JRS	ZNF263	ENCFF149UHC	POLR2A
ENCFF819NNH	ZBTB21	ENCFF532RTY	NR3C1
ENCFF011OPT	ZBTB26	ENCFF624HJF	SREBF1
ENCFF698ITQ	ZNF143	ENCFF536DJU	ARID3A
ENCFF048GXO	MYNN	ENCFF773HRY	MBNL3
ENCFF902EKZ	TCF3	ENCFF250DNU	CEBPZ
ENCFF463GXC	ATF6	ENCFF654RRF	MAFK
ENCFF440ODC	BRD4	ENCFF074XQR	ARNT
ENCFF467WXB	SP140L	ENCFF748PZH	ZBTB40
ENCFF342ETP	SP110	ENCFF052BXQ	RNF2
ENCFF825ROC	ZFP64	ENCFF634YFK	TBX3
ENCFF422MYG	ZNF513	ENCFF436SNU	SOX6
ENCFF405YXO	ZNF180	ENCFF041YZV	NFRKB
ENCFF854KWX	ZNF740	ENCFF866HGW	ZNF282
ENCFF944XYP	PHF5A	ENCFF788ONH	ATF7
ENCFF836QUB	HHEX	ENCFF858WPR	ZNF24
ENCFF060MHX	ZNF865	ENCFF539NTA	ZNF24
ENCFF288NCG	ZKSCAN8	ENCFF349PJY	ZNF24
ENCFF894YFW	ATF7	ENCFF236ZDX	NONO
ENCFF006LKS	TAF1	ENCFF906UGH	ZNF207
ENCFF674BRV	JRK	ENCFF251RCG	PLRG1
ENCFF086YQE	KDM1A	ENCFF005YUC	MAFF
ENCFF874HXM	ZNF772	ENCFF314KET	CREB1
ENCFF405LDS	EED	ENCFF776PGI	BHLHE40
ENCFF182FNR	SAP130	ENCFF257JVF	MNT
ENCFF373JGX	ZNF407	ENCFF562YSV	JUND
ENCFF482JEG	NFATC3	ENCFF982PLG	NRF1
ENCFF898ZHK	ZNF619	ENCFF652ELW	USF2
ENCFF381WCL	MTA1	ENCFF682ESJ	HSF1
ENCFF985SRX	WIZ	ENCFF425AHN	YBX1
ENCFF618JPG	ZNF615	ENCFF011QFM	FOXA1
ENCFF330SXS	ZFP1	ENCFF088YXY	RFX1
ENCFF049ISU	ZC3H8	ENCFF086ZTC	MAZ
ENCFF317GWN	RFXANK	ENCFF619GRL	IRF3
ENCFF371EUY	ZNF709	ENCFF260APL	FOXK2
ENCFF635XBX	PHF20	ENCFF191NVV	ETS1
ENCFF216KLB	ZFP91	ENCFF076WTT	TBX3
ENCFF632APE	SMAD4	ENCFF354VWZ	POLR2A
ENCFF841YHN	ZNF572	ENCFF157DSR	CEBPB
ENCFF078ATH	ZNF778	ENCFF044NSI	MAX
ENCFF667FDX	TIGD6	ENCFF599KZZ	MXI1
ENCFF544WSX	DBP	ENCFF488UHZ	EP300
ENCFF946LHJ	TBX2	ENCFF062USI	CEBPB
ENCFF373KUZ	ZNF101	ENCFF466FCB	FOXA2
ENCFF196KRF	TBP	ENCFF356ZVN	HNF4A
ENCFF340TNC	ZNF556	ENCFF130LVT	NFE2L2
ENCFF306ZFX	NFE2	ENCFF852EYZ	NR2F1
ENCFF262CSX	ZNF713	ENCFF079UOJ	JUN
ENCFF624TVT	ZNF44	ENCFF198GZQ	TBP
ENCFF712RNF	MYBL2	ENCFF458PBB	MAFK
ENCFF458FBS	ZNF786	ENCFF994LMJ	ATF2
ENCFF482QHM	ZBTB39	ENCFF266GBP	ATF4
ENCFF896EHN	ZMAT5
ENCFF339GYF	ZGPAT
ENCFF762NCU	RBPJ
ENCFF233OIC	ZNF512
ENCFF313BSI	ZNF18
ENCFF272IPH	ZNF337
ENCFF445CZX	CHCHD3
ENCFF682RGD	PHF21A
ENCFF921XWH	ZFYVE20
ENCFF255QEY	ZNF616
ENCFF754CRG	SNAPC4
ENCFF270ONC	GLYR1
ENCFF104XLA	ZNF234
ENCFF743AUT	ZFP37
ENCFF706SJT	ZNF25
ENCFF795VJZ	ZNF569
ENCFF550VES	ZNF574
ENCFF119UOZ	ZNF232
ENCFF388IZF	ZNF484
ENCFF009LDQ	ZIK1
ENCFF861MUF	STAT6
ENCFF551CCD	MBD4
ENCFF621IOC	ZNF83
ENCFF499KOY	ZBTB43
ENCFF791SNR	BRCA1
ENCFF904DOZ	MYBL2
ENCFF389YCG	ZNF138
ENCFF215UIS	ZNF660
ENCFF906HIO	KDM3A
ENCFF558WZE	PHF8
ENCFF964FPZ	ZNF281
ENCFF716HAB	AKAP8
ENCFF837BSM	ZNF485
ENCFF669MLA	ZKSCAN5
ENCFF462RVE	ZNF782
ENCFF581GZR	ZNF687
ENCFF424FZS	BCL3
ENCFF696QTC	ZBTB42
ENCFF620OUT	NFE2L1
ENCFF048HNT	AHDC1
ENCFF707SJC	DLX6
ENCFF924VAH	ZNF441
ENCFF261NJZ	ZNF460
ENCFF996LQH	NR0B2
ENCFF754OSO	ZNF607
ENCFF032ZPF	TAF1
ENCFF198OOM	SPEN
ENCFF060REJ	GATAD1
ENCFF468WZL	ZNF530
ENCFF304NRB	RAD21
ENCFF485CTI	DR1
ENCFF314CDT	TEAD3
ENCFF741QVY	ZNF614
ENCFF259PTV	ZNF570
ENCFF896PGF	ZSCAN29
ENCFF615OJH	SETDB1
ENCFF464WKR	ZNF597
ENCFF361PBY	ZNF362
ENCFF305WWR	HMGXB4
ENCFF490TYP	HMGA1
ENCFF259UJN	ZNF549
ENCFF959TJF	ZNF296
ENCFF003HBS	MED13
ENCFF800VNW	ZFP14
ENCFF015STD	DZIP1
ENCFF044XYZ	ZXDC
ENCFF428HNJ	ZNF280B
ENCFF165IYE	PAWR
ENCFF318CUZ	FOXO4
ENCFF705AOW	HDAC1
ENCFF976LBY	MAF1
ENCFF260XMT	ZBTB33
ENCFF663KMO	ZNF788
ENCFF221AOL	HDAC2
ENCFF021YBN	ZBED4
ENCFF604THW	ZNF121
ENCFF612MNU	ZNF511
ENCFF999NWQ	ZSCAN9
ENCFF469JVY	DNMT3B
ENCFF016EAV	ZNF790
ENCFF358INM	TFE3
ENCFF611FIV	NFIC
ENCFF385DPO	HOXA5
ENCFF804WYO	POU2F1
ENCFF384TZN	ZBTB25
ENCFF079KQG	ZNF768
ENCFF190LEQ	GZF1
ENCFF902PJA	KDM2A
ENCFF978GOF	ZNF205
ENCFF486LNN	CBX5
ENCFF411GOS	AKNA
ENCFF034RYJ	ZNF629
ENCFF890WJZ	GABPA
ENCFF438MZI	ZHX3
ENCFF647OBG	MEIS2
ENCFF630HYZ	KMT2B
ENCFF623DVC	ZNF331
ENCFF401HSI	FOSL2
ENCFF409PJJ	ZNF12
ENCFF249NCB	PREB
ENCFF514SEQ	NR3C1
ENCFF683CTP	ZNF124
ENCFF296WYX	ZNF691
ENCFF026PPP	AFF4
ENCFF331QMY	ZNF850
ENCFF625WYP	RREB1
ENCFF684UHQ	HMGXB3
ENCFF731RBX	ZNF329
ENCFF920PLY	ZNF777
ENCFF994VNA	ZNF816
ENCFF486PIE	ZNF333
ENCFF815JML	ZNF746
ENCFF620CHN	DMAP1
ENCFF535BYF	ZNF577
ENCFF070QDA	ZNF639
ENCFF413OMR	ZNF280D
ENCFF456EDK	CENPBD1
ENCFF645BZY	ZNF784
ENCFF948XVV	IKZF4
ENCFF131VCS	ARID3A
ENCFF503IOR	TRAFD1
ENCFF938PFW	MEF2A
ENCFF290UUF	ZNF30
ENCFF237AST	ZNF33A
ENCFF120BVS	ZNF221
ENCFF294DQQ	ZNF160
ENCFF710TSK	SAFB2
ENCFF230KZH	ZNF775
ENCFF226FPR	ZHX2
ENCFF450BWT	ZNF674
ENCFF497RWP	ZNF707
ENCFF697NJT	ETS1
ENCFF594DAV	ZSCAN12
ENCFF687TJX	NFKB2
ENCFF865WCB	ZNF317
ENCFF353STA	ZNF431
ENCFF670IOD	ZNF761
ENCFF339ZPY	SMAD9
ENCFF628ZKC	ZNF451
ENCFF482XKY	ZNF781
ENCFF396ZSB	ZNF776
ENCFF373UVF	TCF12
ENCFF748KIJ	ZNF432
ENCFF364DXQ	ZNF598
ENCFF494FXL	KLF13
ENCFF492FGH	MTERF2
ENCFF632PBR	SKIL
ENCFF879KUL	ZNF720
ENCFF139XIZ	FUBP1
ENCFF624JML	ZNF146
ENCFF265QIF	ZNF670
ENCFF623HZY	ZNF558
ENCFF902BKY	HDAC2
ENCFF186RPU	ZNF225
ENCFF093AZT	MTA3
ENCFF417LFH	MTERF4
ENCFF321MKV	ZNF10
ENCFF374HXP	ZBTB4
ENCFF853YIS	ZFP41
ENCFF227RXB	TRIM24
ENCFF643FQU	ZBTB1
ENCFF370XOM	STAT5B
ENCFF676NOU	REPIN1
ENCFF179LFO	SNAI1
ENCFF004LNW	SATB2
ENCFF233BHX	NRL
ENCFF209MHH	CERS6
ENCFF825GVH	ZBTB10
ENCFF385UIF	ZNF697
ENCFF361JRX	KDM4B
ENCFF825WJM	ZNF547
ENCFF453UVV	LCOR
ENCFF748SGP	MLLT10
ENCFF312YZB	NCOA5
ENCFF477JRZ	STAG1
ENCFF847EOB	ZC3H4
ENCFF493UFO	MED1
ENCFF167IAP	TOE1
ENCFF743CDY	ZMYM2
ENCFF322CXC	RFXAP
ENCFF647CDO	BRF2
ENCFF625DDW	ZNF878
ENCFF216ISR	NR1H2
ENCFF542SUS	REL
ENCFF990ZAB	MED8
ENCFF455PZT	BAZ2A
ENCFF359DKY	GRHL1
ENCFF233ZOX	ZNF292
ENCFF481VPQ	YEATS2
ENCFF245TLY	FLYWCH1
ENCFF366KEF	TMF1
ENCFF827VMW	IRF5
ENCFF437PVG	SALL2
ENCFF437XMN	ZNF780A
ENCFF155NXO	ZNF704
ENCFF592DOR	ZBTB20
ENCFF503UTF	ZNF563
ENCFF321MWB	ZNF235
ENCFF460DRP	ZSCAN25
ENCFF636GBV	ZBTB33
ENCFF974NTF	NCOA2
ENCFF154DSR	ZSCAN5A
ENCFF408CTC	ZFP82
ENCFF620YHG	MTF2
ENCFF195YPT	ZBED5
ENCFF003AMQ	TIGD3
ENCFF622GUA	DNMT1
ENCFF004BLZ	ZNF827
ENCFF069YFV	NFAT5
ENCFF080TIX	RBAK
ENCFF442AHG	ZNF527
ENCFF898LPA	ZNF703
ENCFF823WVL	ZNF274
ENCFF615SJG	CCDC6
ENCFF612NCS	ZNF256
ENCFF349OOT	ZBTB38
ENCFF021NPR	ZBTB7A
ENCFF659PQJ	DDIT3
ENCFF725ZBA	ZBTB7B
ENCFF591XXC	SP2
ENCFF006LDU	ZHX2
ENCFF110MJW	SIN3A
ENCFF399LOS	NCOA1
ENCFF745JFN	GLMP
ENCFF821HRB	CENPX
ENCFF868DTR	ZNF142
ENCFF632NSF	ZNF430
ENCFF666ISN	PRDM4
ENCFF726AMU	PRMT3
ENCFF525SCQ	REXO4
ENCFF552XOP	JDP2
ENCFF391XMO	ZNF562
ENCFF975YZR	ZNF672
ENCFF108LBD	SMAD7
ENCFF714AQQ	HES4
ENCFF782EKY	SCMH1
ENCFF114SGL	TOPORS
ENCFF748IDH	PAX8
ENCFF702UDA	ZNF468
ENCFF882GQF	ZNF589
ENCFF594JNI	ZUFSP
ENCFF680JFD	TEAD2
ENCFF014RJF	THAP4
ENCFF310IWF	ZNF564
ENCFF672ZEZ	ZNF747
ENCFF455TXX	ZNF546
ENCFF162YBD	PROX1
ENCFF501HSY	ZNF75D
ENCFF239IMY	MYC
ENCFF806TIM	SP1
ENCFF647VJL	HOXD1
ENCFF510SAT	NR5A1
ENCFF061ZIT	NFYC
ENCFF548ZQR	FOXJ3
ENCFF163LGN	FOXP4
ENCFF992EBV	BHLHE40
ENCFF738LQC	CREB1
ENCFF104FEX	MAX
ENCFF488DML	ELF4
ENCFF885VKD	ATF4
ENCFF651OAU	TCF12
ENCFF862WTX	SRY
ENCFF249WHV	ZNF571
ENCFF991QJO	ZNF724P
ENCFF787GZD	ZBTB33
ENCFF278CIM	TSC22D2
ENCFF869BHB	SALL1
ENCFF986ZVU	THAP7
ENCFF689CDE	MZF1
ENCFF745YRF	NONO
ENCFF610WQK	BORCS8-MEF2B
ENCFF335VPW	POGK
ENCFF799VRS	ZFP36L1
ENCFF451IBG	ZNF567
ENCFF856QFA	ZBTB2
ENCFF241YGM	MATR3
ENCFF320EKJ	ZFP36L2
ENCFF143QCD	ZNF749
ENCFF241LPZ	CBX2
ENCFF701NLW	HOXA7
ENCFF663PTR	KLF15
ENCFF748PEB	ZCCHC11
ENCFF688UTO	HOXA9
ENCFF643XUN	FBXL19
ENCFF165MOD	ARID2
ENCFF991RMN	CENPT
ENCFF229WDE	ZMYM4
ENCFF659FLZ	GATAD2B
ENCFF765MRZ	LRRFIP1
ENCFF639APT	ARHGAP35
ENCFF496HIK	ZNF646
ENCFF322IPP	ZNF879
ENCFF618NTX	ZNF800
ENCFF291LHW	ZFY
ENCFF404IUH	ZNF264
ENCFF786YUS	PIN1
ENCFF161TZL	JARID2
ENCFF950HXZ	BATF2
ENCFF744HGY	NPAS2
ENCFF215FJJ	ZNF841
ENCFF670KBU	TSC22D1
ENCFF060IPX	ZEB1
ENCFF507WOQ	TARDBP
ENCFF288BSV	TERF1
ENCFF406UND	ZBTB7A
ENCFF685UPN	ZBTB34
ENCFF139FEW	ZFHX3
ENCFF965BNM	ZNF136
ENCFF838QED	ZFAT
ENCFF039JSN	THYN1
ENCFF727SKX	SNAPC2
ENCFF809NBM	ZNF181
ENCFF786UOS	AKAP8L
ENCFF509GED	SMYD3
ENCFF857BXY	CREBL2
ENCFF551WCN	NACC2
ENCFF996NWM	ZNF253
ENCFF194QYM	KLF16
ENCFF519NHL	ZFP90
ENCFF425JPL	ZNF354B
ENCFF624UXU	ZHX1
ENCFF784ICI	IRX3
ENCFF330OKC	CSRNP1
ENCFF142CUN	ZNF496
ENCFF776STO	ZNF275
ENCFF798IVN	HOXA10
ENCFF502SCY	CC2D1A
ENCFF172LIW	ATF7-NPFF
ENCFF137QEJ	ZSCAN21
ENCFF422TZK	BCL6
ENCFF554KYQ	SNAPC5
ENCFF583ZWV	ZC3H13
ENCFF254ZSQ	CSRNP2
ENCFF165EYN	HBP1
ENCFF760HXD	KLF11
ENCFF678IWM	ZNF678
ENCFF930FAL	ZBTB46
ENCFF451VTH	ZNF276
ENCFF872DSQ	ISX
ENCFF376CUV	KDM6A
ENCFF567QWP	FOXM1
ENCFF132AJP	MLX
ENCFF440JOS	ATF3
ENCFF951CCL	CBFB
ENCFF368IYV	IRF1
ENCFF954EXR	PITX1
ENCFF373SRR	TFDP1
ENCFF123FQW	HNF4G
ENCFF667MEL	ZNF609
ENCFF399AJX	NFKBIZ
ENCFF906WDG	ZNF773
ENCFF176ATR	ZNF644
ENCFF868LEZ	AHR
ENCFF974SGQ	HOMEZ
ENCFF102ZUM	THRB
ENCFF052UCF	RAD21
ENCFF953FNE	FUBP3
ENCFF305OER	JUND
ENCFF180WMP	ZBTB37
ENCFF341OLL	MAZ
ENCFF958OUE	YY1
ENCFF489SJO	NFIL3
ENCFF130ZHU	ZNF557
ENCFF560NWT	ZSCAN30
ENCFF510QJE	MBD1
ENCFF267ADR	RERE
ENCFF669TCB	ZNF7
ENCFF100VUB	PAF1
ENCFF216VXG	ZNF580
ENCFF009CVQ	ERF
ENCFF158BJH	GATAD2A
ENCFF600JNK	ELF3
ENCFF882JOB	MXD4
ENCFF602VMT	KAT8
ENCFF472DLA	XBP1
ENCFF421QJP	ZBTB8A
ENCFF216JWP	ZNF710
ENCFF371LUB	IKZF5
ENCFF589GHP	MIER2
ENCFF016YNQ	RARA
ENCFF563KSY	MIER3
ENCFF529NGU	HMGXB4
ENCFF442ZRY	ZNF383
ENCFF703APN	ZNF490
ENCFF042SUM	ZNF766
ENCFF815SBJ	DRAP1
ENCFF236CPT	ZNF367
ENCFF903IZG	ZNF891
ENCFF206KPV	SMAD3
ENCFF772BAU	ZNF224
ENCFF858SAF	THAP9
ENCFF810LSF	UBTF
ENCFF616FXO	ZNF483
ENCFF351COM	MYRF
ENCFF435AEQ	NKX3-1
ENCFF807WYN	RCOR2
ENCFF115ENN	ZNF576
ENCFF243JXS	SMAD1
ENCFF287TUA	NAIF1
ENCFF189PKJ	ZNF883
ENCFF338YFQ	SOX18
ENCFF482BEV	ATF5
ENCFF141UZG	ZNF543
ENCFF407WPM	MEF2D
ENCFF854DNO	ZNF230
ENCFF099SDO	ZFX
ENCFF414GKA	ZNF550
ENCFF019SZJ	GPBP1L1
ENCFF753OCA	HOXA3
ENCFF998FLA	ATRX
ENCFF332MPQ	ZNF839
ENCFF802DLC	ZNF548
ENCFF505AEY	ZSCAN20
ENCFF415YWK	ZNF343
ENCFF720DYW	ZNF318
ENCFF130OKL	ZNF217
ENCFF007COI	DPF2
ENCFF108PPK	ZNF510
ENCFF308RXD	ISL2
ENCFF955LND	GPN1
ENCFF524CCS	ZNF382
ENCFF810TWJ	ZSCAN31
ENCFF477OUI	ARID5B
ENCFF918TGZ	LBX2
ENCFF044VTI	RORA
ENCFF258MNE	ARID4A
ENCFF518ZKO	ZNF350
ENCFF645VCZ	ZNF446
ENCFF926UHP	RNF219
ENCFF753CVD	ZNF526
ENCFF909XQR	RARG
ENCFF148RPN	ZBTB24
ENCFF627DNU	ZNF20
ENCFF034ASW	ZNF335
ENCFF135VAJ	ZNF33B
ENCFF963QEL	ZNF552
ENCFF708ZFL	ZNF219
ENCFF991XSG	PLSCR1
ENCFF333PIQ	CAMTA2
ENCFF024LQZ	ZNF737
ENCFF050KYT	ZNF512B
ENCFF159PYD	POLR2A
ENCFF802VTG	GLI4
ENCFF612MQA	ZNF260
ENCFF257BGF	KLF16
ENCFF791UUM	ZZZ3
ENCFF517FAL	HMG20B
ENCFF156UNQ	HMG20A
ENCFF458IBK	ZBTB44
ENCFF224RFJ	ZFP62
ENCFF595TJC	KDM5B
ENCFF543CJD	ZNF48
ENCFF779CUH	SFPQ
ENCFF290IVM	KLF6
ENCFF831MUI	MIXL1
ENCFF514IUU	ZNF770
ENCFF170GIQ	ZNF652
ENCFF841BQO	ZNF34
ENCFF643LFY	SIX4
ENCFF328SRN	RXRA
ENCFF383BYS	JUND
ENCFF254ZDA	MAX
ENCFF049BWK	E2F1
ENCFF588WBI	ARNTL
ENCFF636SGK	JUN
ENCFF387KML	ETV6
ENCFF475HLY	TEF
ENCFF347UBA	SP5
ENCFF601MBD	FOXA3
ENCFF164JZB	RFX3
ENCFF938KVY	SP4
ENCFF567JIZ	PPARG
ENCFF712AVW	USF1
ENCFF445FCL	HINFP
ENCFF811LFF	FOXQ1
ENCFF955MFB	CREB1
ENCFF520SGM	POLR2AphosphoS5
ENCFF664UGR	CTCF
ENCFF070XVL	SOX5
ENCFF349HIP	ATF3
ENCFF767MSS	HNF1A
ENCFF245XOL	E2F4
ENCFF022QCK	HNF1B
ENCFF453YPR	SOX13
ENCFF200SDQ	REST
ENCFF839JEO	ELF1
ENCFF124UUN	KLF12
ENCFF715QJD	TCF7
ENCFF372PXU	E2F2
ENCFF668GIP	PRDM10
ENCFF696OTJ	TFAP4
ENCFF089XCL	RELA
ENCFF062UNZ	HSF2
ENCFF582HAZ	LIN54
ENCFF871PDU	CREM
ENCFF458AZS	USF2
ENCFF683OFC	ATF1
ENCFF162SGM	HNF1A
ENCFF162UZN	ADNP
ENCFF217XUD	GABPB1
ENCFF992KZC	IRF2
ENCFF355HRT	TEAD4
ENCFF127ZZG	NFIB
ENCFF192IHI	NR2F6
ENCFF780JTP	MLXIP
ENCFF835WKW	MXD1
ENCFF174JHS	PATZ1
ENCFF519GKM	ATF4
ENCFF264GAF	HLF
ENCFF951QPJ	CEBPG
ENCFF128AZO	TEAD1
ENCFF704BPD	HNF4A
ENCFF042QSE	NR2C2
ENCFF701DTE	TP53
ENCFF125ABN	NR2F1
ENCFF605GXY	FOXK1
ENCFF417HLM	ONECUT2
ENCFF828TUW	JUNB
ENCFF700GPU	PBX2
ENCFF263RCV	HNF4A
ENCFF890ZHY	ELK4
ENCFF302AZX	MYPOP
ENCFF271FEM	REST
ENCFF331BSI	FOXO1
ENCFF889SYG	THAP11
ENCFF726SWQ	TCF7L2
ENCFF004QJZ	GMEB1
ENCFF656PGC	FOXA2
ENCFF480YAW	SP2
ENCFF999HNJ	GFI1
ENCFF841GDS	TEAD4
ENCFF642BLI	HIC2
ENCFF919ZSN	ONECUT1
ENCFF413UQM	HNF4G
ENCFF645QRU	TFAP4
ENCFF486MHG	PRDM15
ENCFF081USG	FOXA1
ENCFF502QZR	MTF1
ENCFF050QMU	SRF
ENCFF772SCR	FOSL2
ENCFF215GPK	ELF1
ENCFF561XGT	NFIA
ENCFF257CCO	NFYB
ENCFF398TIE	TGIF2
ENCFF023EDF	CREM
ENCFF712HHN	ETV5
ENCFF497SIC	FOSL1
ENCFF929XBL	CEBPD
ENCFF316WFA	SRF
ENCFF069QZX	SIX1
ENCFF308STQ	NRF1
ENCFF260FYO	CEBPA
ENCFF737MXG	THRA
ENCFF409YKQ	GATA2
ENCFF827LSX	EP300
ENCFF393LUP	EP300
ENCFF652FKO	GABPA
ENCFF076ESL	HIVEP1
ENCFF774KWE	MGA
ENCFF672RKS	PBX3
ENCFF166QJY	NFYA
ENCFF759YCY	FOXA2
ENCFF603PUS	EGR1
ENCFF442JPI	USF1
ENCFF131BRD	NR2F6
ENCFF218BAR	SOX13
ENCFF378GRS	GMEB2
ENCFF522LHU	ATF2
ENCFF603NUV	E2F8
ENCFF301CNM	CEBPB
ENCFF382YJO	RXRA
ENCFF804MKP	NR2F2
ENCFF372DFI	MXD3
ENCFF944IDN	MAFG
ENCFF431BYW	ARNT2
ENCFF466RZX	FOXA1
ENCFF310TQK	BHLHA15
ENCFF703JHN	ETV4
ENCFF863JMY	SOX6
ENCFF850FVG	RXRB
ENCFF199YFA	CTCF
ENCFF348EDE	NRF1
ENCFF546OSE	MEIS1
ENCFF700DMQ	ESRRA
ENCFF340VOQ	TFDP2
ENCFF154VTV	GATA4
ENCFF732NHA	E2F5
ENCFF399YOO	ELK1
ENCFF333SWC	SP1
ENCFF624RGO	ETV4
ENCFF073UWB	KLF9
ENCFF948RVA	FOXA1
ENCFF767ZRB	CREB3

## Sheet: K562 TFs
bed file of TF ChIP-seq, K562
Snyder group		Myers group
Accession #	TF	Accession #	TF
ENCFF852ZRK	TAL1	ENCFF921BXP	STAG1
ENCFF603EAX	MYNN	ENCFF117XRE	ZMYM3
ENCFF082DOH	CBFA2T3	ENCFF653ABW	ZNF511
ENCFF604RBX	ZNF354C	ENCFF018TNP	PRMT5
ENCFF528IDR	ARID4B	ENCFF882XTP	ZNF184
ENCFF215JWS	PHF21A	ENCFF798KXN	NR1H2
ENCFF543GET	CBFA2T2	ENCFF820MJD	FOXM1
ENCFF660DEP	NCOA1	ENCFF051FNO	PML
ENCFF959ZKZ	ZNF707	ENCFF018HWM	ZNF7
ENCFF893YKY	PPARD	ENCFF710YFH	SREBF2
ENCFF023JGT	HSF4	ENCFF934NEX	SMAD4
ENCFF705SFR	TSC22D4	ENCFF227LKX	MYBL2
ENCFF435MHH	ZNF212	ENCFF295XBK	ZNF263
ENCFF493LZB	ZNF695	ENCFF817EJA	ZNF512
ENCFF691JZW	RBPJ	ENCFF620FIH	BRCA1
ENCFF647RGI	NR2F6	ENCFF132DPY	ZBTB40
ENCFF832DBU	DLX4	ENCFF974IPP	FOXP4
ENCFF588CXX	ZBTB9	ENCFF586MZX	ELK1
ENCFF750AGR	FOXO4	ENCFF515LWL	ZNF217
ENCFF255HEF	ZNF407	ENCFF405QTW	ETV6
ENCFF147IAH	MCM2	ENCFF784BTI	TAF1
ENCFF014HYS	ZNF84	ENCFF070ZTX	BCLAF1
ENCFF239OHL	MCM7	ENCFF021JCJ	ZNF12
ENCFF574LAO	TRIM25	ENCFF741FZG	SP2
ENCFF514DDG	TRIM25	ENCFF792CKI	TAF7
ENCFF448LKL	TRIM25	ENCFF304PGC	KDM4B
ENCFF460GXA	ZBTB5	ENCFF270TMW	ZC3H4
ENCFF772QLT	ETS2	ENCFF488OTN	KLF16
ENCFF928UFW	KDM4B	ENCFF866ARI	HMG20A
ENCFF156GHD	CC2D1A	ENCFF645OCW	ZNF639
ENCFF738IQL	ZNF257	ENCFF500BWO	PURB
ENCFF906PUB	THRB	ENCFF505INE	DMTF1
ENCFF123IHX	CAMTA2	ENCFF259YUE	NRF1
ENCFF645IVF	CHCHD3	ENCFF093BBG	IRF1
ENCFF879NTL	ARID1B	ENCFF863ZFH	ATF6
ENCFF507QLB	HDAC1	ENCFF884MNF	SIN3A
ENCFF541VYN	CHAMP1	ENCFF634OOU	TRIM28
ENCFF519LSA	MCM7	ENCFF905RSN	ZNF224
ENCFF175YPM	ZHX1	ENCFF880BPX	TARDBP
ENCFF004YCK	ZNF740	ENCFF146GZZ	ZBTB33
ENCFF560UGR	ZKSCAN1	ENCFF392INU	ZBED1
ENCFF839GAS	ZFP36	ENCFF930WPG	RAD21
ENCFF295YRT	GATAD2A	ENCFF066OJB	CBX5
ENCFF326CIT	UBTF	ENCFF763XBV	ZBTB33
ENCFF528SIV	ZC3H11A	ENCFF346AOR	ZBTB7A
ENCFF794SCQ	ID3	ENCFF882ZEN	MED1
ENCFF771XZZ	CGGBP1	ENCFF596HNP	ZNF143
ENCFF122FTW	STAT5B	ENCFF470CSE	CBX1
ENCFF670RLH	ZNF79	ENCFF086FAZ	ARID4B
ENCFF936WES	RELA	ENCFF094FBP	ZNF282
ENCFF030AXK	DEAF1	ENCFF491EEI	FOXP1
ENCFF143MEF	ILK	ENCFF917HUH	TOE1
ENCFF913WRW	ARID2	ENCFF142MJD	AFF4
ENCFF199CQK	TAF7	ENCFF308VAI	ZBTB49
ENCFF150FJT	HDAC2	ENCFF840NZE	ZFX
ENCFF207MLR	ZNF408	ENCFF330EGV	ERF
ENCFF206LMB	THAP12	ENCFF109UVJ	ZKSCAN8
ENCFF614IBI	HLTF	ENCFF742ZHT	SIX5
ENCFF415MKA	TCF15	ENCFF916CTU	ZBTB1
ENCFF908MWB	SMARCC2	ENCFF185KMK	HMGXB4
ENCFF479SOJ	RB1	ENCFF335ZTU	SMAD3
ENCFF829FZW	KDM1A	ENCFF971YTJ	SMAD5
ENCFF722RWS	SMARCA5	ENCFF653DNY	ZNF317
ENCFF542HJS	DPF2	ENCFF022KBK	CEBPB
ENCFF209DVO	ZBTB2	ENCFF802NHC	CBFB
ENCFF669VJB	ZNF639	ENCFF518EGY	ELF4
ENCFF271MJE	RNF2	ENCFF763MXW	ELF1
ENCFF649OPX	ZNF24	ENCFF788YHU	MBD2
ENCFF716PXH	DPF2	ENCFF888CKG	SPI1
ENCFF917RIN	ZBTB33	ENCFF310CCS	USF1
ENCFF151WYQ	ZSCAN29	ENCFF473NCJ	RERE
ENCFF716OTE	SRF	ENCFF201BGD	NR3C1
ENCFF034SWM	TBL1XR1	ENCFF672PJF	ZNF232
ENCFF120PGJ	SMAD1	ENCFF927VIS	PREB
ENCFF341CNM	NFXL1	ENCFF881MMD	ZNF124
ENCFF224YBQ	RCOR1	ENCFF598VGY	STAT6
ENCFF370YGS	TBP	ENCFF630HGY	HDAC2
ENCFF239WEU	MCM2	ENCFF824EJC	ZNF609
ENCFF015FXW	ZNF407	ENCFF266MUT	LCOR
ENCFF840SLB	ZNF316	ENCFF555IKI	KAT7
ENCFF321LMQ	NFRKB	ENCFF959SMC	ZNF740
ENCFF545WAL	ZNF318	ENCFF650DWZ	ZNF121
ENCFF217EJG	ZNF639	ENCFF442RYH	ZNF431
ENCFF451AEQ	ZNF316	ENCFF718IGO	ZFP91
ENCFF266FUJ	ZNF184	ENCFF124KCE	ZBTB43
ENCFF942JZR	COPS2	ENCFF128YWS	MLX
ENCFF775PIY	HDAC3	ENCFF749GMT	MYNN
ENCFF227HVU	ZBTB11	ENCFF238XIA	TGIF2
ENCFF118ATD	HMG20A	ENCFF386ZWO	CBX3
ENCFF462ZIG	ERF	ENCFF510PVQ	ZNF3
ENCFF913YMX	ZNF551	ENCFF570YIC	ZNF3
ENCFF798AFV	ZNF3	ENCFF180XUM	ZNF3
ENCFF269PAM	TFAM	ENCFF060JVZ	RNF2
ENCFF180KAV	HEY1	ENCFF289ZIR	USF2
ENCFF144ZLB	TSHZ1	ENCFF516ZWP	FOXK1
ENCFF563ZJM	KLF6	ENCFF171NEU	SP1
ENCFF922RHM	ZNF215	ENCFF704UVS	MAZ
ENCFF774NZZ	RFX7	ENCFF398UQZ	YY1
ENCFF625QHR	NEUROD1	ENCFF324ELP	CREM
ENCFF217LXF	SMARCB1	ENCFF266YHW	MAX
ENCFF752VQB	RLF	ENCFF742XBE	ZNF146
ENCFF058ZHN	MTA1	ENCFF296DCP	ZNF146
ENCFF952WKN	ARHGAP35	ENCFF932FVX	ZNF146
ENCFF730QQD	SMAD2	ENCFF567CPM	FOXJ3
ENCFF110HVI	TRIM25	ENCFF965PER	ETV6
ENCFF388KGW	GATAD2B	ENCFF060MMW	POLR2AphosphoS5
ENCFF019NGO	ZNF253	ENCFF582SNT	CTCF
ENCFF110GDP	ZNF282	ENCFF554GSE	ZBTB11
ENCFF810OHB	ZNF133	ENCFF736XUU	TCF7
ENCFF372YFU	THAP7	ENCFF630YVJ	CTCFL
ENCFF063VRD	ZNF23	ENCFF004HXL	FOSL1
ENCFF629EAD	ZNF41	ENCFF303CVC	TEAD4
ENCFF106ECV	ESRRB	ENCFF904RTN	E2F1
ENCFF822FXR	ZNF174	ENCFF121HYT	ATF2
ENCFF881DAT	ZMIZ1	ENCFF558AJI	CEBPG
ENCFF941EDY	BCL6	ENCFF246USC	ATF3
ENCFF568ZPW	UBTF	ENCFF605XYC	MITF
ENCFF103YZQ	GABPB2	ENCFF831NDQ	E2F6
ENCFF597YMB	TRIM24	ENCFF430YXJ	IRF2
ENCFF652ZZF	HDAC2	ENCFF841RMH	PBX2
ENCFF412WOK	DNMT1	ENCFF501XJP	TEAD4
ENCFF669RLC	NUFIP1	ENCFF214SNH	TEAD1
ENCFF305XQM	ZNF76	ENCFF328OCA	JUNB
ENCFF417FFL	RNF219	ENCFF970QKS	CREB1
ENCFF899BJR	ZNF696	ENCFF074OAM	YY1
ENCFF080KWE	ZNF311	ENCFF823RYG	THAP1
ENCFF193BGB	ZNF397	ENCFF516ZEQ	MYNN
ENCFF847QJI	ZNF592	ENCFF031NTF	MEF2A
ENCFF681YLP	HBP1	ENCFF813TRY	DEAF1
ENCFF053ABJ	ZNF583	ENCFF087EVW	SRF
ENCFF424OWM	PHB	ENCFF003LPE	RUNX1
ENCFF601LMD	HOMEZ	ENCFF865UPM	JUN
ENCFF285MHB	HOXB6	ENCFF187BVL	STAT5A
ENCFF830MTX	ZBTB12	ENCFF822FKQ	MAX
ENCFF080IBW	MTA2	ENCFF754ZWP	SIX5
ENCFF253UAF	ZNF280B	ENCFF173QUY	E2F5
ENCFF885HJI	ZNF668	ENCFF529SRS	NR2F6
ENCFF798LLI	CXXC5	ENCFF474PRJ	NFE2
ENCFF697DRN	ZKSCAN3	ENCFF718VHT	ATF3
ENCFF996OEL	NCOA6	ENCFF438IYI	TFAP4
ENCFF072JDK	ZNF507	ENCFF634JRD	POLR2A
ENCFF344LTH	MCM5	ENCFF044IDV	TFDP1
ENCFF079ERC	CSDE1	ENCFF255QDL	USF1
ENCFF931LUC	NR0B1	ENCFF197SXI	FOXA3
ENCFF242AOL	ZEB2	ENCFF946CTR	NR2C2
ENCFF208OME	ZNF700	ENCFF793HSJ	ATF1
ENCFF268YOM	ZNF24	ENCFF786CRW	NFYA
ENCFF068MGV	NKRF	ENCFF718DFX	HMBOX1
ENCFF569TJP	ZNF239	ENCFF558DSF	HMBOX1
ENCFF941SRW	BCLAF1	ENCFF672ZQW	HMBOX1
ENCFF057SID	NCOA2	ENCFF707MDI	REST
ENCFF794OSY	ZNF780A	ENCFF835FPJ	NR2F6
ENCFF020XNM	SNIP1	ENCFF688TNZ	ELF1
ENCFF553BVI	ARNT	ENCFF221TRR	E2F4
ENCFF313VEF	MBD1	ENCFF101SEZ	SRF
ENCFF727JXN	RHOXF2B	ENCFF566PRZ	EGR1
ENCFF556MUV	MLLT1	ENCFF886BDQ	ETS1
ENCFF539GWU	ZBTB11	ENCFF772OKO	GATA2
ENCFF674XTY	AFF1	ENCFF604LXR	ETV5
ENCFF875JMR	CREB5	ENCFF924GPK	ATF1
ENCFF171ZNN	MLX	ENCFF242YZU	GATA2
ENCFF130WQT	PHTF2	ENCFF773RNU	TCF3
ENCFF410SWS	TCFL5	ENCFF847ZHF	NR2F2
ENCFF566PEY	HDAC8	ENCFF193LLN	CREB1
ENCFF245JPK	OTX1	ENCFF009RFC	GABPB1
ENCFF096AYV	ZNF518B	ENCFF489EME	GABPA
ENCFF375SIS	ID3	ENCFF412ERW	SP1
ENCFF188PLS	MECOM
ENCFF355OYM	MLLT1
ENCFF063NIH	L3MBTL2
ENCFF670POK	NBN
ENCFF382CUT	ILF3
ENCFF746TUQ	DDX20
ENCFF729DNM	DACH1
ENCFF478LQC	MTA2
ENCFF067KCK	SKIL
ENCFF113LBV	KAT8
ENCFF352NGK	ZNF785
ENCFF928BHE	DIDO1
ENCFF408XPG	RNF2
ENCFF232TVE	PYGO2
ENCFF955QCD	TRIP13
ENCFF990SFN	ZNF318
ENCFF318GYM	NONO
ENCFF562XKK	MIER1
ENCFF878SVX	ZNF507
ENCFF382QUI	ZNF277
ENCFF169AWH	ZNF134
ENCFF525XXS	KHSRP
ENCFF366XDW	NFE2L1
ENCFF854SNX	ZNF699
ENCFF920CRL	GTF2A2
ENCFF142ZTD	KLF10
ENCFF084KHS	POLR2H
ENCFF927NEU	TBPL1
ENCFF537HHU	ZSCAN32
ENCFF843NBV	ZNF347
ENCFF443BGE	ZNF449
ENCFF165JQS	ZNF778
ENCFF718DSJ	SMAD3
ENCFF057NNR	NFRKB
ENCFF887ZDT	ZNF586
ENCFF307UZC	ZNF75A
ENCFF307GHJ	POLR3G
ENCFF292HSS	ZBTB17
ENCFF945IST	ZNF57
ENCFF656THP	SNAPC5
ENCFF924FYI	EWSR1
ENCFF770JQM	TRIM28
ENCFF079EGS	ZBTB5
ENCFF201WFM	NFXL1
ENCFF864XZP	ZNF384
ENCFF624PTB	ZBTB40
ENCFF282KHW	MCM5
ENCFF167CQF	EP400
ENCFF257NOX	SIN3B
ENCFF026BDA	BACH1
ENCFF265MQC	ZNF324
ENCFF057JFH	RAD21
ENCFF169QYL	ZNF165
ENCFF728ITJ	ARNT
ENCFF725JXZ	BCLAF1
ENCFF137TCL	NR4A1
ENCFF683VTL	ZNF24
ENCFF809JNC	ZNF77
ENCFF627PLM	RCOR1
ENCFF099OSI	HMG20B
ENCFF661EUX	RFX5
ENCFF478MAJ	MTF1
ENCFF702THZ	KDM2B
ENCFF441QXF	SLC30A9
ENCFF674ZQI	MCM7
ENCFF683VXW	ZBTB34
ENCFF621FPC	HDGF
ENCFF141HPL	ZFP30
ENCFF159END	ZNF717
ENCFF947AEO	CHD2
ENCFF207XCM	ZNF140
ENCFF951BFN	ATF7
ENCFF951KHS	POLR2AphosphoS2
ENCFF518SJY	IFI16
ENCFF067FJF	THRAP3
ENCFF872RQG	NCOA2
ENCFF230DZT	ZC3H8
ENCFF896IUI	ZNF830
ENCFF797VEK	ZZZ3
ENCFF346UGW	KDM1A
ENCFF793FMG	SMARCA4
ENCFF124FTW	BCOR
ENCFF232ZHD	SMAD4
ENCFF738XMN	SUPT5H
ENCFF648ORA	ZNF281
ENCFF649UCX	ZNF354B
ENCFF405BKB	PRDM10
ENCFF898CGY	NCOR1
ENCFF045AOZ	ZC3H8
ENCFF718ZFY	NFYB
ENCFF432KJA	HDAC1
ENCFF835PDO	ZFP91
ENCFF588GNU	CEBPZ
ENCFF777PKJ	NRF1
ENCFF435SNP	ZBTB26
ENCFF189OHQ	EHMT2
ENCFF866OZW	GTF2I
ENCFF150ZBY	ZNF830
ENCFF432HRL	TAF9B
ENCFF053PDX	PHF20
ENCFF992HUS	THRA
ENCFF837ZJJ	GTF2F1
ENCFF374EFU	RUNX1
ENCFF504PFQ	TCF12
ENCFF075OIT	ARNT
ENCFF627RSK	ATF1
ENCFF657CTC	GATA1
ENCFF099RDJ	PKNOX1
ENCFF712ZNR	CEBPB
ENCFF118ECK	REST
ENCFF107DBQ	ATF3
ENCFF289LLT	SMC3
ENCFF316IYH	ZMIZ1
ENCFF536WBT	RAD51
ENCFF967URJ	TBL1XR1
ENCFF280AIK	MTA3
ENCFF950YZE	POLR2AphosphoS2
ENCFF633XFQ	HDGF
ENCFF330SHG	RAD21
ENCFF225GCF	ZNF24
ENCFF701RWL	ZNF561
ENCFF198NGY	ELK3
ENCFF304PQQ	LARP7
ENCFF139FMU	HCFC1
ENCFF318ZUN	ZNF436
ENCFF795AWO	ZFP1
ENCFF195YGC	AFF1
ENCFF258GDS	BRCA1
ENCFF540TWL	ZNF143
ENCFF986BYT	TARDBP
ENCFF743JJF	PATZ1
ENCFF549NPY	ZFPM2
ENCFF416TFM	ZNF445
ENCFF469KAH	SIN3A
ENCFF409SDU	RNF2
ENCFF075BRS	GTF2F1
ENCFF553IUR	ASH1L
ENCFF891OQP	ARID3A
ENCFF486QCV	SMARCA4
ENCFF321NXM	NCOR1
ENCFF889QYR	SUZ12
ENCFF724DNU	POU5F1
ENCFF821QOS	POLR2B
ENCFF732ZNB	TCF7L2
ENCFF711ZED	FOXM1
ENCFF380KJB	ZNF398
ENCFF148YMC	SMARCE1
ENCFF267OGF	SMARCA4
ENCFF491UBF	PTRF
ENCFF785QJM	PHB2
ENCFF836PGX	NCOR1
ENCFF932ZCO	ZNF280A
ENCFF038WQY	C11orf30
ENCFF775WSL	BRD9
ENCFF475CIS	ZEB2
ENCFF748EAO	DDX20
ENCFF904YZI	NCOA1
ENCFF837NNR	MAZ
ENCFF504WWL	FOXA3
ENCFF527MLG	TRIM24
ENCFF057RJK	RREB1
ENCFF873VFI	ZNF319
ENCFF359ZQQ	DMBX1
ENCFF067BCD	NCOA4
ENCFF049MDN	ZNF764
ENCFF712NHB	ZNF354B
ENCFF589EVD	ZBTB8A
ENCFF328SSL	ZBTB8A
ENCFF423CWQ	ZBTB8A
ENCFF563WUP	TOE1
ENCFF583XAW	MCM3
ENCFF746OAD	CSDE1
ENCFF335VOJ	PYGO2
ENCFF101DBG	TAL1
ENCFF782PIZ	CTBP1
ENCFF762CYI	NRF1
ENCFF245OJC	HDAC1
ENCFF156EZP	ZNF655
ENCFF925GLW	E2F8
ENCFF119AHD	MAFF
ENCFF514WJW	NCOA1
ENCFF389FLV	MAZ
ENCFF842JME	POLR2A
ENCFF065RZP	ETV1
ENCFF190CGV	JUN
ENCFF023IFO	NFE2
ENCFF553GPK	SP1
ENCFF724CHN	IRF9
ENCFF852ZIK	NR4A1
ENCFF918BZG	PTTG1
ENCFF515GUE	CHAMP1
ENCFF058VGZ	ZNF184
ENCFF591TLJ	LEF1
ENCFF672NBD	ZNF830
ENCFF137OGC	XRCC3
ENCFF184IOY	ZNF512
ENCFF407STM	ZSCAN29
ENCFF877ZKU	YBX3
ENCFF270TSN	ARID3B
ENCFF118GMS	CREB3L1
ENCFF169MAE	NFIC
ENCFF104VFF	E2F1
ENCFF171FVU	MAX
ENCFF559ODJ	IRF2
ENCFF295XCB	ZNF444
ENCFF439KTZ	E4F1
ENCFF556SMM	ATF3
ENCFF365ETH	GMEB1
ENCFF076GSK	MITF
ENCFF453MMH	KLF13
ENCFF764HIS	GABPB1
ENCFF559MTF	MXD1
ENCFF493DXA	MAFG
ENCFF154IVU	BHLHE40
ENCFF648UJW	CLOCK
ENCFF838GFC	CUX1
ENCFF744HVD	USF2
ENCFF932KRN	JUNB
ENCFF449JMB	HIVEP1
ENCFF405EGZ	TBX18
ENCFF960SMD	NR3C1
ENCFF950IYB	CREB3
ENCFF410RJD	NRF1
ENCFF808QUD	TCF12
ENCFF192ASP	ATF2
ENCFF408RSJ	CDC5L
ENCFF345BUG	PBX2
ENCFF921FKB	POLR2A
ENCFF392MAR	TFCP2
ENCFF863WFD	GMEB1
ENCFF768VRG	RFX1
ENCFF250MUC	ATF4
ENCFF695PDY	ELF2
ENCFF068IGH	MXI1
ENCFF469ZBB	NR2C1
ENCFF242ULW	MEF2D
ENCFF660GHM	CTCF
ENCFF826QOG	HINFP
ENCFF608CXN	MYC
ENCFF938ZPZ	E2F7
ENCFF600KEF	BMI1
ENCFF778UHP	NFATC3
ENCFF286IPW	YBX1
ENCFF136DDO	EGR1
ENCFF746GDG	NR2F1
ENCFF125GZU	SOX6
ENCFF592NJN	TFE3
ENCFF761YYL	REST
ENCFF702XPO	EP300
ENCFF616FCV	ELF4
ENCFF869RFC	DDIT3
ENCFF209WPT	TEAD2
ENCFF440AQF	MNT
ENCFF637SIR	IKZF1
ENCFF029RBI	SREBF1
ENCFF524ZER	MGA
ENCFF497OQD	FOXA1
ENCFF584QFY	ETV6
ENCFF671ZGP	HES1
ENCFF726LLI	NFIX
ENCFF674KVR	KLF1
ENCFF557FUM	IRF1
ENCFF768QMM	FOXK2
ENCFF350OMH	ELF1
ENCFF821MKR	EP300
ENCFF640AKG	EGR1
ENCFF861ZJL	MEIS2
ENCFF456USL	CEBPG
ENCFF439TJM	MAFK
ENCFF715WGN	ELK1
ENCFF053HPQ	E2F1
ENCFF683WRK	E4F1
ENCFF689HWD	LEF1
ENCFF461QQT	MNT
ENCFF972OBR	NFATC3
ENCFF692HUD	TEAD1
ENCFF588QRH	ESRRA
ENCFF711ILQ	IKZF1
ENCFF820GPR	RFX1
ENCFF199GFU	NR2C1
ENCFF114VAI	MYC
ENCFF961ADR	NR3C1
ENCFF086TAD	ATF4
ENCFF832HNJ	ELF4
ENCFF637PFI	MYBL2
ENCFF986SXD	MNT
ENCFF306SZL	JUND
ENCFF882ARK	CEBPB
ENCFF710UAZ	E2F3
ENCFF908HSL	NFYA
ENCFF702AQS	FOXK2
ENCFF355MNE	POLR2A

## Sheet: Other data
Other data
HepG2				K562
Experiment	accession #			Experiment	accession #
H3K4me3	ENCSR575RRX			H3K4me3	ENCSR668LLD
H3K27ac	ENCSR000AMO			H3K27ac	ENCSR000AKP
H3K4me1	GSM798321			H3K4me1	GSM733692
RNA-seq	ENCSR000EYR			RNA-seq	ENCSR000EYO
	ENCSR329MHM				ENCSR637VLS
ATAC-seq	GSM5214187			ATAC-seq	GSM5214504
Mnase-seq	GSM3718063			Mnase-seq	GSM2083139
Hi-C	ENCFF264RQT			Hi-C	ENCFF256ZMD
chromHMM	ENCFF808IZE			chromHMM	ENCFF319VXX
