# Supplementary material for: High-resolution map of chromatin accessibility - insights into the focused binding of a large number of transcription factors
Source: Epigenetics Chromatin. 2026 Feb 22;19:14. doi: 10.1186/s13072-026-00665-2 (PMC13032593; doi:10.1186/s13072-026-00665-2)
Supplement: Supplementary file 3 — Supplementary Material 3. [file 13072_2026_665_MOESM3_ESM.xlsx]

## Sheet: HepG2_FBSs
FBSs in HepG2 at 95% threshold
Chr	start	end
chr1	778686	778766
chr1	778856	778946
chr1	827432	827522
chr1	904732	904812
chr1	1000699	1000759
chr1	1000799	1000939
chr1	1001929	1002019
chr1	1006552	1006642
chr1	1006612	1006772
chr1	1013400	1013470
chr1	1058429	1058549
chr1	1064300	1064410
chr1	1122271	1122341
chr1	1124881	1124961
chr1	1125421	1125481
chr1	1231936	1232026
chr1	1238253	1238303
chr1	1238313	1238383
chr1	1274093	1274163
chr1	1281777	1281847
chr1	1287731	1287811
chr1	1306999	1307049
chr1	1308093	1308143
chr1	1335041	1335121
chr1	1360280	1360350
chr1	1375217	1375437
chr1	1399458	1399568
chr1	1400938	1401098
chr1	1407218	1407438
chr1	1421376	1421476
chr1	1431967	1432137
chr1	1433287	1433467
chr1	1435487	1435557
chr1	1438179	1438269
chr1	1441071	1441161
chr1	1471650	1471750
chr1	1511884	1512054
chr1	1574913	1574993
chr1	1615557	1615727
chr1	1678955	1679105
chr1	1724382	1724502
chr1	1768734	1768804
chr1	1906364	1906444
chr1	1919773	1919863
chr1	1923179	1923239
chr1	1941324	1941414
chr1	1942994	1943124
chr1	1944114	1944184
chr1	1944214	1944294
chr1	1960107	1960257
chr1	2046630	2046700
chr1	2134822	2134902
chr1	2134952	2135002
chr1	2189732	2189802
chr1	2195297	2195367
chr1	2207981	2208091
chr1	2208101	2208171
chr1	2232762	2232852
chr1	2234650	2234740
chr1	2251000	2251070
chr1	2381898	2381958
chr1	2413023	2413093
chr1	2496355	2496405
chr1	2548853	2548923
chr1	2555740	2555810
chr1	2576076	2576176
chr1	2578396	2578536
chr1	3071036	3071106
chr1	3115442	3115532
chr1	3197993	3198083
chr1	3229494	3229564
chr1	3250286	3250366
chr1	3251236	3251306
chr1	3293378	3293468
chr1	3320655	3320805
chr1	3320845	3320905
chr1	3323363	3323413
chr1	3326918	3327018
chr1	3335274	3335354
chr1	3356008	3356088
chr1	3423500	3423620
chr1	3454411	3454471
chr1	3460216	3460306
chr1	3471633	3471703
chr1	3471763	3471853
chr1	3471933	3472003
chr1	3625571	3625661
chr1	3668936	3669086
chr1	3718149	3718239
chr1	3733706	3733756
chr1	3775923	3775993
chr1	3776093	3776183
chr1	3796508	3796648
chr1	3857339	3857429
chr1	4267530	4267640
chr1	4711033	4711103
chr1	5933857	5933947
chr1	5949497	5949587
chr1	5955552	5955642
chr1	6026251	6026381
chr1	6052587	6052677
chr1	6161796	6161876
chr1	6199464	6199584
chr1	6199594	6199734
chr1	6206022	6206102
chr1	6206112	6206182
chr1	6245207	6245297
chr1	6359743	6359853
chr1	6393659	6393719
chr1	6445306	6445356
chr1	6447236	6447386
chr1	6451166	6451256
chr1	6490593	6490653
chr1	6554515	6554635
chr1	6582535	6582625
chr1	6604316	6604386
chr1	6613636	6613706
chr1	6701820	6701900
chr1	6701980	6702090
chr1	6784934	6785034
chr1	6910027	6910097
chr1	7075487	7075577
chr1	7266238	7266308
chr1	7616499	7616579
chr1	7667692	7667782
chr1	7678896	7678986
chr1	7688844	7688934
chr1	7961518	7961588
chr1	7961608	7961708
chr1	7961758	7961848
chr1	7961838	7961888
chr1	7975427	7975517
chr1	8026379	8026459
chr1	8027449	8027579
chr1	8040747	8040817
chr1	8077367	8077477
chr1	8084314	8084414
chr1	8094985	8095085
chr1	8117046	8117136
chr1	8121021	8121091
chr1	8121091	8121141
chr1	8154822	8154932
chr1	8170318	8170398
chr1	8190110	8190250
chr1	8197943	8198053
chr1	8200438	8200538
chr1	8202333	8202413
chr1	8212077	8212247
chr1	8241740	8241860
chr1	8259178	8259248
chr1	8259258	8259368
chr1	8282005	8282075
chr1	8312341	8312421
chr1	8314454	8314524
chr1	8564101	8564191
chr1	8571762	8571842
chr1	8644038	8644118
chr1	8664015	8664105
chr1	8668359	8668429
chr1	8703376	8703466
chr1	8712903	8712963
chr1	8740249	8740339
chr1	8742160	8742290
chr1	8817623	8817693
chr1	8848956	8849086
chr1	8879127	8879257
chr1	8911176	8911236
chr1	8913660	8913770
chr1	9067376	9067466
chr1	9100602	9100672
chr1	9110924	9110984
chr1	9113170	9113310
chr1	9172319	9172399
chr1	9181437	9181487
chr1	9182337	9182427
chr1	9194208	9194278
chr1	9233477	9233597
chr1	9234487	9234607
chr1	9239812	9239892
chr1	9249571	9249641
chr1	9250211	9250281
chr1	9401997	9402077
chr1	9428960	9429050
chr1	9435308	9435408
chr1	9438826	9438886
chr1	9439566	9439616
chr1	9455933	9456003
chr1	9495397	9495487
chr1	9501240	9501350
chr1	9538061	9538241
chr1	9550309	9550429
chr1	9553933	9554073
chr1	9565160	9565260
chr1	9627111	9627201
chr1	9717681	9717771
chr1	9929536	9929636
chr1	9943375	9943505
chr1	10032623	10032693
chr1	10169613	10169683
chr1	10169673	10169733
chr1	10171254	10171344
chr1	10171364	10171424
chr1	10210362	10210492
chr1	10399074	10399134
chr1	10430406	10430556
chr1	10430616	10430686
chr1	10472442	10472512
chr1	10472502	10472642
chr1	10474892	10474992
chr1	10599313	10599383
chr1	10686127	10686217
chr1	10686877	10686927
chr1	10796689	10796779
chr1	10937506	10937616
chr1	11012772	11012942
chr1	11099737	11099807
chr1	11262780	11262880
chr1	11267812	11267902
chr1	11273309	11273369
chr1	11273369	11273439
chr1	11273429	11273499
chr1	11550830	11550910
chr1	11635984	11636074
chr1	11653363	11653453
chr1	11664171	11664251
chr1	11671656	11671726
chr1	11681140	11681220
chr1	11805896	11805946
chr1	11842869	11842979
chr1	11859420	11859520
chr1	11908132	11908212
chr1	11908232	11908322
chr1	11929989	11930049
chr1	11934742	11934862
chr1	11934872	11934922
chr1	11980386	11980486
chr1	12019527	12019607
chr1	12229965	12230035
chr1	12381378	12381528
chr1	12402393	12402513
chr1	12433560	12433630
chr1	12453648	12453738
chr1	12478194	12478324
chr1	12478324	12478424
chr1	12525532	12525622
chr1	12528488	12528728
chr1	12529518	12529608
chr1	12604528	12604628
chr1	12608671	12608731
chr1	12614550	12614640
chr1	12616101	12616221
chr1	12616251	12616321
chr1	12618353	12618413
chr1	12619103	12619273
chr1	14939671	14939751
chr1	14949964	14950044
chr1	14952858	14953008
chr1	14952998	14953088
chr1	14956696	14956776
chr1	15021515	15021615
chr1	15139953	15140033
chr1	15145512	15145622
chr1	15151512	15151602
chr1	15189921	15190011
chr1	15206883	15206953
chr1	15272638	15272698
chr1	15285197	15285287
chr1	15368297	15368367
chr1	15421188	15421238
chr1	15526736	15526806
chr1	15526826	15526896
chr1	15585008	15585218
chr1	15603686	15603816
chr1	15605888	15605978
chr1	15618892	15618982
chr1	15741525	15741605
chr1	15800285	15800365
chr1	15800405	15800485
chr1	15802363	15802453
chr1	15834814	15834924
chr1	15834934	15835024
chr1	15835944	15836044
chr1	15849542	15849612
chr1	15886428	15886498
chr1	15939554	15939624
chr1	15994694	15994764
chr1	16004101	16004291
chr1	16113117	16113197
chr1	16144010	16144130
chr1	16156019	16156159
chr1	16164397	16164457
chr1	16178809	16178879
chr1	16182045	16182135
chr1	16187896	16187976
chr1	16352601	16352671
chr1	16367064	16367134
chr1	16367344	16367424
chr1	16440607	16440707
chr1	16440707	16440807
chr1	16513993	16514073
chr1	16545940	16546040
chr1	16608456	16608576
chr1	16608616	16608686
chr1	16613392	16613482
chr1	16613582	16613772
chr1	16613832	16613972
chr1	16621154	16621224
chr1	16644649	16644719
chr1	16644689	16644819
chr1	16644799	16644889
chr1	16645419	16645509
chr1	16645529	16645699
chr1	16651826	16651886
chr1	16678221	16678301
chr1	16678301	16678361
chr1	16765122	16765202
chr1	16766755	16766835
chr1	16896152	16896242
chr1	16905162	16905252
chr1	17054070	17054140
chr1	17581623	17581723
chr1	17588439	17588539
chr1	17592047	17592247
chr1	18128479	18128569
chr1	18256475	18256555
chr1	18480948	18481018
chr1	18900420	18900540
chr1	18901300	18901410
chr1	18913204	18913274
chr1	18937134	18937264
chr1	18949174	18949334
chr1	18988986	18989056
chr1	19012449	19012539
chr1	19013909	19013999
chr1	19046628	19046678
chr1	19052580	19052650
chr1	19210329	19210539
chr1	19223130	19223210
chr1	19251623	19251793
chr1	19338517	19338597
chr1	19425824	19425884
chr1	19436859	19436969
chr1	19445981	19446141
chr1	19619918	19620038
chr1	19882405	19882465
chr1	19882455	19882525
chr1	19925438	19925558
chr1	19975242	19975302
chr1	19987886	19987976
chr1	20476539	20476629
chr1	20476619	20476699
chr1	20480528	20480628
chr1	20486747	20486817
chr1	20486807	20486867
chr1	20486867	20486917
chr1	20493955	20494015
chr1	20507990	20508070
chr1	20508070	20508210
chr1	20633331	20633421
chr1	20661427	20661507
chr1	20733227	20733317
chr1	20786478	20786548
chr1	21022424	21022504
chr1	21115253	21115333
chr1	21252022	21252122
chr1	21269778	21269898
chr1	21312559	21312649
chr1	21329490	21329640
chr1	21338806	21338916
chr1	21368635	21368715
chr1	21587111	21587181
chr1	21623756	21623886
chr1	21659270	21659370
chr1	21669764	21669924
chr1	21776174	21776264
chr1	21862317	21862387
chr1	21922785	21922855
chr1	21931309	21931399
chr1	21947035	21947125
chr1	22052652	22052752
chr1	22052742	22052812
chr1	22348528	22348648
chr1	22414343	22414453
chr1	22416755	22416815
chr1	22451892	22451982
chr1	22611630	22611720
chr1	22963374	22963524
chr1	23019323	23019493
chr1	23168762	23168862
chr1	23177829	23177899
chr1	23187821	23187951
chr1	23223606	23223686
chr1	23344655	23344765
chr1	23368979	23369079
chr1	23423672	23423752
chr1	23479030	23479180
chr1	23539948	23540018
chr1	23544869	23544939
chr1	23558450	23558540
chr1	23559430	23559510
chr1	23559530	23559600
chr1	23562389	23562489
chr1	23637564	23637634
chr1	23673249	23673329
chr1	23691822	23691992
chr1	23727537	23727627
chr1	23743424	23743494
chr1	23778128	23778198
chr1	23800842	23800932
chr1	23809869	23809949
chr1	23825338	23825468
chr1	23959804	23959914
chr1	23980152	23980222
chr1	23980222	23980432
chr1	24018958	24019078
chr1	24021633	24021763
chr1	24021813	24021883
chr1	24108575	24108655
chr1	24112658	24112718
chr1	24118509	24118569
chr1	24413630	24413700
chr1	24502452	24502522
chr1	24541171	24541231
chr1	24549348	24549428
chr1	24552137	24552207
chr1	24552277	24552377
chr1	24559184	24559254
chr1	24568117	24568287
chr1	24605721	24605781
chr1	24642775	24642835
chr1	24642835	24642935
chr1	24642925	24643015
chr1	24745359	24745449
chr1	24767545	24767635
chr1	24864572	24864642
chr1	24911315	24911395
chr1	25140493	25140583
chr1	25167694	25167774
chr1	25168624	25168734
chr1	25174477	25174567
chr1	25239992	25240082
chr1	25247375	25247455
chr1	25338458	25338558
chr1	25819926	25820006
chr1	25820016	25820086
chr1	25859435	25859545
chr1	25859555	25859625
chr1	25861424	25861484
chr1	25875669	25875779
chr1	25997208	25997278
chr1	25998288	25998438
chr1	26018823	26018903
chr1	26169889	26170109
chr1	26225209	26225259
chr1	26280035	26280155
chr1	26350898	26351018
chr1	26363972	26364042
chr1	26387555	26387665
chr1	26408682	26408772
chr1	26432105	26432325
chr1	26620757	26620837
chr1	26620837	26620927
chr1	26620947	26621017
chr1	26693135	26693225
chr1	26695579	26695749
chr1	26706523	26706603
chr1	26723619	26723689
chr1	26771852	26771922
chr1	26784274	26784384
chr1	26831898	26831978
chr1	26838948	26839028
chr1	26865178	26865288
chr1	26881741	26881841
chr1	26890062	26890132
chr1	26890132	26890312
chr1	26900351	26900531
chr1	26910669	26910779
chr1	26914167	26914387
chr1	26914397	26914467
chr1	26921798	26921968
chr1	26938274	26938404
chr1	26944252	26944342
chr1	26948309	26948369
chr1	26960431	26960501
chr1	26962028	26962108
chr1	26967070	26967150
chr1	26990749	26990839
chr1	26991429	26991519
chr1	26992979	26993049
chr1	26993729	26993879
chr1	26997803	26997873
chr1	26997853	26997923
chr1	27155082	27155232
chr1	27192166	27192216
chr1	27234459	27234529
chr1	27322095	27322335
chr1	27341975	27342035
chr1	27504821	27504911
chr1	27520845	27520925
chr1	27542566	27542636
chr1	27563696	27563836
chr1	27574477	27574577
chr1	27607446	27607566
chr1	27607586	27607656
chr1	27725755	27725825
chr1	27830729	27830909
chr1	27914681	27914771
chr1	27943503	27943613
chr1	28088582	28088652
chr1	28154980	28155080
chr1	28232939	28233039
chr1	28236189	28236319
chr1	28236309	28236389
chr1	28259529	28259599
chr1	28296834	28296904
chr1	28296884	28296964
chr1	28296954	28297004
chr1	28314120	28314230
chr1	28328957	28329067
chr1	28552919	28552999
chr1	28553029	28553099
chr1	28581804	28582054
chr1	28643006	28643236
chr1	28648611	28648751
chr1	28736698	28736818
chr1	28736818	28736898
chr1	28882196	28882276
chr1	28927039	28927099
chr1	29106067	29106137
chr1	29146156	29146236
chr1	29182021	29182111
chr1	29203011	29203081
chr1	29230932	29231012
chr1	30718828	30718898
chr1	30718858	30718948
chr1	30718918	30719038
chr1	30892855	30892905
chr1	31065764	31065834
chr1	31162765	31162845
chr1	31169916	31169976
chr1	31170966	31171036
chr1	31182443	31182523
chr1	31373735	31373785
chr1	31394833	31394883
chr1	31417301	31417391
chr1	31434517	31434657
chr1	31442424	31442494
chr1	31449880	31449970
chr1	31509348	31509488
chr1	31524030	31524080
chr1	31572800	31572890
chr1	31575665	31575745
chr1	31576465	31576515
chr1	31584204	31584274
chr1	31644617	31644687
chr1	31701211	31701311
chr1	31715400	31715500
chr1	31715520	31715610
chr1	31723924	31724004
chr1	31789360	31789440
chr1	31816089	31816169
chr1	31911160	31911230
chr1	31938587	31938727
chr1	31938717	31938787
chr1	31939987	31940067
chr1	31954808	31954878
chr1	31964251	31964331
chr1	32013566	32013676
chr1	32013736	32013806
chr1	32072988	32073048
chr1	32178513	32178583
chr1	32179723	32179903
chr1	32205639	32205699
chr1	32241487	32241567
chr1	32248314	32248394
chr1	32250189	32250319
chr1	32255535	32255605
chr1	32321893	32321993
chr1	32351084	32351164
chr1	32394678	32394758
chr1	32414093	32414153
chr1	32651101	32651211
chr1	32651271	32651361
chr1	32712335	32712415
chr1	32714480	32714570
chr1	32716776	32716856
chr1	32737478	32737628
chr1	32760225	32760335
chr1	32817334	32817444
chr1	32886680	32886780
chr1	32934126	32934216
chr1	32964815	32964965
chr1	33036936	33037146
chr1	33127291	33127391
chr1	33127371	33127461
chr1	33127431	33127491
chr1	33256967	33257047
chr1	33259007	33259097
chr1	33342409	33342589
chr1	33350327	33350407
chr1	33433931	33434001
chr1	34825723	34825803
chr1	34852817	34852897
chr1	34859773	34859933
chr1	34924973	34925063
chr1	34985334	34985394
chr1	35193031	35193161
chr1	35641456	35641506
chr1	35641516	35641616
chr1	35769424	35769494
chr1	35883100	35883160
chr1	35931100	35931150
chr1	35931190	35931250
chr1	36088804	36089084
chr1	36149666	36149726
chr1	36188297	36188387
chr1	36218325	36218375
chr1	36240319	36240399
chr1	36248489	36248579
chr1	36269558	36269668
chr1	36307112	36307182
chr1	36324152	36324262
chr1	36373972	36374032
chr1	36386649	36386719
chr1	36386719	36386779
chr1	36397815	36397965
chr1	36401167	36401237
chr1	36401347	36401417
chr1	36450590	36450690
chr1	36464324	36464504
chr1	36487047	36487177
chr1	37474574	37474644
chr1	37479808	37479948
chr1	37514858	37514968
chr1	37532745	37532825
chr1	37534578	37534698
chr1	37554303	37554373
chr1	37595864	37595964
chr1	37690574	37690654
chr1	37723847	37723927
chr1	37764446	37764536
chr1	37793911	37793961
chr1	37947064	37947134
chr1	37990053	37990233
chr1	38012459	38012549
chr1	38012589	38012679
chr1	38031575	38031655
chr1	38076207	38076297
chr1	38969227	38969327
chr1	38991175	38991285
chr1	38991295	38991365
chr1	39016690	39016760
chr1	39026390	39026460
chr1	39158795	39158855
chr1	39167973	39168053
chr1	39566909	39566999
chr1	39852344	39852434
chr1	39883366	39883466
chr1	39902344	39902444
chr1	40097174	40097304
chr1	40161261	40161351
chr1	40161351	40161551
chr1	40258042	40258242
chr1	40315398	40315488
chr1	40384258	40384328
chr1	40390157	40390217
chr1	40421876	40421976
chr1	40422016	40422086
chr1	40450062	40450202
chr1	40508647	40508867
chr1	40531685	40531745
chr1	40531735	40531805
chr1	40535902	40535982
chr1	40691885	40692015
chr1	40692005	40692085
chr1	40715850	40715930
chr1	40919606	40919736
chr1	40939817	40939987
chr1	40945191	40945241
chr1	40952613	40952683
chr1	41240227	41240277
chr1	42214695	42214805
chr1	42320266	42320336
chr1	42335322	42335442
chr1	42340289	42340369
chr1	42456635	42456685
chr1	42658263	42658453
chr1	42682103	42682183
chr1	42683149	42683219
chr1	42846649	42846709
chr1	42924495	42924565
chr1	42958874	42958944
chr1	42980570	42980620
chr1	43034329	43034399
chr1	43036178	43036258
chr1	43039493	43039583
chr1	43172203	43172293
chr1	43172753	43172823
chr1	43207034	43207084
chr1	43238270	43238350
chr1	43282556	43282656
chr1	43358873	43358953
chr1	43368226	43368416
chr1	43389838	43389908
chr1	43389918	43390028
chr1	43523323	43523393
chr1	43529322	43529372
chr1	43542083	43542143
chr1	43545941	43546011
chr1	43548489	43548619
chr1	43650507	43650637
chr1	43946567	43946657
chr1	43946647	43946817
chr1	43979858	43979928
chr1	44009769	44009849
chr1	44213364	44213474
chr1	44213484	44213564
chr1	44213554	44213624
chr1	44283662	44283782
chr1	44298217	44298287
chr1	44402018	44402068
chr1	44405175	44405255
chr1	44631856	44631956
chr1	44677283	44677363
chr1	44682257	44682347
chr1	44701306	44701386
chr1	44721704	44721814
chr1	44739762	44739872
chr1	44775501	44775651
chr1	44784283	44784373
chr1	44799870	44799950
chr1	44799990	44800160
chr1	44807476	44807586
chr1	44820018	44820078
chr1	44826649	44826739
chr1	44827409	44827499
chr1	44986523	44986713
chr1	45012132	45012202
chr1	45134582	45134662
chr1	45172160	45172240
chr1	45266497	45266577
chr1	45304057	45304197
chr1	45336125	45336195
chr1	45340062	45340282
chr1	45491083	45491183
chr1	45500141	45500221
chr1	45521806	45522056
chr1	45542770	45542850
chr1	45545700	45545770
chr1	45550745	45550935
chr1	45550945	45551015
chr1	45658303	45658383
chr1	45688125	45688245
chr1	45750637	45750717
chr1	45750747	45750837
chr1	45750837	45750927
chr1	45872249	45872359
chr1	45979324	45979384
chr1	46132913	46133053
chr1	46183318	46183388
chr1	46247662	46247752
chr1	46340738	46340868
chr1	46348250	46348320
chr1	46394248	46394368
chr1	46402243	46402323
chr1	46419206	46419266
chr1	46604115	46604215
chr1	46719120	46719210
chr1	46735877	46735977
chr1	47179270	47179350
chr1	47314137	47314207
chr1	47334706	47334776
chr1	47379764	47379904
chr1	47478230	47478340
chr1	47819719	47819799
chr1	47838019	47838149
chr1	47840944	47841034
chr1	47866073	47866153
chr1	47867063	47867183
chr1	47913477	47913597
chr1	47919558	47919628
chr1	48222708	48222798
chr1	48530925	48531005
chr1	50309006	50309096
chr1	50527924	50528004
chr1	50960266	50960406
chr1	50968127	50968177
chr1	50968337	50968427
chr1	51690364	51690434
chr1	51690834	51690924
chr1	51968791	51968861
chr1	51977349	51977429
chr1	52033627	52033707
chr1	52037633	52037753
chr1	52055316	52055406
chr1	52055446	52055496
chr1	52056376	52056446
chr1	52080220	52080300
chr1	52098312	52098392
chr1	52141988	52142058
chr1	52281704	52281794
chr1	52305874	52305964
chr1	52366071	52366191
chr1	52550571	52550651
chr1	52553703	52553813
chr1	52652080	52652160
chr1	52698111	52698401
chr1	52703324	52703464
chr1	52703444	52703514
chr1	52921577	52921757
chr1	52927342	52927412
chr1	53014896	53014976
chr1	53025164	53025284
chr1	53089763	53089863
chr1	53107756	53107866
chr1	53111343	53111433
chr1	53121784	53121894
chr1	53146128	53146208
chr1	53146218	53146278
chr1	53161051	53161231
chr1	53182176	53182246
chr1	53183543	53183653
chr1	53220494	53220714
chr1	53238517	53238657
chr1	53838321	53838541
chr1	53838531	53838601
chr1	53982581	53982651
chr1	54016663	54016773
chr1	54080813	54080873
chr1	54081783	54081863
chr1	54121698	54121768
chr1	54323646	54323696
chr1	54425212	54425272
chr1	54649276	54649336
chr1	54715771	54715941
chr1	54861084	54861174
chr1	54865692	54865782
chr1	54867822	54867932
chr1	54869384	54869454
chr1	54883942	54883992
chr1	54887392	54887472
chr1	54888492	54888622
chr1	55022217	55022287
chr1	55039502	55039622
chr1	55039652	55039742
chr1	55053748	55053828
chr1	55211621	55211681
chr1	55215421	55215521
chr1	55429291	55429421
chr1	55530965	55531075
chr1	56190166	56190306
chr1	56285136	56285206
chr1	56331968	56332048
chr1	56414887	56415047
chr1	56437084	56437174
chr1	56449084	56449164
chr1	56453206	56453276
chr1	56461362	56461412
chr1	56461402	56461562
chr1	56494462	56494622
chr1	56508657	56508767
chr1	56510212	56510282
chr1	56532888	56532958
chr1	56563733	56563813
chr1	56566550	56566600
chr1	56569768	56569868
chr1	56579301	56579371
chr1	56688620	56688700
chr1	56818883	56818993
chr1	56854657	56854727
chr1	56910705	56910825
chr1	56911705	56911785
chr1	56919861	56919941
chr1	56966030	56966110
chr1	56968032	56968102
chr1	56986048	56986118
chr1	57278731	57278811
chr1	57280302	57280412
chr1	57281511	57281591
chr1	57464824	57464894
chr1	58546778	58546888
chr1	58699993	58700073
chr1	58753091	58753161
chr1	58755671	58755771
chr1	58763338	58763398
chr1	58816409	58816529
chr1	58881652	58881782
chr1	58883441	58883511
chr1	58885443	58885553
chr1	58899211	58899371
chr1	59043910	59044020
chr1	59052304	59052444
chr1	59071473	59071553
chr1	59214917	59215077
chr1	59317539	59317599
chr1	59408787	59408847
chr1	59436848	59436928
chr1	59511647	59511727
chr1	59523222	59523302
chr1	59557016	59557176
chr1	59674749	59674819
chr1	59697287	59697347
chr1	59730989	59731089
chr1	59856832	59856922
chr1	59936677	59936757
chr1	60829090	60829160
chr1	61050055	61050135
chr1	61077149	61077239
chr1	61080014	61080094
chr1	61089534	61089624
chr1	61119247	61119307
chr1	61121104	61121184
chr1	61183616	61183736
chr1	61338090	61338160
chr1	61339058	61339148
chr1	61453280	61453370
chr1	61725043	61725193
chr1	61914999	61915049
chr1	62198882	62198962
chr1	62238079	62238199
chr1	62241802	62241892
chr1	62423982	62424112
chr1	62436217	62436287
chr1	62436907	62436967
chr1	62529381	62529451
chr1	62622029	62622159
chr1	62688461	62688531
chr1	62784091	62784161
chr1	63367727	63367817
chr1	63523260	63523480
chr1	63674592	63674682
chr1	63773903	63774003
chr1	64910752	64910832
chr1	64916052	64916132
chr1	64987729	64987819
chr1	65158896	65158966
chr1	65265811	65265881
chr1	65309882	65309982
chr1	65420772	65420922
chr1	65467672	65467802
chr1	65471521	65471601
chr1	65484499	65484579
chr1	65687985	65688105
chr1	66543603	66543683
chr1	66925363	66925433
chr1	67054179	67054299
chr1	67500586	67500666
chr1	67514091	67514151
chr1	67533344	67533414
chr1	67534754	67534884
chr1	67535584	67535664
chr1	67552480	67552590
chr1	67578826	67578916
chr1	67664252	67664332
chr1	67685210	67685350
chr1	67686740	67686810
chr1	67697861	67697961
chr1	67700822	67700982
chr1	68497043	68497123
chr1	70205576	70205766
chr1	70221386	70221456
chr1	70221456	70221546
chr1	70221556	70221636
chr1	70411156	70411216
chr1	72235230	72235320
chr1	72483136	72483236
chr1	74733136	74733266
chr1	74733256	74733316
chr1	75724688	75724868
chr1	75726123	75726173
chr1	75786159	75786219
chr1	75786249	75786329
chr1	77219388	77219478
chr1	77683516	77683586
chr1	77759635	77759735
chr1	77759735	77759815
chr1	77779614	77779684
chr1	78045961	78046031
chr1	84505355	84505435
chr1	84574288	84574428
chr1	84720608	84720698
chr1	85259746	85259816
chr1	85276503	85276573
chr1	85308289	85308369
chr1	85329118	85329238
chr1	85581392	85581452
chr1	85681282	85681352
chr1	85708382	85708552
chr1	86704620	86704690
chr1	86704700	86704770
chr1	86774697	86774767
chr1	86793180	86793290
chr1	86806034	86806144
chr1	86823942	86824032
chr1	87642731	87642821
chr1	88175874	88176024
chr1	88180650	88180740
chr1	88684202	88684302
chr1	88891497	88891637
chr1	88935620	88935710
chr1	88992550	88992640
chr1	89045475	89045585
chr1	89357205	89357295
chr1	89592977	89593057
chr1	89811018	89811088
chr1	89820861	89820961
chr1	89826715	89826805
chr1	89836436	89836496
chr1	89938441	89938501
chr1	89943130	89943180
chr1	89995135	89995315
chr1	90959751	90959821
chr1	91022093	91022223
chr1	91022243	91022323
chr1	91501377	91501437
chr1	91827190	91827280
chr1	91886152	91886312
chr1	92298851	92298961
chr1	92441833	92442003
chr1	92442093	92442183
chr1	92485936	92486006
chr1	92486946	92487066
chr1	92785390	92785490
chr1	92832017	92832247
chr1	92887012	92887112
chr1	92951267	92951367
chr1	93079125	93079325
chr1	93222053	93222143
chr1	93228960	93229010
chr1	93229010	93229060
chr1	93345745	93345985
chr1	93591968	93592038
chr1	93592068	93592158
chr1	93592158	93592218
chr1	93615676	93615746
chr1	93617704	93617784
chr1	93618344	93618414
chr1	93759106	93759216
chr1	93801563	93801623
chr1	93814142	93814222
chr1	93828053	93828163
chr1	93847501	93847601
chr1	93879163	93879333
chr1	93905924	93905994
chr1	93964853	93964933
chr1	93979986	93980086
chr1	94028294	94028364
chr1	94062209	94062279
chr1	94069088	94069178
chr1	94079194	94079284
chr1	94116559	94116699
chr1	94126081	94126161
chr1	94310646	94310736
chr1	94384183	94384283
chr1	94418082	94418162
chr1	94425924	94426024
chr1	94698037	94698117
chr1	94759372	94759462
chr1	94854575	94854645
chr1	94927040	94927180
chr1	94961767	94961837
chr1	94963064	94963154
chr1	95014195	95014285
chr1	95067262	95067352
chr1	95072939	95073019
chr1	95115926	95116016
chr1	95122336	95122406
chr1	95122406	95122526
chr1	95234137	95234207
chr1	95234207	95234297
chr1	96632162	96632232
chr1	98048380	98048470
chr1	99502056	99502126
chr1	99566781	99566861
chr1	99589263	99589343
chr1	99589423	99589473
chr1	99739054	99739144
chr1	99850047	99850237
chr1	99969891	99970121
chr1	100038029	100038119
chr1	100038119	100038189
chr1	100132966	100133136
chr1	100249757	100249867
chr1	100485963	100486023
chr1	100515949	100516039
chr1	100583154	100583234
chr1	100731458	100731528
chr1	100896079	100896149
chr1	100949714	100949764
chr1	101004225	101004315
chr1	101025898	101026018
chr1	101291827	101291917
chr1	105633024	105633124
chr1	107430802	107430872
chr1	107526802	107526962
chr1	107597461	107597541
chr1	107683254	107683354
chr1	108646982	108647072
chr1	108692282	108692482
chr1	108746686	108746756
chr1	108963297	108963477
chr1	109075972	109076112
chr1	109089374	109089464
chr1	109090674	109090894
chr1	109100106	109100326
chr1	109100336	109100406
chr1	109112835	109112905
chr1	109181504	109181594
chr1	109263732	109263862
chr1	109274852	109274942
chr1	109277578	109277658
chr1	109283340	109283440
chr1	109298771	109298861
chr1	109299431	109299531
chr1	109393070	109393240
chr1	109426772	109426842
chr1	109441307	109441377
chr1	109484211	109484311
chr1	109494076	109494216
chr1	109548594	109548674
chr1	109548664	109548744
chr1	109586212	109586302
chr1	109619721	109619791
chr1	109656129	109656289
chr1	109740258	109740318
chr1	109763919	109764049
chr1	109773817	109773887
chr1	109824019	109824089
chr1	109882715	109882835
chr1	109895964	109896084
chr1	109935561	109935661
chr1	109960617	109960707
chr1	109961657	109961737
chr1	109984705	109984885
chr1	110156070	110156150
chr1	110338408	110338528
chr1	110407650	110407870
chr1	110746841	110746931
chr1	110963250	110963350
chr1	110963860	110963930
chr1	111045369	111045449
chr1	111228580	111228660
chr1	111238340	111238410
chr1	111247266	111247326
chr1	111417914	111417994
chr1	111423026	111423096
chr1	111535910	111536000
chr1	111733465	111733555
chr1	111739471	111739531
chr1	111739561	111739671
chr1	111755856	111755946
chr1	112466242	112466352
chr1	112619089	112619169
chr1	112619819	112619879
chr1	112956112	112956202
chr1	113073308	113073378
chr1	113388783	113388873
chr1	113478555	113478635
chr1	113508445	113508545
chr1	113812534	113812614
chr1	113905213	113905323
chr1	113929449	113929599
chr1	113948297	113948387
chr1	113982745	113982805
chr1	114346647	114346747
chr1	114453598	114453688
chr1	114467585	114467685
chr1	114511246	114511436
chr1	114581735	114581805
chr1	114716753	114716863
chr1	114780520	114780740
chr1	115037325	115037375
chr1	115711409	115711469
chr1	116123110	116123260
chr1	116139192	116139282
chr1	116153192	116153322
chr1	116176413	116176483
chr1	116179587	116179657
chr1	116293072	116293182
chr1	116314705	116314775
chr1	116316593	116316683
chr1	116373076	116373126
chr1	116373166	116373256
chr1	116373236	116373306
chr1	116412400	116412480
chr1	116418485	116418555
chr1	116418525	116418695
chr1	116433669	116433739
chr1	116466133	116466253
chr1	116475365	116475535
chr1	116485335	116485465
chr1	116489506	116489586
chr1	116509218	116509288
chr1	117544927	117544997
chr1	117821930	117822010
chr1	118914506	118914576
chr1	118960754	118960874
chr1	118963776	118963896
chr1	119341590	119341710
chr1	119631608	119631728
chr1	119648366	119648436
chr1	119724952	119725062
chr1	119729203	119729293
chr1	119766571	119766651
chr1	120176453	120176613
chr1	121519501	121519581
chr1	121519611	121519681
chr1	121522193	121522303
chr1	121586562	121586662
chr1	144412638	144412758
chr1	145281153	145281233
chr1	145287749	145287799
chr1	145707435	145707545
chr1	145711354	145711434
chr1	145714859	145714979
chr1	145721282	145721362
chr1	145824081	145824251
chr1	145845701	145845771
chr1	145892091	145892161
chr1	145892151	145892221
chr1	145892211	145892331
chr1	145918727	145918797
chr1	145927441	145927511
chr1	145927511	145927581
chr1	145964543	145964613
chr1	145972707	145972797
chr1	145996628	145996778
chr1	146020527	146020607
chr1	146035646	146035756
chr1	146043990	146044100
chr1	146052029	146052099
chr1	146052079	146052239
chr1	146377027	146377117
chr1	146387528	146387608
chr1	147168808	147168908
chr1	147172466	147172526
chr1	147172566	147172726
chr1	147215661	147215751
chr1	147234100	147234180
chr1	147238273	147238373
chr1	147239273	147239333
chr1	147240266	147240336
chr1	147242552	147242642
chr1	147242772	147242822
chr1	147612558	147612638
chr1	147808143	147808243
chr1	148424332	148424392
chr1	149636631	149636701
chr1	149708657	149708747
chr1	149899555	149899635
chr1	149927793	149927873
chr1	150010696	150010836
chr1	150021468	150021538
chr1	150236037	150236167
chr1	150268994	150269084
chr1	150293818	150293898
chr1	150293928	150293998
chr1	150321481	150321591
chr1	150410803	150410923
chr1	150473832	150473922
chr1	150487243	150487353
chr1	150549025	150549085
chr1	150552452	150552532
chr1	150562165	150562255
chr1	150568278	150568378
chr1	150579582	150579642
chr1	150604871	150604961
chr1	150876897	150877007
chr1	150926304	150926394
chr1	150971372	150971502
chr1	150979620	150979710
chr1	150982035	150982135
chr1	151008544	151008614
chr1	151013159	151013259
chr1	151059553	151059703
chr1	151165974	151166104
chr1	151190145	151190285
chr1	151254645	151254715
chr1	151265635	151265685
chr1	151372674	151372724
chr1	151399457	151399547
chr1	151459489	151459549
chr1	151513943	151514043
chr1	151540337	151540427
chr1	151547345	151547475
chr1	151569928	151570018
chr1	151763418	151763588
chr1	151790394	151790534
chr1	151830919	151830989
chr1	151832784	151832874
chr1	151909504	151909674
chr1	153422627	153422707
chr1	153511075	153511165
chr1	153568679	153568769
chr1	153634013	153634083
chr1	153634133	153634283
chr1	153658663	153658723
chr1	153658743	153658833
chr1	153783550	153783610
chr1	153783590	153783670
chr1	153783640	153783720
chr1	153783690	153783760
chr1	153946724	153946814
chr1	153954036	153954126
chr1	153958457	153958527
chr1	153967293	153967393
chr1	153967413	153967493
chr1	153977406	153977476
chr1	153977496	153977566
chr1	153990764	153990914
chr1	154183151	154183221
chr1	154183221	154183351
chr1	154220564	154220764
chr1	154272567	154272647
chr1	154334495	154334585
chr1	154351555	154351625
chr1	154405250	154405350
chr1	154408616	154408686
chr1	154418375	154418525
chr1	154419695	154419815
chr1	154470005	154470075
chr1	154558888	154559108
chr1	154567936	154568026
chr1	154932247	154932317
chr1	154936546	154936656
chr1	154936676	154936816
chr1	154944922	154945042
chr1	154961660	154961770
chr1	154961790	154961860
chr1	154972751	154972841
chr1	155001043	155001163
chr1	155001203	155001263
chr1	155017568	155017728
chr1	155025364	155025434
chr1	155050576	155050646
chr1	155050626	155050726
chr1	155050706	155050796
chr1	155050806	155050856
chr1	155084869	155084969
chr1	155091482	155091622
chr1	155107471	155107561
chr1	155126048	155126288
chr1	155127298	155127418
chr1	155129208	155129328
chr1	155135182	155135252
chr1	155140517	155140597
chr1	155173246	155173406
chr1	155179015	155179095
chr1	155241261	155241351
chr1	155250846	155250916
chr1	155255442	155255562
chr1	155262181	155262241
chr1	155262301	155262401
chr1	155262401	155262481
chr1	155273520	155273630
chr1	155300970	155301140
chr1	155308749	155308829
chr1	155323389	155323479
chr1	155609973	155610063
chr1	155745550	155745640
chr1	155857169	155857239
chr1	155934409	155934539
chr1	155940854	155940924
chr1	155944864	155944984
chr1	155945024	155945084
chr1	155967463	155967593
chr1	155989546	155989606
chr1	155991252	155991332
chr1	156054736	156054906
chr1	156086376	156086526
chr1	156096760	156096840
chr1	156118446	156118496
chr1	156123848	156123928
chr1	156130348	156130448
chr1	156130458	156130518
chr1	156146134	156146184
chr1	156184337	156184457
chr1	156213142	156213252
chr1	156213282	156213352
chr1	156225521	156225631
chr1	156282870	156283020
chr1	156291625	156291745
chr1	156357071	156357161
chr1	156369177	156369277
chr1	156372008	156372138
chr1	156457417	156457497
chr1	156471679	156471829
chr1	156501143	156501263
chr1	156505438	156505508
chr1	156572537	156572627
chr1	156601407	156601537
chr1	156661441	156661591
chr1	156677443	156677493
chr1	156725951	156726011
chr1	156741021	156741091
chr1	156741081	156741251
chr1	156751844	156751964
chr1	156813928	156814098
chr1	157074363	157074423
chr1	157138564	157138644
chr1	157155112	157155182
chr1	157240704	157240794
chr1	159177457	159177537
chr1	159971075	159971195
chr1	160031945	160032025
chr1	160053813	160053883
chr1	160101196	160101286
chr1	160262345	160262415
chr1	160262455	160262535
chr1	160285086	160285166
chr1	160343261	160343371
chr1	161013890	161014040
chr1	161021290	161021340
chr1	161117999	161118109
chr1	161166336	161166436
chr1	161177579	161177659
chr1	161177659	161177719
chr1	161202380	161202480
chr1	161209990	161210050
chr1	161218664	161218774
chr1	161223558	161223728
chr1	161224348	161224468
chr1	161238208	161238298
chr1	161314370	161314440
chr1	161389845	161389995
chr1	161399732	161399822
chr1	161428118	161428198
chr1	161540242	161540352
chr1	161702363	161702473
chr1	161749945	161750055
chr1	161765347	161765427
chr1	161766243	161766343
chr1	161766363	161766433
chr1	162092064	162092164
chr1	162132143	162132223
chr1	162145064	162145124
chr1	162152437	162152547
chr1	162235401	162235491
chr1	162247409	162247509
chr1	162497953	162498033
chr1	162560696	162560796
chr1	162596921	162596991
chr1	162732685	162732735
chr1	162746788	162746878
chr1	162893516	162893596
chr1	163321792	163322072
chr1	165253987	165254067
chr1	165525803	165525873
chr1	165630805	165630885
chr1	165630905	165630975
chr1	165698405	165698535
chr1	165768874	165768954
chr1	165768934	165769004
chr1	165769024	165769094
chr1	165871513	165871633
chr1	165911015	165911165
chr1	166409708	166409798
chr1	166839196	166839396
chr1	166874695	166874755
chr1	166876243	166876313
chr1	166876323	166876393
chr1	167220306	167220406
chr1	167297366	167297456
chr1	167439582	167439662
chr1	167524830	167524900
chr1	167553622	167553692
chr1	167714523	167714613
chr1	167714583	167714673
chr1	167714653	167714743
chr1	167715543	167715633
chr1	167803466	167803546
chr1	167817281	167817431
chr1	167917258	167917328
chr1	167926688	167926778
chr1	168203418	168203488
chr1	168225757	168225827
chr1	168225837	168226007
chr1	168476761	168476841
chr1	168495713	168495793
chr1	168497735	168497805
chr1	168551842	168551912
chr1	168689339	168689429
chr1	168693287	168693357
chr1	168740027	168740097
chr1	168766751	168766811
chr1	168801522	168801612
chr1	168833890	168833980
chr1	168834600	168834690
chr1	169060175	169060255
chr1	169102727	169102787
chr1	169105791	169105921
chr1	169109907	169109957
chr1	169116181	169116331
chr1	169148674	169148764
chr1	169485226	169485316
chr1	169486136	169486256
chr1	169570235	169570325
chr1	169572409	169572479
chr1	169576421	169576491
chr1	169584901	169584981
chr1	169586497	169586587
chr1	169586587	169586647
chr1	169745383	169745453
chr1	169794907	169795017
chr1	171742063	171742153
chr1	171781326	171781386
chr1	171781486	171781556
chr1	172269256	172269336
chr1	172360671	172360751
chr1	172444031	172444201
chr1	172449243	172449313
chr1	172470315	172470415
chr1	172499807	172499877
chr1	173123543	173123623
chr1	173190731	173190811
chr1	173205501	173205601
chr1	173213109	173213199
chr1	173477536	173477586
chr1	173477636	173477696
chr1	173714856	173714946
chr1	173867914	173868004
chr1	174022495	174022565
chr1	174267412	174267492
chr1	174666428	174666528
chr1	174812842	174812952
chr1	174942998	174943088
chr1	174999978	175000098
chr1	175000118	175000208
chr1	175023406	175023486
chr1	176150476	176150566
chr1	177571878	177571958
chr1	177872674	177872754
chr1	177970093	177970163
chr1	178037964	178038084
chr1	178053065	178053155
chr1	178056111	178056181
chr1	178093664	178093724
chr1	178529525	178529595
chr1	178542245	178542315
chr1	178542335	178542405
chr1	178551455	178551525
chr1	178621001	178621081
chr1	178682584	178682684
chr1	178919792	178919872
chr1	179046206	179046286
chr1	179081970	179082040
chr1	179082110	179082160
chr1	179091838	179091928
chr1	179105030	179105130
chr1	179152062	179152142
chr1	179293766	179293836
chr1	179293846	179293946
chr1	179365976	179366046
chr1	179877797	179877857
chr1	179882583	179882653
chr1	179882703	179882793
chr1	179954722	179954792
chr1	179954852	179954922
chr1	180117076	180117176
chr1	180157788	180157888
chr1	180502592	180502672
chr1	180502662	180502732
chr1	180502712	180502782
chr1	180502832	180502902
chr1	180815357	180815447
chr1	180925693	180925783
chr1	180935702	180935782
chr1	181022826	181022876
chr1	181022956	181023016
chr1	181044656	181044736
chr1	181088654	181088774
chr1	181105167	181105237
chr1	181112592	181112712
chr1	181133747	181133817
chr1	181142608	181142698
chr1	182120946	182121056
chr1	182143325	182143395
chr1	182205754	182205844
chr1	182249431	182249531
chr1	182288928	182289038
chr1	182291907	182291987
chr1	182293457	182293537
chr1	182300174	182300264
chr1	182301899	182302039
chr1	182309786	182309866
chr1	182391604	182391804
chr1	182458038	182458088
chr1	183024020	183024110
chr1	183030192	183030292
chr1	183073545	183073595
chr1	183089171	183089261
chr1	183470301	183470411
chr1	183471981	183472101
chr1	183699822	183699982
chr1	183780330	183780420
chr1	183892455	183892505
chr1	183996606	183996676
chr1	184051652	184051822
chr1	184792570	184792650
chr1	185045210	185045290
chr1	185317230	185317300
chr1	185350214	185350284
chr1	185646413	185646503
chr1	185674350	185674450
chr1	192698877	192698957
chr1	192702342	192702422
chr1	192808751	192808901
chr1	193007967	193008027
chr1	193059384	193059534
chr1	193105325	193105415
chr1	193111767	193111837
chr1	193121889	193122169
chr1	193355303	193355373
chr1	196401013	196401083
chr1	196401633	196401713
chr1	196438551	196438641
chr1	196992065	196992145
chr1	197146695	197146765
chr1	197174264	197174344
chr1	197201498	197201608
chr1	197620828	197620878
chr1	197884331	197884421
chr1	197902735	197902865
chr1	198156945	198157035
chr1	198159172	198159252
chr1	200040687	200040787
chr1	200263345	200263445
chr1	200296415	200296485
chr1	200372203	200372293
chr1	200620775	200620845
chr1	200669574	200669644
chr1	200669664	200669784
chr1	200891948	200892018
chr1	200896865	200896965
chr1	200899793	200899843
chr1	201170667	201170767
chr1	201170827	201170877
chr1	201175368	201175458
chr1	201309641	201309711
chr1	201399448	201399518
chr1	201405543	201405633
chr1	201482230	201482300
chr1	201496083	201496133
chr1	201896072	201896152
chr1	201955313	201955393
chr1	201955423	201955513
chr1	202010614	202010724
chr1	202018841	202018921
chr1	202043508	202043568
chr1	202046378	202046448
chr1	202069826	202069896
chr1	202086183	202086293
chr1	202119112	202119172
chr1	202143155	202143245
chr1	202342025	202342105
chr1	202348822	202348882
chr1	202348892	202348962
chr1	202693125	202693205
chr1	202808365	202808515
chr1	202810776	202810856
chr1	202857321	202857371
chr1	202888986	202889096
chr1	202927143	202927353
chr1	203007240	203007330
chr1	203305551	203305661
chr1	203682907	203682997
chr1	203795576	203795666
chr1	203861507	203861597
chr1	203861607	203861787
chr1	204073158	204073238
chr1	204073238	204073328
chr1	204074658	204074778
chr1	204084561	204084611
chr1	204093481	204093561
chr1	204102179	204102269
chr1	204145150	204145290
chr1	204214112	204214332
chr1	204254239	204254379
chr1	204295802	204295872
chr1	204398653	204398733
chr1	204411746	204411876
chr1	204507108	204507188
chr1	204516430	204516600
chr1	205122267	205122377
chr1	205211551	205211621
chr1	205211691	205211771
chr1	205284908	205285038
chr1	205301513	205301603
chr1	205321645	205321705
chr1	205459117	205459197
chr1	205485548	205485668
chr1	205492370	205492450
chr1	205512250	205512310
chr1	205592102	205592202
chr1	205631210	205631280
chr1	205632020	205632180
chr1	205676176	205676246
chr1	205709813	205709883
chr1	205749475	205749605
chr1	205984011	205984061
chr1	206030816	206030896
chr1	206048760	206048850
chr1	206053132	206053212
chr1	206055844	206055944
chr1	206556349	206556409
chr1	206612387	206612527
chr1	206635380	206635450
chr1	206635490	206635570
chr1	206699847	206699907
chr1	207025688	207025768
chr1	207053316	207053396
chr1	207089097	207089187
chr1	207104110	207104190
chr1	207152994	207153064
chr1	207205225	207205305
chr1	207241756	207241816
chr1	207603937	207604027
chr1	207752806	207752916
chr1	207824034	207824124
chr1	208119381	208119431
chr1	208120071	208120171
chr1	208172253	208172333
chr1	208236354	208236424
chr1	209747871	209747981
chr1	209747971	209748041
chr1	209784659	209784749
chr1	209827938	209828028
chr1	210374035	210374125
chr1	211134215	211134275
chr1	211258937	211259097
chr1	211382824	211382934
chr1	211515460	211515530
chr1	211515520	211515570
chr1	211515590	211515660
chr1	211519781	211519851
chr1	211521580	211521650
chr1	211603505	211603635
chr1	211609280	211609370
chr1	211636692	211636782
chr1	211643424	211643524
chr1	211667295	211667395
chr1	211675958	211676118
chr1	211698638	211698738
chr1	211784073	211784173
chr1	211829509	211829569
chr1	211830830	211830890
chr1	211886243	211886353
chr1	211895553	211895643
chr1	211918069	211918149
chr1	211929167	211929257
chr1	211944907	211945037
chr1	212031110	212031190
chr1	212035410	212035470
chr1	212225994	212226054
chr1	212228915	212228995
chr1	212244598	212244668
chr1	212255146	212255236
chr1	212258273	212258353
chr1	212608732	212608822
chr1	212665420	212665490
chr1	212721651	212721741
chr1	212728822	212728902
chr1	212791818	212792048
chr1	212858172	212858242
chr1	212858252	212858332
chr1	213015358	213015438
chr1	213051252	213051322
chr1	213051322	213051402
chr1	213372318	213372448
chr1	213394096	213394196
chr1	213492339	213492429
chr1	213573089	213573179
chr1	213733900	213733990
chr1	213737575	213737675
chr1	213759977	213760107
chr1	213790743	213790813
chr1	213958522	213958582
chr1	213987959	213988019
chr1	213989649	213989699
chr1	214002658	214002738
chr1	214027667	214027747
chr1	214029082	214029172
chr1	214044797	214044857
chr1	214050648	214050788
chr1	214123319	214123389
chr1	214126832	214126962
chr1	214261668	214261728
chr1	214280854	214280904
chr1	214284950	214285030
chr1	214439625	214439735
chr1	214523601	214523671
chr1	214603118	214603208
chr1	214678525	214678635
chr1	215567248	215567408
chr1	217630949	217631039
chr1	218285204	218285354
chr1	219173860	219173960
chr1	219173970	219174060
chr1	219310438	219310558
chr1	219330829	219330909
chr1	219414403	219414483
chr1	219839758	219839848
chr1	219884055	219884125
chr1	219926859	219926939
chr1	220046479	220046549
chr1	220046559	220046689
chr1	220089824	220089884
chr1	220089884	220089974
chr1	220272494	220272594
chr1	220690282	220690482
chr1	220698859	220698909
chr1	220734704	220734774
chr1	220748212	220748282
chr1	220748302	220748372
chr1	221718671	221718751
chr1	222465538	222465688
chr1	222589844	222589944
chr1	222644219	222644309
chr1	222644339	222644409
chr1	222713312	222713392
chr1	222815110	222815170
chr1	223081515	223081615
chr1	223109654	223109724
chr1	223622475	223622535
chr1	223708149	223708229
chr1	223765404	223765474
chr1	223846276	223846346
chr1	223886700	223886820
chr1	224114097	224114187
chr1	224434934	224435114
chr1	224439176	224439246
chr1	224929663	224929833
chr1	224929813	224929873
chr1	224946153	224946233
chr1	224982072	224982162
chr1	225209364	225209414
chr1	225228989	225229079
chr1	225229099	225229149
chr1	225445040	225445110
chr1	225450700	225450780
chr1	225475086	225475196
chr1	225671497	225671597
chr1	225694319	225694399
chr1	225768895	225768965
chr1	225777646	225777746
chr1	225813549	225813719
chr1	225825221	225825321
chr1	225882471	225882531
chr1	225890720	225890780
chr1	225924099	225924289
chr1	225999372	225999442
chr1	226062773	226062863
chr1	226083673	226083743
chr1	226083743	226083833
chr1	226186853	226186993
chr1	226223291	226223361
chr1	226309156	226309236
chr1	226407965	226408105
chr1	226479582	226479652
chr1	226542790	226542860
chr1	226912760	226912840
chr1	226920652	226920762
chr1	226939861	226939981
chr1	226944805	226944875
chr1	226945625	226945705
chr1	227542697	227542787
chr1	227563740	227563850
chr1	227735187	227735257
chr1	227735247	227735397
chr1	228103235	228103305
chr1	228103295	228103395
chr1	228109252	228109392
chr1	228109402	228109452
chr1	228140073	228140143
chr1	228487124	228487264
chr1	228501075	228501135
chr1	228664604	228664674
chr1	228836641	228836731
chr1	228838021	228838091
chr1	228838611	228838701
chr1	228861225	228861345
chr1	228866669	228866739
chr1	228885040	228885100
chr1	228918509	228918569
chr1	228935413	228935503
chr1	228964641	228964701
chr1	229003673	229003753
chr1	229031874	229031944
chr1	229099183	229099343
chr1	229130362	229130462
chr1	229131681	229131791
chr1	229148288	229148418
chr1	229221355	229221425
chr1	229221425	229221515
chr1	229221515	229221585
chr1	229225553	229225643
chr1	229270974	229271084
chr1	229273906	229273996
chr1	229299252	229299332
chr1	229430900	229430990
chr1	229508295	229508425
chr1	229509745	229509825
chr1	229558904	229558994
chr1	229559034	229559174
chr1	230066750	230066830
chr1	230104868	230104958
chr1	230106028	230106108
chr1	230154087	230154167
chr1	230158141	230158211
chr1	230158941	230159121
chr1	230426672	230426772
chr1	230639832	230639932
chr1	230642388	230642498
chr1	230642508	230642678
chr1	230680832	230680892
chr1	230703102	230703232
chr1	230708756	230708836
chr1	230708816	230708906
chr1	230708886	230708976
chr1	230714371	230714571
chr1	230725429	230725519
chr1	230729111	230729251
chr1	230751759	230751819
chr1	230978991	230979051
chr1	230979091	230979221
chr1	231162377	231162517
chr1	231195089	231195219
chr1	231211528	231211618
chr1	231219817	231219887
chr1	231241113	231241273
chr1	231422540	231422680
chr1	231423842	231423922
chr1	231528531	231528721
chr1	231626650	231626740
chr1	231674706	231674756
chr1	231836706	231836776
chr1	234314086	234314256
chr1	234327900	234328040
chr1	234373483	234373703
chr1	234487064	234487154
chr1	234499232	234499322
chr1	234523288	234523368
chr1	234546174	234546264
chr1	234599885	234600055
chr1	234602869	234602949
chr1	234608165	234608235
chr1	234608225	234608295
chr1	234611055	234611105
chr1	234612725	234612865
chr1	234619932	234619992
chr1	234621222	234621302
chr1	234639352	234639522
chr1	234643285	234643455
chr1	234643435	234643495
chr1	234684356	234684466
chr1	234716450	234716580
chr1	234719614	234719684
chr1	234719684	234719744
chr1	234721676	234721746
chr1	234721806	234721866
chr1	234723469	234723539
chr1	234724369	234724439
chr1	234735002	234735122
chr1	234751332	234751412
chr1	234764123	234764203
chr1	234772479	234772559
chr1	234874702	234874782
chr1	234875682	234875792
chr1	234876502	234876622
chr1	234955370	234955450
chr1	234957515	234957645
chr1	234960882	234960972
chr1	234960942	234961012
chr1	234960972	234961042
chr1	234961012	234961112
chr1	234963592	234963692
chr1	234964512	234964592
chr1	234975270	234975420
chr1	234976380	234976470
chr1	234978918	234979048
chr1	234987590	234987660
chr1	234997386	234997516
chr1	235062564	235062724
chr1	235068499	235068599
chr1	235070318	235070458
chr1	235073654	235073764
chr1	235083854	235083964
chr1	235104363	235104443
chr1	235128796	235128896
chr1	235128896	235129056
chr1	235161128	235161368
chr1	235296147	235296257
chr1	235408716	235408786
chr1	235409566	235409646
chr1	235411955	235412035
chr1	235416436	235416526
chr1	235504591	235504671
chr1	235614624	235614694
[truncated: 22,974 more rows]

## Sheet: K562_FBSs
FBSs in K562 at 95% threshold
Chr	start	end
chr1	115700	115800
chr1	778612	778952
chr1	827414	827514
chr1	869910	870010
chr1	904728	904868
chr1	921171	921331
chr1	923842	923902
chr1	959189	959309
chr1	960581	960681
chr1	1000810	1001010
chr1	1001930	1002070
chr1	1005091	1005391
chr1	1013189	1013269
chr1	1013289	1013509
chr1	1021268	1021328
chr1	1064250	1064470
chr1	1109893	1109993
chr1	1116144	1116304
chr1	1157794	1157974
chr1	1185643	1185823
chr1	1201562	1201662
chr1	1231892	1232132
chr1	1273870	1273950
chr1	1304862	1304942
chr1	1308242	1308322
chr1	1335050	1335150
chr1	1349719	1349819
chr1	1358802	1358882
chr1	1375195	1375535
chr1	1376475	1376535
chr1	1398313	1398433
chr1	1399432	1399692
chr1	1407225	1407485
chr1	1422704	1422824
chr1	1433310	1433390
chr1	1433450	1433530
chr1	1441048	1441168
chr1	1471632	1471772
chr1	1505206	1505266
chr1	1511856	1512116
chr1	1574910	1575030
chr1	1609988	1610108
chr1	1615390	1615450
chr1	1615610	1615710
chr1	1659032	1659252
chr1	1724344	1724524
chr1	1746481	1746521
chr1	1758946	1759126
chr1	1778892	1779052
chr1	1780515	1780615
chr1	1847223	1847303
chr1	1858799	1858939
chr1	1883570	1883710
chr1	1891100	1891300
chr1	1897284	1897384
chr1	1906333	1906453
chr1	1909432	1909512
chr1	1960212	1960292
chr1	1996304	1996444
chr1	2046629	2046689
chr1	2176013	2176073
chr1	2176093	2176173
chr1	2176213	2176293
chr1	2180407	2180607
chr1	2189702	2189822
chr1	2195269	2195429
chr1	2199280	2199380
chr1	2205457	2205697
chr1	2212805	2212965
chr1	2227507	2227587
chr1	2256102	2256202
chr1	2290858	2290938
chr1	2381901	2381981
chr1	2391581	2391801
chr1	2526240	2526320
chr1	2541772	2542052
chr1	2548133	2548233
chr1	2585881	2586021
chr1	3313220	3313340
chr1	3624791	3624871
chr1	3625761	3625861
chr1	3649975	3650175
chr1	3759997	3760057
chr1	3772135	3772235
chr1	3774951	3775091
chr1	3776051	3776191
chr1	3796517	3796677
chr1	3807948	3808028
chr1	3870051	3870151
chr1	3900570	3900850
chr1	3992226	3992346
chr1	4007686	4007826
chr1	5304849	5304929
chr1	5885925	5886085
chr1	5917776	5917896
chr1	5917936	5918076
chr1	5993762	5993902
chr1	6007540	6007620
chr1	6052638	6052698
chr1	6127775	6127895
chr1	6199491	6199791
chr1	6205353	6205453
chr1	6208812	6208952
chr1	6236251	6236351
chr1	6245208	6245328
chr1	6260097	6260177
chr1	6343604	6343664
chr1	6393623	6393743
chr1	6394063	6394183
chr1	6404844	6404884
chr1	6426499	6426559
chr1	6429847	6429927
chr1	6486636	6486716
chr1	6517692	6517772
chr1	6554496	6554676
chr1	6580006	6580086
chr1	6601179	6601319
chr1	6603999	6604199
chr1	6613584	6613704
chr1	6701757	6702137
chr1	6784569	6784649
chr1	6784889	6785029
chr1	7586352	7586432
chr1	7784129	7784189
chr1	7810564	7810624
chr1	7827382	7827582
chr1	7954155	7954435
chr1	7961432	7961692
chr1	7975424	7975504
chr1	8004877	8005097
chr1	8026360	8026520
chr1	8123114	8123254
chr1	8169859	8169999
chr1	8197807	8198087
chr1	8212114	8212194
chr1	8389111	8389231
chr1	8525910	8525970
chr1	8525990	8526170
chr1	8542270	8542430
chr1	8626520	8626660
chr1	8703382	8703702
chr1	8789442	8789582
chr1	8791190	8791250
chr1	8858247	8858407
chr1	8873723	8873923
chr1	8878021	8878201
chr1	8879121	8879341
chr1	8880181	8880281
chr1	8900074	8900154
chr1	9071689	9071789
chr1	9164080	9164180
chr1	9234313	9234393
chr1	9234413	9234633
chr1	9234873	9234973
chr1	9275645	9275745
chr1	9300261	9300361
chr1	9411019	9411099
chr1	9428976	9429296
chr1	9495412	9495552
chr1	9529374	9529454
chr1	9539394	9539454
chr1	9627122	9627262
chr1	9627282	9627342
chr1	9657678	9657818
chr1	9687227	9687427
chr1	9717651	9717911
chr1	9719211	9719351
chr1	9725167	9725267
chr1	9775251	9775371
chr1	9867640	9867700
chr1	9929519	9929719
chr1	9943340	9943560
chr1	9950497	9950577
chr1	10032643	10032743
chr1	10033163	10033263
chr1	10210346	10210526
chr1	10377578	10377678
chr1	10398923	10399043
chr1	10399063	10399143
chr1	10415518	10415658
chr1	10430362	10430662
chr1	10459260	10459480
chr1	10472372	10472692
chr1	10474607	10474747
chr1	10474887	10475027
chr1	10507615	10507655
chr1	10511039	10511139
chr1	10556614	10556654
chr1	10679770	10679830
chr1	11012496	11012636
chr1	11262749	11262909
chr1	11273277	11273437
chr1	11448514	11448634
chr1	11478981	11479061
chr1	11480257	11480337
chr1	11550806	11550946
chr1	11615299	11615399
chr1	11650455	11650675
chr1	11664144	11664244
chr1	11670945	11671005
chr1	11671585	11671685
chr1	11681124	11681224
chr1	11697304	11697384
chr1	11719889	11720029
chr1	11736021	11736121
chr1	11736281	11736401
chr1	11740958	11741098
chr1	11749272	11749412
chr1	11752799	11752919
chr1	11785277	11785477
chr1	11790926	11791126
chr1	11796543	11796683
chr1	11797863	11798043
chr1	11798543	11798883
chr1	11806036	11806216
chr1	11838856	11838916
chr1	11842363	11842583
chr1	11859446	11859526
chr1	11881155	11881255
chr1	11882961	11883101
chr1	11883301	11883361
chr1	11908188	11908728
chr1	11909688	11910008
chr1	11926757	11926897
chr1	11929990	11930070
chr1	11980337	11980537
chr1	11983597	11983757
chr1	12005641	12005821
chr1	12019367	12019547
chr1	12019587	12019647
chr1	12038822	12038962
chr1	12040656	12040776
chr1	12063312	12063552
chr1	12075668	12075948
chr1	12085812	12085872
chr1	12124941	12125001
chr1	12143823	12143863
chr1	12161996	12162096
chr1	12175294	12175414
chr1	12203809	12203889
chr1	12209000	12209100
chr1	12218589	12218789
chr1	12229969	12230129
chr1	12408764	12408864
chr1	12433865	12434025
chr1	12448952	12449112
chr1	12460982	12461082
chr1	12478221	12478581
chr1	12510521	12510841
chr1	12528709	12528869
chr1	12529469	12529669
chr1	12541731	12541871
chr1	12550032	12550192
chr1	12604535	12604695
chr1	12618362	12618422
chr1	12619122	12619182
chr1	12619982	12620082
chr1	12657542	12657682
chr1	12658042	12658142
chr1	12659137	12659277
chr1	12745443	12745543
chr1	13808827	13808887
chr1	14422267	14422407
chr1	14435540	14435700
chr1	14435720	14435840
chr1	14437100	14437320
chr1	14443314	14443354
chr1	14479988	14480088
chr1	14777570	14777630
chr1	14778110	14778230
chr1	14779290	14779390
chr1	14780428	14780568
chr1	14783352	14783452
chr1	14784192	14784312
chr1	14817387	14817507
chr1	14840509	14840669
chr1	14929620	14929700
chr1	14970317	14970397
chr1	15260756	15260896
chr1	15323212	15323272
chr1	15346069	15346189
chr1	15352644	15352764
chr1	15358915	15359035
chr1	15417582	15417702
chr1	15424241	15424381
chr1	15444639	15444719
chr1	15526743	15527103
chr1	15543697	15543917
chr1	15603678	15603778
chr1	15617472	15617612
chr1	15628208	15628268
chr1	15674960	15675040
chr1	15741529	15741589
chr1	15795281	15795401
chr1	15815684	15815744
chr1	15834569	15835089
chr1	15836169	15836389
chr1	15847318	15847478
chr1	15847578	15847658
chr1	15850018	15850078
chr1	15886108	15886208
chr1	15886348	15886488
chr1	15893355	15893455
chr1	15897969	15898089
chr1	15949708	15949988
chr1	15952835	15953035
chr1	15975971	15976171
chr1	16009191	16009251
chr1	16012853	16012953
chr1	16014845	16014925
chr1	16032984	16033064
chr1	16054231	16054391
chr1	16056016	16056176
chr1	16056236	16056316
chr1	16076178	16076258
chr1	16123111	16123171
chr1	16143950	16144150
chr1	16144830	16144890
chr1	16146362	16146522
chr1	16151534	16151674
chr1	16173151	16173391
chr1	16187878	16188018
chr1	16195289	16195369
chr1	16206811	16206951
chr1	16206971	16207051
chr1	16207431	16207491
chr1	16237152	16237332
chr1	16248801	16249041
chr1	16266639	16266819
chr1	16352514	16352674
chr1	16366974	16367154
chr1	16440597	16440877
chr1	16513853	16514093
chr1	16517150	16517290
chr1	16519462	16519582
chr1	16545961	16546081
chr1	16613480	16613520
chr1	16613920	16614020
chr1	16614700	16614780
chr1	16615460	16615680
chr1	16616642	16616702
chr1	16621021	16621241
chr1	16624992	16625172
chr1	16644669	16645009
chr1	16645429	16645549
chr1	16678136	16678356
chr1	16766780	16766840
chr1	16890860	16890920
chr1	16893068	16893168
chr1	16896122	16896302
chr1	16905169	16905529
chr1	16951842	16951902
chr1	16960816	16960896
chr1	17011999	17012099
chr1	17014028	17014128
chr1	17125917	17125977
chr1	17286041	17286121
chr1	17348481	17348581
chr1	17360371	17360451
chr1	17360511	17360651
chr1	17438577	17438697
chr1	17441577	17441657
chr1	17441677	17441737
chr1	17488020	17488100
chr1	17494216	17494476
chr1	18412984	18413084
chr1	18415076	18415136
chr1	18422138	18422258
chr1	18429911	18429951
chr1	18443725	18443825
chr1	18452758	18452818
chr1	18531086	18531246
chr1	18534563	18534663
chr1	18681476	18681596
chr1	18902958	18903178
chr1	18907602	18907662
chr1	18909186	18909246
chr1	18913202	18913282
chr1	19081613	19081813
chr1	19113497	19113577
chr1	19210278	19210478
chr1	19251549	19251869
chr1	19300334	19300434
chr1	19312605	19312805
chr1	19313645	19313725
chr1	19325694	19325774
chr1	19407886	19407986
chr1	19459827	19459947
chr1	19462972	19463012
chr1	19469566	19469606
chr1	19469746	19469846
chr1	19477062	19477142
chr1	19479513	19479613
chr1	19485913	19485993
chr1	19486013	19486113
chr1	19509094	19509194
chr1	19596490	19596610
chr1	19653865	19653925
chr1	19752528	19752608
chr1	19861216	19861336
chr1	19870130	19870270
chr1	19878492	19878672
chr1	19882282	19882522
chr1	20008579	20008659
chr1	20185386	20185586
chr1	20187993	20188113
chr1	20197630	20197770
chr1	20199121	20199241
chr1	20440944	20441004
chr1	20486080	20486140
chr1	20508120	20508260
chr1	20520101	20520201
chr1	20575398	20575498
chr1	20630914	20630974
chr1	20633316	20633456
chr1	20661414	20661534
chr1	20697002	20697122
chr1	20733244	20733324
chr1	21022425	21022725
chr1	21027925	21027965
chr1	21176742	21176842
chr1	21177222	21177322
chr1	21177362	21177482
chr1	21261931	21262071
chr1	21270315	21270455
chr1	21295178	21295278
chr1	21320154	21320334
chr1	21345893	21346173
chr1	21353606	21353666
chr1	21368611	21368731
chr1	21370714	21370774
chr1	21389971	21390031
chr1	21488934	21488994
chr1	21613177	21613297
chr1	21619293	21619433
chr1	21632264	21632524
chr1	21638760	21638880
chr1	21648010	21648310
chr1	21651508	21651588
chr1	21659266	21659526
chr1	21669733	21669813
chr1	21669833	21669913
chr1	21676005	21676305
chr1	21687210	21687350
chr1	21687910	21688070
chr1	21750011	21750191
chr1	21783339	21783759
chr1	21791320	21791380
chr1	21791820	21792300
chr1	21866484	21866564
chr1	21905081	21905421
chr1	21906745	21907005
chr1	21916990	21917170
chr1	21943093	21943213
chr1	21964107	21964207
chr1	22019111	22019311
chr1	22025631	22025791
chr1	22025971	22026191
chr1	22042994	22043034
chr1	22048809	22048969
chr1	22052663	22052843
chr1	22053603	22053723
chr1	22121706	22121786
chr1	22285715	22285815
chr1	22342258	22342358
chr1	22416749	22416809
chr1	22451875	22452055
chr1	22487978	22488058
chr1	22611648	22611708
chr1	22739837	22739897
chr1	23019274	23019554
chr1	23103482	23103602
chr1	23110884	23111004
chr1	23115233	23115393
chr1	23168808	23168968
chr1	23342215	23342255
chr1	23344667	23344927
chr1	23368424	23368464
chr1	23368864	23369144
chr1	23404016	23404156
chr1	23417775	23417835
chr1	23479157	23479277
chr1	23481118	23481238
chr1	23484894	23485014
chr1	23497246	23497386
chr1	23531399	23531519
chr1	23539886	23540146
chr1	23544877	23544997
chr1	23558447	23558607
chr1	23559487	23559547
chr1	23562427	23562547
chr1	23567364	23567464
chr1	23568653	23568753
chr1	23597062	23597262
chr1	23637573	23637653
chr1	23673261	23673341
chr1	23691705	23691785
chr1	23691805	23692005
chr1	23777982	23778222
chr1	23780170	23780270
chr1	23791072	23791212
chr1	23799598	23799698
chr1	23800818	23800998
chr1	23809862	23809982
chr1	23810945	23811065
chr1	23825327	23825507
chr1	23868423	23868523
chr1	23872659	23872719
chr1	23949314	23949394
chr1	23959112	23959292
chr1	23959912	23960072
chr1	23980125	23980365
chr1	24071017	24071077
chr1	24112685	24112765
chr1	24322335	24322455
chr1	24413624	24413764
chr1	24415544	24415684
chr1	24415704	24415784
chr1	24419372	24419492
chr1	24438645	24438725
chr1	24642739	24643059
chr1	24688742	24688782
chr1	24744977	24745097
chr1	24745437	24745477
chr1	24746277	24746337
chr1	24765538	24765878
chr1	24848128	24848528
chr1	25101545	25101665
chr1	25232471	25232651
chr1	25232811	25232931
chr1	25233111	25233351
chr1	25239843	25240243
chr1	25247250	25247490
chr1	25279904	25280064
chr1	25285269	25285349
chr1	25338556	25338836
chr1	25361346	25361426
chr1	25370164	25370204
chr1	25413326	25413546
chr1	25430229	25430549
chr1	25477545	25477605
chr1	25549592	25549892
chr1	25716123	25716203
chr1	25761090	25761170
chr1	25782906	25783086
chr1	25797002	25797062
chr1	25819924	25820124
chr1	25859314	25859554
chr1	25875601	25875761
chr1	25895549	25895669
chr1	25905738	25905818
chr1	25905838	25905918
chr1	25906438	25906598
chr1	25933564	25933744
chr1	25998163	25998583
chr1	26035494	26035774
chr1	26036114	26036194
chr1	26050032	26050152
chr1	26070526	26070766
chr1	26094902	26094942
chr1	26110965	26111205
chr1	26111905	26112005
chr1	26123588	26123688
chr1	26125120	26125240
chr1	26126420	26126700
chr1	26128760	26128860
chr1	26129939	26130019
chr1	26145181	26145221
chr1	26145261	26145341
chr1	26161692	26161852
chr1	26169811	26170071
chr1	26201253	26201493
chr1	26234220	26234420
chr1	26237695	26237775
chr1	26275724	26275864
chr1	26276404	26276484
chr1	26279710	26279770
chr1	26280010	26280170
chr1	26284823	26285143
chr1	26287186	26287406
chr1	26306615	26306715
chr1	26321687	26321787
chr1	26336826	26337106
chr1	26359002	26359062
chr1	26363971	26364071
chr1	26376957	26377097
chr1	26378477	26378797
chr1	26387556	26387656
chr1	26408677	26408837
chr1	26432095	26432495
chr1	26472607	26472707
chr1	26473087	26473167
chr1	26500333	26500413
chr1	26500573	26500633
chr1	26501473	26501573
chr1	26531276	26531376
chr1	26541951	26542151
chr1	26584322	26584482
chr1	26620709	26621009
chr1	26621049	26621149
chr1	26621429	26621589
chr1	26636966	26637066
chr1	26677584	26677724
chr1	26686088	26686148
chr1	26687012	26687152
chr1	26687532	26687612
chr1	26692304	26692544
chr1	26693084	26693424
chr1	26695546	26695786
chr1	26698327	26698427
chr1	26717388	26717448
chr1	26721893	26722073
chr1	26723463	26723643
chr1	26744210	26744370
chr1	26771861	26771981
chr1	26787012	26787172
chr1	26789272	26789412
chr1	26791727	26791887
chr1	26853273	26853333
chr1	26862914	26863014
chr1	26865183	26865343
chr1	26890095	26890175
chr1	26890215	26890415
chr1	26900359	26900639
chr1	26914384	26914504
chr1	26921771	26922051
chr1	26997817	26997877
chr1	27027420	27027500
chr1	27044716	27044756
chr1	27046075	27046275
chr1	27074336	27074496
chr1	27097555	27097735
chr1	27099358	27099458
chr1	27102879	27102939
chr1	27112150	27112310
chr1	27115820	27115940
chr1	27122835	27122915
chr1	27137354	27137454
chr1	27146082	27146162
chr1	27155071	27155271
chr1	27157378	27157498
chr1	27234388	27234588
chr1	27322077	27322417
chr1	27342000	27342060
chr1	27357662	27357742
chr1	27392362	27392502
chr1	27395547	27395607
chr1	27428429	27428629
chr1	27490609	27490829
chr1	27525624	27525664
chr1	27526924	27527024
chr1	27529343	27529403
chr1	27542694	27543054
chr1	27599352	27599432
chr1	27608770	27608910
chr1	27672314	27672414
chr1	27725759	27725899
chr1	27773020	27773100
chr1	27830723	27830883
chr1	27858224	27858284
chr1	27867353	27867513
chr1	27914300	27914500
chr1	27914660	27915040
chr1	27943544	27943644
chr1	27979690	27979830
chr1	28066052	28066172
chr1	28088262	28088382
chr1	28088542	28088702
chr1	28115392	28115512
chr1	28118821	28118881
chr1	28155015	28155095
chr1	28172839	28172959
chr1	28232876	28233096
chr1	28237153	28237233
chr1	28248636	28248756
chr1	28256335	28256495
chr1	28259235	28259395
chr1	28267076	28267256
chr1	28278915	28278995
chr1	28328907	28329167
chr1	28346128	28346408
chr1	28351809	28351909
chr1	28369640	28369720
chr1	28369740	28369920
chr1	28392139	28392259
chr1	28416672	28416772
chr1	28417552	28417652
chr1	28441867	28441947
chr1	28450102	28450182
chr1	28471663	28471723
chr1	28501122	28501322
chr1	28505530	28505730
chr1	28506070	28506170
chr1	28506290	28506430
chr1	28510150	28510270
chr1	28510370	28510550
chr1	28525143	28525283
chr1	28552923	28553123
chr1	28581721	28582061
chr1	28590159	28590339
chr1	28602990	28603050
chr1	28642940	28643360
chr1	28647934	28648154
chr1	28648654	28649014
chr1	28736617	28736917
chr1	28876329	28876409
chr1	28877318	28877398
chr1	28882202	28882502
chr1	28883506	28883566
chr1	28883966	28884186
chr1	28885006	28885206
chr1	28886732	28887172
chr1	28902873	28903053
chr1	28926949	28927149
chr1	29033086	29033206
chr1	29156799	29156839
chr1	29156979	29157259
chr1	29180016	29180136
chr1	29181996	29182396
chr1	29202928	29203088
chr1	29230914	29231174
chr1	29236449	29236529
chr1	29350212	29350352
chr1	29379561	29379701
chr1	30129113	30129233
chr1	30184521	30184841
chr1	30191224	30191364
chr1	30708280	30708340
chr1	30718819	30719039
chr1	30727951	30728051
chr1	30731840	30731980
chr1	30741332	30741432
chr1	30756762	30757062
chr1	30761888	30761968
chr1	30766103	30766203
chr1	30768402	30768462
chr1	30768962	30769362
chr1	30769462	30769582
chr1	30777264	30777404
chr1	30778204	30778664
chr1	30779604	30779824
chr1	30801922	30802002
chr1	30824177	30824457
chr1	30842832	30842912
chr1	30854300	30854380
chr1	30858966	30859066
chr1	30872284	30872644
chr1	30887731	30887851
chr1	30896236	30896316
chr1	30911451	30911591
chr1	30919328	30919528
chr1	31065567	31065627
chr1	31065747	31065847
chr1	31065947	31066067
chr1	31071208	31071328
chr1	31085221	31085321
chr1	31101336	31101436
chr1	31111389	31111469
chr1	31139095	31139195
chr1	31154728	31154888
chr1	31155448	31155688
chr1	31159962	31160182
chr1	31170893	31171133
chr1	31171153	31171313
chr1	31181811	31181911
chr1	31182451	31182591
chr1	31422862	31422962
chr1	31471677	31471797
chr1	31483506	31483666
chr1	31574858	31574938
chr1	31644655	31644795
chr1	31645115	31645215
chr1	31701210	31701290
chr1	31705285	31705405
chr1	31723949	31724029
chr1	31788387	31788587
chr1	31789367	31789447
chr1	31815987	31816227
chr1	31827187	31827387
chr1	31866565	31866665
chr1	31927631	31927691
chr1	31928824	31929024
chr1	31937600	31937760
chr1	31938540	31938840
chr1	31939920	31940100
chr1	31944425	31944905
chr1	31954782	31955022
chr1	31956102	31956302
chr1	31957940	31958100
chr1	31964241	31964381
chr1	32013352	32013452
chr1	32013592	32013692
chr1	32021860	32021960
chr1	32072982	32073142
chr1	32107950	32108090
chr1	32108130	32108190
chr1	32127926	32128006
chr1	32133583	32133843
chr1	32179366	32179506
chr1	32179706	32179946
chr1	32205632	32205852
chr1	32215811	32215851
chr1	32222354	32222534
chr1	32236174	32236354
chr1	32242407	32242467
chr1	32248217	32248397
chr1	32291682	32291842
chr1	32292282	32292502
chr1	32307504	32307604
chr1	32308748	32308888
chr1	32335276	32335436
chr1	32351018	32351198
chr1	32391151	32391291
chr1	32394691	32394851
chr1	32400037	32400097
chr1	32414034	32414174
chr1	32536892	32537012
chr1	32650526	32650626
chr1	32650806	32651026
chr1	32651566	32651686
chr1	32712351	32712491
chr1	32716740	32716880
chr1	32722405	32722565
chr1	32725266	32725466
chr1	32754490	32754650
chr1	32755890	32756050
chr1	32757446	32757626
chr1	32773159	32773239
chr1	32814401	32814521
chr1	32817281	32817481
chr1	32886713	32886813
chr1	32939921	32940001
chr1	32964732	32964832
chr1	32981325	32981365
chr1	32989381	32989541
chr1	33009714	33009854
chr1	33036952	33037252
chr1	33055330	33055510
chr1	33127254	33127454
chr1	33275446	33275506
chr1	33350110	33350170
chr1	33350210	33350270
chr1	33350290	33350510
chr1	33361746	33361866
chr1	33374527	33374667
chr1	33396731	33396871
chr1	33433945	33434005
chr1	33455922	33455982
chr1	33472653	33472713
chr1	34379105	34379225
chr1	34843708	34843888
chr1	34845579	34845719
chr1	34852806	34852966
chr1	34859811	34860031
chr1	34866389	34866569
chr1	34924975	34925075
chr1	34985255	34985315
chr1	34985355	34985495
chr1	35031726	35031846
chr1	35079515	35079555
chr1	35136959	35137059
chr1	35192959	35193319
chr1	35202285	35202345
chr1	35255462	35255522
chr1	35268492	35268592
chr1	35268952	35269032
chr1	35279396	35279556
chr1	35280136	35280276
chr1	35499804	35500024
chr1	35557642	35557762
chr1	35558102	35558242
chr1	35641537	35641657
chr1	35674292	35674332
chr1	35715655	35715755
chr1	35719177	35719337
chr1	35881994	35882154
chr1	35883074	35883154
chr1	35887202	35887322
chr1	35894404	35894464
chr1	35931199	35931319
chr1	36088773	36089053
chr1	36099920	36100020
chr1	36149562	36149802
chr1	36155771	36155891
chr1	36161236	36161316
chr1	36188306	36188386
chr1	36223922	36224022
chr1	36224242	36224422
chr1	36224802	36224942
chr1	36248456	36248636
chr1	36273221	36273321
chr1	36307193	36307413
chr1	36321290	36321730
chr1	36369186	36369266
chr1	36371608	36371688
chr1	36371768	36371848
chr1	36373939	36374139
chr1	36374699	36374799
chr1	36386095	36386195
chr1	36386535	36386935
chr1	36397806	36398046
chr1	36398714	36398834
chr1	36420985	36421045
chr1	36464217	36464537
chr1	36492713	36492833
chr1	36576252	36576292
chr1	36703887	36703967
chr1	36824500	36824580
chr1	37255578	37255658
chr1	37455027	37455107
chr1	37479782	37479882
chr1	37514799	37514859
chr1	37554233	37554433
chr1	37554593	37554653
chr1	37563190	37563250
chr1	37595769	37596009
chr1	37690610	37690690
chr1	37691930	37691970
chr1	37692370	37692490
chr1	37764456	37764576
chr1	37795542	37795642
chr1	37808195	37808255
chr1	37811228	37811308
chr1	37859571	37859671
chr1	37860031	37860211
chr1	37860231	37860331
chr1	37922913	37923093
chr1	37931855	37931955
chr1	37946940	37947160
chr1	37989972	37990292
chr1	37999668	37999868
chr1	38009424	38009584
chr1	38012357	38012737
chr1	38076236	38076296
chr1	38309032	38309132
chr1	38310176	38310276
chr1	38418647	38418707
chr1	38523686	38523786
chr1	38534035	38534155
chr1	38744694	38744794
chr1	38745634	38745714
chr1	38777711	38777771
chr1	38816055	38816275
chr1	38859835	38860015
chr1	38915542	38915722
chr1	38959136	38959196
chr1	38969239	38969339
chr1	38991152	38991412
chr1	39026290	39026430
chr1	39117396	39117496
chr1	39167962	39168142
chr1	39183908	39184028
chr1	39184528	39184648
chr1	39196417	39196517
chr1	39204684	39204844
chr1	39214152	39214232
chr1	39258799	39258879
chr1	39269994	39270054
chr1	39385674	39385914
chr1	39392161	39392341
chr1	39398795	39398955
chr1	39411067	39411147
chr1	39576888	39576988
chr1	39639868	39639948
chr1	39653697	39653777
chr1	39701996	39702096
chr1	39711546	39711726
chr1	39738928	39739048
chr1	39789215	39789295
chr1	39799288	39799488
chr1	39832470	39832530
chr1	39883303	39883483
chr1	39883523	39883583
chr1	39892805	39892965
chr1	39899202	39899342
chr1	39901842	39901982
chr1	39902302	39902482
chr1	39919664	39919724
chr1	39973688	39973728
chr1	40036727	40036887
chr1	40040102	40040362
chr1	40049440	40049520
chr1	40057636	40057756
chr1	40059596	40059736
chr1	40060016	40060156
chr1	40097068	40097328
chr1	40131076	40131176
chr1	40161215	40161475
chr1	40222176	40222236
chr1	40257847	40257947
chr1	40258027	40258327
chr1	40315398	40315538
chr1	40338851	40338971
chr1	40339816	40339916
chr1	40373711	40373771
chr1	40374591	40374791
chr1	40400446	40400626
chr1	40450994	40451134
chr1	40531546	40531786
chr1	40634077	40634237
chr1	40691399	40691459
chr1	40691779	40692079
chr1	40709205	40709325
chr1	40783552	40783652
chr1	40802163	40802263
chr1	40809088	40809208
chr1	40821001	40821181
chr1	40841072	40841212
chr1	40862643	40862803
chr1	40864103	40864303
chr1	40868464	40868584
chr1	40939539	40939659
chr1	40975082	40975222
chr1	41003811	41003991
chr1	41109759	41109879
chr1	41151125	41151225
chr1	41156131	41156231
chr1	41160644	41160784
chr1	41238549	41238669
chr1	41241920	41241980
chr1	41333470	41333550
chr1	41432796	41432956
chr1	41485856	41485896
chr1	41496391	41496511
chr1	41870312	41870412
chr1	41882179	41882319
chr1	42335306	42335486
chr1	42658346	42658506
chr1	42682027	42682387
chr1	42683087	42683247
chr1	42817203	42817343
chr1	42819133	42819253
chr1	42825202	42825542
chr1	42846629	42846769
chr1	42923120	42923220
chr1	42924561	42924641
chr1	42925041	42925141
chr1	42936456	42936756
chr1	42941902	42942002
chr1	42949641	42949741
chr1	42952648	42952768
chr1	42963189	42963289
chr1	42963749	42963969
chr1	42967240	42967480
chr1	43044987	43045087
chr1	43172207	43172387
chr1	43172787	43172847
chr1	43330339	43330499
chr1	43345346	43345466
chr1	43367379	43367519
chr1	43368259	43368519
chr1	43389635	43389915
chr1	43402224	43402304
chr1	43405379	43405479
chr1	43522914	43523054
chr1	43650512	43650812
chr1	43707167	43707407
chr1	43707647	43707807
chr1	43732288	43732348
chr1	43834753	43834813
chr1	43835233	43835373
chr1	43934369	43934429
chr1	43946537	43946597
chr1	43946617	43946877
chr1	43974831	43974991
chr1	43991516	43991716
chr1	44005818	44005898
chr1	44030190	44030290
chr1	44036001	44036241
chr1	44036741	44036821
chr1	44044293	44044453
chr1	44047949	44048109
chr1	44048389	44048489
chr1	44093785	44093905
chr1	44213338	44213598
chr1	44238218	44238398
chr1	44290873	44291073
chr1	44485780	44485940
chr1	44526873	44526933
chr1	44532262	44532422
chr1	44610283	44610443
chr1	44631826	44632126
chr1	44638124	44638304
chr1	44674429	44674649
chr1	44676665	44676765
chr1	44721625	44721885
chr1	44730790	44731270
chr1	44739749	44739909
chr1	44775165	44775765
chr1	44799815	44799955
chr1	44799975	44800175
chr1	44807526	44807986
chr1	44808186	44808246
chr1	44819688	44820108
chr1	44836089	44836169
chr1	44896519	44896599
chr1	44986601	44986781
chr1	45011283	45011323
chr1	45012103	45012263
chr1	45012483	45012543
chr1	45012663	45013043
chr1	45014681	45014821
chr1	45035797	45035917
chr1	45037627	45037807
chr1	45039132	45039312
chr1	45191320	45191420
chr1	45266374	45266594
chr1	45303375	45303515
chr1	45303995	45304215
chr1	45339773	45339833
chr1	45340033	45340293
chr1	45491313	45491413
chr1	45500154	45500374
chr1	45512762	45512902
chr1	45521754	45522094
chr1	45550657	45551037
chr1	45570236	45570296
chr1	45574512	45574572
chr1	45584079	45584219
chr1	45686867	45687027
chr1	45687487	45687587
chr1	45688007	45688047
chr1	45688067	45688327
chr1	45750953	45751053
chr1	45802870	45802970
chr1	46037221	46037301
chr1	46132749	46133049
chr1	46156667	46156867
chr1	46158592	46158812
chr1	46203257	46203297
chr1	46247032	46247212
chr1	46247652	46247872
chr1	46286191	46286331
chr1	46287389	46287509
chr1	46303483	46303643
chr1	46340736	46341036
chr1	46348208	46348328
chr1	46420338	46420478
chr1	46421902	46422042
chr1	46437935	46438035
chr1	46442594	46442994
chr1	46477555	46477655
chr1	46506635	46506715
chr1	46522588	46522828
chr1	46528039	46528259
chr1	46544947	46545107
chr1	46604058	46604278
chr1	46673902	46673982
chr1	46719049	46719269
chr1	46735871	46735971
chr1	47179235	47179395
chr1	47181315	47181535
chr1	47182115	47182235
chr1	47193031	47193171
chr1	47212044	47212124
chr1	47229331	47229411
chr1	47231692	47231992
chr1	47232352	47232512
chr1	47262989	47263049
chr1	47335566	47335626
chr1	47379734	47379794
chr1	47436624	47436744
chr1	47922110	47922230
chr1	48177440	48177540
chr1	48530919	48531019
chr1	50720617	50720757
chr1	50873646	50873866
chr1	50931582	50931662
chr1	50959427	50959567
chr1	50960247	50960467
chr1	50968260	50968560
chr1	50978410	50978470
chr1	50979150	50979230
chr1	51236064	51236364
chr1	51284590	51284750
chr1	51296979	51297159
chr1	51331378	51331598
chr1	51430028	51430188
chr1	51469639	51469739
chr1	51487844	51487904
chr1	51518095	51518255
chr1	51519495	51519715
chr1	51520475	51520635
chr1	51617196	51617316
chr1	51622633	51622773
chr1	51631938	51632018
chr1	51648436	51648536
chr1	51665018	51665078
chr1	51729442	51729602
chr1	51752742	51752842
chr1	51758499	51758559
chr1	51850678	51850758
chr1	51878831	51878931
chr1	51879151	51879251
chr1	51966639	51966739
chr1	52002447	52002547
chr1	52033614	52033894
chr1	52055252	52055372
chr1	52056412	52056632
chr1	52075815	52075875
chr1	52142035	52142115
chr1	52204129	52204209
chr1	52330273	52330373
chr1	52330433	52330553
chr1	52365392	52365472
chr1	52366092	52366312
chr1	52402440	52402520
chr1	52403805	52403925
chr1	52404665	52404865
chr1	52552765	52553025
chr1	52614152	52614332
chr1	52674914	52675014
chr1	52698152	52698412
chr1	52703261	52703521
chr1	52727027	52727187
chr1	52842873	52843033
chr1	52913707	52913827
chr1	53011386	53011446
chr1	53014873	53014993
chr1	53163472	53163612
chr1	53182197	53182257
chr1	53183575	53183635
chr1	53220399	53220599
chr1	53238492	53238672
chr1	53760686	53760766
chr1	53838389	53838669
chr1	53889468	53889668
chr1	53945485	53945665
chr1	54053447	54053587
chr1	54054547	54054607
chr1	54108334	54108414
chr1	54121720	54121780
chr1	54163767	54163847
chr1	54200280	54200360
chr1	54212928	54213028
chr1	54273129	54273269
chr1	54273969	54274049
chr1	54356099	54356179
chr1	54375810	54375950
chr1	54377290	54377470
chr1	54406665	54406785
chr1	54407680	54407820
chr1	54408440	54408620
chr1	54409488	54409648
chr1	54464729	54464949
chr1	54476365	54476445
chr1	54488249	54488569
chr1	54489429	54489589
chr1	54715790	54716010
chr1	54764391	54764491
chr1	54764691	54764771
chr1	54893513	54893633
chr1	54927672	54927772
chr1	55039467	55039587
chr1	55140732	55140792
chr1	55179342	55179482
chr1	55197268	55197368
chr1	55215335	55215475
chr1	56502786	56502866
chr1	56516567	56516687
chr1	57218847	57219007
chr1	57227429	57227589
chr1	58546742	58546942
chr1	58699960	58700080
chr1	58755074	58755134
chr1	58783989	58784089
chr1	58784629	58784669
chr1	58815318	58815498
chr1	58816378	58816558
chr1	58881650	58881810
chr1	58883439	58883599
chr1	58884039	58884279
chr1	58885302	58885582
chr1	58896671	58896831
chr1	58899133	58899413
chr1	58968529	58968609
chr1	58976092	58976152
chr1	59043904	59044004
chr1	59062903	59062963
chr1	59076690	59076790
chr1	59096698	59096758
chr1	59278979	59279039
chr1	59288212	59288312
chr1	59290352	59290512
chr1	59446404	59446504
chr1	59505828	59505948
chr1	59679054	59679134
chr1	59967503	59967603
chr1	60958162	60958282
chr1	60979158	60979218
chr1	61013364	61013524
chr1	61048995	61049155
chr1	61050035	61050155
chr1	61057018	61057158
chr1	61057778	61057998
chr1	61077110	61077270
chr1	61080017	61080177
chr1	61082657	61082757
chr1	61091734	61091794
chr1	61121129	61121209
chr1	61141772	61141852
chr1	61170785	61170905
chr1	61184292	61184512
chr1	61204727	61204807
chr1	61253464	61253624
chr1	61271230	61271370
chr1	61709164	61709264
chr1	61725071	61725231
chr1	61867193	61867253
chr1	61967084	61967164
chr1	62539333	62539373
chr1	62688480	62688540
chr1	62690417	62690557
chr1	62783946	62784026
chr1	63322490	63322570
chr1	63523266	63523486
chr1	64757360	64757460
chr1	64864174	64864434
chr1	64898559	64898639
chr1	65021962	65022062
chr1	65164249	65164329
chr1	65165767	65165847
chr1	65225354	65225414
chr1	65231192	65231392
chr1	65231912	65231972
chr1	65277799	65277919
chr1	65279221	65279281
chr1	65293114	65293334
chr1	65309898	65310018
chr1	65318033	65318193
chr1	65412575	65412775
chr1	65419933	65420033
chr1	65420793	65420913
chr1	65422670	65422710
chr1	65467696	65467796
chr1	65481103	65481283
chr1	65538873	65538953
chr1	65687981	65688101
chr1	65904790	65904870
chr1	66758375	66758475
chr1	66915372	66915432
chr1	66916478	66916618
chr1	66955003	66955103
chr1	67054146	67054266
chr1	67061081	67061181
chr1	67163203	67163243
chr1	67207638	67207718
chr1	67356198	67356278
chr1	67479257	67479577
chr1	67500562	67500682
chr1	67535588	67535648
chr1	67539466	67539566
chr1	67561806	67561906
chr1	67570601	67570721
chr1	67682716	67682916
chr1	67685205	67685365
chr1	67686785	67686965
chr1	67688762	67689042
chr1	67689922	67689982
chr1	67695099	67695219
chr1	67700877	67701017
chr1	67733970	67734090
chr1	67862039	67862079
chr1	67898516	67898636
chr1	67902991	67903111
chr1	67916601	67916761
chr1	67922294	67922374
chr1	67923233	67923373
chr1	68292130	68292270
chr1	68496985	68497205
chr1	69540223	69540323
chr1	70041886	70041986
chr1	70156705	70156785
chr1	70205618	70205798
chr1	70221361	70221481
chr1	70354846	70355166
chr1	70411300	70411380
chr1	70412282	70412382
chr1	70459946	70460046
chr1	70675195	70675315
chr1	70675895	70676095
chr1	70685481	70685561
chr1	71047808	71047868
chr1	71081244	71081404
chr1	74731537	74731597
chr1	74733167	74733327
chr1	75423718	75423818
chr1	75472577	75472657
chr1	75672906	75673086
chr1	75677629	75677669
chr1	75707427	75707547
chr1	75724718	75724918
chr1	75786406	75786446
chr1	75796682	75796842
chr1	77219403	77219483
chr1	77683391	77683531
chr1	77704937	77704997
chr1	77729469	77729589
chr1	77759717	77759877
chr1	77762138	77762298
chr1	77779579	77779739
chr1	77979335	77979595
chr1	78004343	78004503
chr1	83919004	83919244
chr1	83999288	83999348
chr1	84103464	84103624
chr1	84118005	84118085
chr1	84279076	84279136
chr1	84371030	84371070
chr1	84479185	84479385
chr1	84506463	84506803
chr1	84574300	84574440
chr1	84620847	84621087
chr1	84639973	84640053
chr1	84688778	84688958
chr1	84690708	84690888
chr1	84722067	84722147
chr1	85172841	85172921
chr1	85220390	85220490
chr1	85225246	85225406
chr1	85244888	85244988
chr1	85259734	85259834
chr1	85276540	85276620
chr1	85278912	85279112
chr1	85279876	85280016
chr1	85580512	85580632
chr1	85708321	85708501
chr1	86435495	86435555
chr1	86461571	86461851
chr1	86704527	86704687
chr1	86765242	86765382
chr1	86775582	86775702
chr1	86792435	86792515
chr1	86793272	86793352
chr1	86914025	86914145
chr1	86993840	86993940
chr1	87025379	87025439
chr1	87180265	87180405
chr1	87328386	87328486
chr1	87435636	87435776
chr1	87787046	87787086
chr1	88684177	88684337
chr1	88891454	88891714
chr1	88993225	88993345
chr1	89170656	89170756
chr1	89524310	89524510
chr1	89538555	89538615
chr1	89545732	89545892
chr1	89692868	89692968
chr1	89701941	89702021
chr1	89703688	89703828
chr1	89710702	89710762
chr1	89763285	89763385
chr1	89786798	89786898
chr1	89804835	89804915
chr1	89823735	89823855
chr1	89879082	89879202
chr1	89896226	89896506
chr1	89902388	89902528
chr1	89906779	89906979
chr1	89941312	89941392
chr1	89952750	89952830
chr1	89994825	89994885
chr1	89995165	89995365
chr1	90811723	90811843
chr1	90826189	90826269
chr1	90926113	90926233
chr1	91022138	91022218
chr1	91282904	91282944
chr1	91308723	91308803
chr1	91501257	91501457
chr1	91556290	91556430
chr1	91591359	91591459
chr1	91596673	91596733
chr1	91706227	91706427
chr1	91706727	91706827
chr1	91716603	91716683
chr1	91731473	91731613
chr1	91732490	91732750
chr1	91804035	91804115
chr1	91804795	91804975
chr1	91886101	91886241
chr1	92317986	92318106
chr1	92446693	92446853
chr1	92544882	92545042
chr1	92708572	92708632
chr1	92785433	92785513
chr1	92792673	92792733
chr1	92804973	92805053
chr1	92832030	92832330
chr1	92852373	92852493
chr1	92922543	92922603
chr1	92957203	92957343
chr1	92991044	92991084
chr1	93025735	93025835
chr1	93033177	93033277
chr1	93079079	93079359
chr1	93180126	93180226
chr1	93180546	93180586
chr1	93345763	93345963
chr1	93442438	93442518
chr1	93447129	93447209
chr1	93504644	93504744
chr1	93567558	93567778
chr1	93664433	93664553
chr1	93817108	93817188
chr1	93847534	93847634
chr1	93879137	93879357
chr1	93909427	93909507
chr1	94418073	94418213
chr1	94635161	94635261
chr1	94648374	94648454
chr1	94755811	94755891
chr1	95072830	95073070
chr1	95085611	95085691
chr1	95095054	95095114
chr1	95115762	95115882
chr1	95169746	95169826
chr1	95179768	95179868
chr1	95234195	95234335
chr1	99535955	99536035
chr1	99587239	99587319
chr1	99599810	99600030
chr1	99766601	99766681
chr1	99771645	99771785
chr1	99850080	99850200
chr1	99943684	99943744
chr1	99969920	99970080
chr1	100037970	100038210
chr1	100065626	100065746
chr1	100132886	100133166
chr1	100249762	100249882
chr1	100266209	100266289
chr1	100347465	100347625
chr1	100351260	100351340
chr1	100363049	100363109
chr1	100407610	100407650
chr1	100440228	100440368
chr1	100785919	100785999
chr1	101025825	101026125
chr1	101071665	101071845
chr1	101119509	101119589
chr1	101128512	101128672
chr1	101238897	101238977
chr1	101254207	101254247
chr1	101258068	101258168
chr1	101259876	101259916
chr1	101283648	101283748
chr1	102655216	102655316
chr1	107056627	107056787
chr1	108016546	108016706
chr1	108079828	108079928
chr1	108100332	108100392
chr1	108200028	108200128
chr1	108505256	108505416
chr1	108522111	108522191
chr1	108533954	108534094
chr1	108617179	108617279
chr1	108692241	108692401
chr1	108746345	108746825
chr1	108781405	108781485
chr1	108816504	108816584
chr1	108828284	108828324
chr1	108830657	108830737
chr1	108876932	108877192
chr1	108913254	108913334
chr1	108963245	108963545
chr1	109041974	109042134
chr1	109075917	109076177
chr1	109079737	109079797
chr1	109089382	109089582
chr1	109090682	109090962
chr1	109100086	109100426
chr1	109112806	109112906
chr1	109134582	109134722
chr1	109191532	109191612
chr1	109193855	109193895
chr1	109197500	109197640
chr1	109198180	109198260
chr1	109214877	109215077
chr1	109218679	109218779
chr1	109263737	109263897
chr1	109277597	109277677
chr1	109283262	109283622
chr1	109298790	109298910
chr1	109300849	109300909
chr1	109307581	109307821
chr1	109389099	109389199
chr1	109389719	109389759
chr1	109389939	109390119
chr1	109390759	109390859
chr1	109393040	109393140
chr1	109426210	109426350
chr1	109426470	109426570
chr1	109484173	109484453
chr1	109494032	109494292
chr1	109532455	109532535
chr1	109546427	109546527
chr1	109548487	109548807
chr1	109619713	109619853
chr1	109621049	109621129
chr1	109643504	109643584
chr1	109656124	109656244
chr1	109719481	109719701
chr1	109725688	109725808
chr1	109763078	109763178
chr1	109773675	109773895
chr1	109777013	109777133
chr1	109792332	109792432
chr1	109818754	109818814
chr1	109822509	109822689
chr1	109823869	109824089
chr1	109827024	109827184
chr1	109881614	109881654
chr1	109895959	109896099
chr1	109901851	109901951
chr1	109910720	109910820
chr1	109918223	109918483
chr1	109931268	109931388
chr1	109979768	109979928
chr1	109984671	109984951
chr1	110003980	110004140
chr1	110031567	110031707
chr1	110034496	110034596
chr1	110336692	110336752
chr1	110338370	110338690
chr1	110339470	110339690
chr1	110407657	110407957
chr1	110412669	110412769
chr1	110413329	110413429
chr1	110421383	110421463
chr1	110439073	110439173
chr1	110477268	110477368
chr1	110616802	110616882
chr1	110619521	110619641
chr1	110746867	110746927
chr1	110873147	110873207
chr1	110879993	110880313
chr1	110881113	110881273
chr1	110890779	110890879
chr1	110916959	110917139
chr1	110963231	110963331
chr1	110963871	110963971
chr1	110964131	110964331
chr1	110964351	110964431
chr1	111025272	111025352
chr1	111102113	111102253
chr1	111162004	111162144
chr1	111172661	111172721
chr1	111503834	111503974
chr1	111508351	111508431
chr1	111593012	111593132
chr1	111599867	111600047
chr1	111640065	111640125
chr1	111660830	111660930
chr1	111669447	111669507
chr1	111739588	111739708
chr1	111747414	111747574
chr1	111755778	111756018
chr1	112172464	112172584
chr1	112322184	112322304
chr1	112369830	112369910
chr1	112391005	112391085
chr1	112463049	112463149
chr1	112466220	112466440
chr1	112575531	112575651
chr1	112619677	112620017
chr1	112625874	112625954
chr1	112674425	112674625
chr1	112674665	112674805
chr1	112700697	112701017
chr1	112705246	112705406
chr1	112707406	112707566
chr1	112716419	112716499
chr1	112718854	112718894
chr1	112792347	112792447
chr1	112804348	112804408
chr1	112809389	112809469
chr1	112817715	112817835
chr1	112819187	112819327
chr1	112826366	112826446
chr1	112878420	112878540
chr1	112881106	112881206
chr1	112881246	112881386
chr1	112893960	112894020
chr1	112902364	112902504
chr1	112904192	112904412
chr1	112935871	112936091
chr1	112955858	112956158
chr1	112956358	112956438
chr1	113040234	113040374
chr1	113041746	113041826
chr1	113042791	113042931
chr1	113072227	113072347
chr1	113072887	113072967
chr1	113141196	113141316
chr1	113141836	113141976
chr1	113210459	113210619
chr1	113676711	113676771
chr1	113677422	113677602
chr1	113693207	113693267
chr1	113804903	113805003
chr1	113812429	113812529
chr1	113812549	113812729
chr1	113871796	113871856
chr1	113905186	113905446
chr1	113914411	113914551
chr1	113929276	113929656
chr1	113949094	113949154
chr1	114078325	114078445
chr1	114080717	114080777
chr1	114088521	114088581
chr1	114346615	114346835
chr1	114380108	114380308
chr1	114388519	114388699
chr1	114397825	114397885
chr1	114453576	114453676
chr1	114458456	114458576
chr1	114510330	114510450
chr1	114511250	114511570
chr1	114581681	114581981
chr1	114716700	114716940
chr1	114757554	114757594
chr1	114757694	114757914
chr1	114757994	114758194
chr1	114780606	114780806
chr1	115179560	115179720
chr1	115641441	115641501
chr1	115641521	115641641
chr1	115669218	115669278
chr1	115685201	115685301
chr1	115874705	115874765
chr1	116139147	116139307
chr1	116152197	116152337
chr1	116168505	116168605
chr1	116373237	116373297
chr1	116409379	116409459
chr1	116415845	116416065
chr1	116418523	116418723
chr1	116420523	116420643
chr1	116476533	116476633
chr1	116485399	116485479
chr1	116504120	116504260
chr1	116504320	116504600
chr1	116556706	116556826
chr1	116570469	116570529
chr1	116573556	116573656
chr1	116679323	116679483
chr1	116679983	116680083
chr1	116687559	116687999
chr1	116758227	116758327
chr1	116810576	116810636
chr1	116826211	116826351
chr1	116827244	116827544
chr1	116846240	116846340
chr1	116878157	116878297
chr1	117059767	117059847
chr1	117059867	117059947
chr1	117060127	117060187
chr1	117122165	117122345
chr1	117181822	117181902
chr1	117340029	117340209
chr1	117367347	117367487
chr1	117473246	117473306
chr1	117611252	117611452
chr1	117612732	117612892
chr1	117613412	117613592
chr1	117645167	117645247
chr1	117655269	117655449
chr1	117660018	117660138
chr1	117821932	117822092
chr1	117929689	117929789
chr1	118185729	118185829
chr1	118963776	118963916
chr1	119140436	119140596
chr1	119141156	119141236
chr1	119646011	119646151
chr1	119648331	119648391
chr1	119737331	119737471
chr1	119744271	119744311
chr1	119840921	119841021
chr1	119859770	119859930
chr1	119874322	119874402
chr1	120176409	120176709
chr1	120354996	120355116
chr1	120425223	120425283
chr1	120850761	120850961
chr1	120942499	120942819
chr1	121016877	121016937
chr1	121080822	121080882
chr1	121092802	121092902
chr1	121097692	121097772
chr1	121213693	121213753
chr1	121484125	121484225
chr1	121595239	121595359
chr1	143720366	143720546
chr1	143724392	143724452
chr1	144001242	144001302
chr1	144412645	144412845
chr1	144523950	144524090
chr1	144546444	144546744
chr1	144551666	144552026
chr1	144560813	144560893
chr1	145281208	145281468
chr1	145465492	145465752
chr1	145824168	145824308
chr1	145845585	145845725
chr1	145927288	145927628
chr1	145932706	145932946
chr1	145977671	145977751
chr1	145979596	145979736
chr1	145991951	145992171
chr1	145994651	145994731
chr1	145996651	145996891
chr1	146007357	146007477
chr1	146013143	146013243
chr1	146035653	146035953
chr1	146037039	146037259
chr1	146039299	146039519
chr1	146051968	146052248
chr1	146376952	146377272
chr1	146387476	146387656
chr1	146410026	146410266
chr1	146937631	146937731
chr1	147084509	147084909
chr1	147172462	147172582
chr1	147172642	147172742
chr1	147242528	147242668
chr1	147378034	147378194
chr1	147380073	147380153
chr1	147671850	147671990
chr1	148038663	148038883
chr1	148263587	148263767
chr1	148264893	148265073
chr1	148286082	148286182
chr1	148334489	148334809
chr1	148388388	148388708
chr1	148402799	148402899
chr1	148522675	148522975
chr1	149636844	149636984
chr1	149886975	149887175
chr1	149887755	149887855
chr1	149888475	149888655
chr1	149927787	149927887
chr1	149939352	149939412
chr1	150010680	150010840
chr1	150067624	150067864
chr1	150163451	150163531
chr1	150236008	150236168
chr1	150269083	150269163
chr1	150293832	150293952
chr1	150321474	150321734
chr1	150363616	150363656
chr1	150363696	150363876
chr1	150487210	150487430
chr1	150506562	150506762
chr1	150508023	150508083
chr1	150545685	150545905
chr1	150549047	150549107
chr1	150552411	150552531
chr1	150562184	150562244
chr1	150579425	150579665
chr1	150604849	150605029
chr1	150611684	150611744
chr1	150613673	150613833
chr1	150619782	150619942
chr1	150629416	150629576
chr1	150709261	150709321
chr1	150876897	150877077
chr1	150926286	150926546
chr1	150977204	150977324
chr1	150977424	150977564
chr1	150979557	150979697
chr1	150999240	150999440
chr1	151001764	151001844
chr1	151024742	151024802
chr1	151055057	151055317
chr1	151057902	151058162
chr1	151059523	151059743
chr1	151062984	151063064
chr1	151069543	151069823
chr1	151070523	151070843
chr1	151165964	151166124
chr1	151190131	151190291
chr1	151254667	151254747
chr1	151281537	151281797
chr1	151282137	151282177
chr1	151311691	151311911
chr1	151346885	151347005
chr1	151347025	151347165
chr1	151399443	151399563
chr1	151459495	151459575
chr1	151575093	151575193
chr1	151596590	151596730
chr1	151611937	151611997
chr1	151715521	151715641
chr1	151716960	151717080
chr1	151763445	151763685
chr1	151774699	151774779
chr1	151790332	151790512
chr1	151905853	151905993
chr1	151909588	151909888
chr1	151973126	151973226
chr1	151976177	151976277
chr1	151988519	151988639
chr1	152048039	152048339
chr1	152071188	152071308
chr1	153059479	153059619
chr1	153342281	153342401
chr1	153343938	153344078
chr1	153404835	153404955
chr1	153422658	153422738
chr1	153433378	153433598
chr1	153435221	153435341
chr1	153533285	153533385
chr1	153566635	153566775
chr1	153568666	153568846
chr1	153609469	153609549
chr1	153634043	153634103
chr1	153634183	153634503
chr1	153658643	153658723
chr1	153671251	153671391
chr1	153697352	153697472
chr1	153727877	153727917
chr1	153778982	153779062
chr1	153783616	153783776
chr1	153946744	153946884
chr1	153958683	153958783
chr1	153967268	153967508
chr1	153990725	153990965
chr1	154157822	154158002
chr1	154183195	154183435
chr1	154187170	154187330
chr1	154220511	154220831
chr1	154272334	154272694
chr1	154313166	154313246
chr1	154321011	154321171
chr1	154324762	154324842
chr1	154352792	154352872
chr1	154353592	154353752
chr1	154354646	154354826
chr1	154384827	154384907
chr1	154479999	154480079
chr1	154490535	154490635
chr1	154497092	154497232
chr1	154558836	154559096
chr1	154567960	154568060
chr1	154593599	154593659
chr1	154627282	154627402
chr1	154627982	154628182
chr1	154629349	154629509
chr1	154884100	154884220
chr1	154886422	154886542
chr1	154936536	154936856
chr1	154974653	154974813
chr1	154983188	154983348
chr1	154999250	154999330
chr1	155000887	155001147
chr1	155002207	155002267
chr1	155017519	155017739
chr1	155050563	155050683
chr1	155050723	155050803
chr1	155061672	155061732
chr1	155071056	155071196
chr1	155081050	155081110
chr1	155084854	155085014
chr1	155091556	155091676
chr1	155135205	155135305
chr1	155137725	155137825
chr1	155140448	155140628
chr1	155167977	155168097
chr1	155173215	155173415
chr1	155193575	155193755
chr1	155207021	155207081
chr1	155219041	155219121
chr1	155224800	155224900
chr1	155241270	155241370
chr1	155244786	155244986
chr1	155250816	155250956
chr1	155262294	155262554
chr1	155273542	155273722
chr1	155307336	155307476
chr1	155308701	155308861
chr1	155323321	155323501
chr1	155563079	155563379
chr1	155609808	155609868
chr1	155688901	155688981
chr1	155692162	155692402
chr1	155699276	155699336
chr1	155745406	155745646
chr1	155834367	155834427
chr1	155857094	155857194
chr1	155900331	155900411
chr1	155934316	155934416
chr1	155934436	155934636
chr1	155970663	155970763
chr1	156020948	156021028
chr1	156054719	156054819
[truncated: 21,927 more rows]
