# Supplementary material for: High-resolution map of chromatin accessibility - insights into the focused binding of a large number of transcription factors
Source: Epigenetics Chromatin. 2026 Feb 22;19:14. doi: 10.1186/s13072-026-00665-2 (PMC13032593; doi:10.1186/s13072-026-00665-2)
Supplement: Supplementary file 4 — Supplementary Material 4. [file 13072_2026_665_MOESM4_ESM.xlsx]

## Sheet: HepG2
distal FBSs			Promoters
chrom	start	end	chrom	start	end	Gene ID	Symbol
chr1	108646997	108647057	chr1	108690310	108693310	GeneID:55119	PRPF38B
chr1	109112850	109112890	chr1	109088764	109091764	GeneID:56900	TMEM167B
chr1	109263737	109263857	chr1	109282145	109285145	GeneID:84722	PSRC1
chr1	109263737	109263857	chr1	109396918	109399918	GeneID:6272	SORT1
chr1	109277583	109277653	chr1	109396918	109399918	GeneID:6272	SORT1
chr1	109299436	109299526	chr1	109282145	109285145	GeneID:84722	PSRC1
chr1	109441312	109441372	chr1	109425448	109428448	GeneID:5686	PSMA5
chr1	109773832	109773872	chr1	109546615	109549615	GeneID:2773	GNAI3
chr1	109773832	109773872	chr1	109762923	109765923	GeneID:79574	EPS8L3
chr1	109960632	109960692	chr1	109982765	109985765	GeneID:10768	AHCYL1
chr1	111045384	111045434	chr1	111137499	111140499	GeneID:10390	CEPT1
chr1	111045384	111045434	chr1	111137849	111140849	GeneID:10390	CEPT1
chr1	111045384	111045434	chr1	111138223	111141223	GeneID:10390	CEPT1
chr1	111045384	111045434	chr1	111139093	111142093	GeneID:128338	DRAM2
chr1	113948302	113948382	chr1	113927324	113930324	GeneID:204851	HIPK1
chr1	113948302	113948382	chr1	113927844	113930844	GeneID:204851	HIPK1
chr1	114467590	114467680	chr1	114510203	114513203	GeneID:51592	TRIM33
chr1	11908147	11908197	chr1	11925427	11928427	GeneID:90231	KIAA2013
chr1	11908237	11908317	chr1	11925427	11928427	GeneID:90231	KIAA2013
chr1	119631613	119631723	chr1	119647266	119650266	GeneID:90874	ZNF697
chr1	12528493	12528723	chr1	12615789	12618789	GeneID:9249	DHRS3
chr1	12528493	12528723	chr1	12617210	12620210	GeneID:9249	DHRS3
chr1	12604533	12604623	chr1	12615789	12618789	GeneID:9249	DHRS3
chr1	145714864	145714974	chr1	145706368	145709368	GeneID:5174	PDZK1
chr1	145714864	145714974	chr1	145706400	145709400	GeneID:5174	PDZK1
chr1	147215676	147215736	chr1	147170747	147173747	GeneID:9557	CHD1L
chr1	147215676	147215736	chr1	147171470	147174470	GeneID:5565	PRKAB2
chr1	147238278	147238368	chr1	147224339	147227339	GeneID:2330	FMO5
chr1	147239278	147239328	chr1	147224339	147227339	GeneID:2330	FMO5
chr1	150021473	150021533	chr1	150009726	150012726	GeneID:56957	OTUD7B
chr1	150410808	150410918	chr1	150362147	150365147	GeneID:23248	RPRD2
chr1	150979635	150979695	chr1	150875599	150878599	GeneID:405	ARNT
chr1	151013164	151013254	chr1	151058622	151061622	GeneID:56882	CDC42SE1
chr1	151265640	151265680	chr1	151252734	151255734	GeneID:5710	PSMD4
chr1	15139958	15140028	chr1	15150566	15153566	GeneID:55092	TMEM51
chr1	15139958	15140028	chr1	15151747	15154747	GeneID:55092	TMEM51
chr1	15272653	15272683	chr1	15150566	15153566	GeneID:55092	TMEM51
chr1	15272653	15272683	chr1	15151747	15154747	GeneID:55092	TMEM51
chr1	154418380	154418520	chr1	154403343	154406343	GeneID:3570	IL6R
chr1	155017573	155017723	chr1	154969747	154972747	GeneID:6464	SHC1
chr1	155017573	155017723	chr1	155000649	155003649	GeneID:51043	ZBTB7B
chr1	155017573	155017723	chr1	155000802	155003802	GeneID:51043	ZBTB7B
chr1	155107476	155107556	chr1	155125876	155128876	GeneID:1942	EFNA1
chr1	155250861	155250901	chr1	155206695	155209695	GeneID:4580	MTX1_1
chr1	155250861	155250901	chr1	155206699	155209699	GeneID:4580	MTX1_1
chr1	155250861	155250901	chr1	155306866	155309866	GeneID:2224	FDPS
chr1	155250861	155250901	chr1	155321937	155324937	GeneID:23623	RUSC1
chr1	155250861	155250901	chr1	155322507	155325507	GeneID:23623	RUSC1
chr1	155250861	155250901	chr1	155322845	155325845	GeneID:284618	RUSC1-AS1
chr1	155250861	155250901	chr1	155323176	155326176	GeneID:284618	RUSC1-AS1
chr1	155967468	155967588	chr1	155978156	155981156	GeneID:9181	ARHGEF2
chr1	155967468	155967588	chr1	155978617	155981617	GeneID:9181	ARHGEF2
chr1	15605903	15605963	chr1	15615458	15618458	GeneID:84301	DDI2
chr1	156086381	156086521	chr1	156104716	156107716	GeneID:4000	LMNA
chr1	156123853	156123923	chr1	156104716	156107716	GeneID:4000	LMNA
chr1	156130353	156130443	chr1	156112711	156115711	GeneID:4000	LMNA
chr1	156130463	156130513	chr1	156112711	156115711	GeneID:4000	LMNA
chr1	156725956	156726006	chr1	156765535	156768535	GeneID:5546	PRCC
chr1	157155127	157155167	chr1	157137395	157140395	GeneID:2117	ETV3
chr1	15834939	15835019	chr1	15845707	15848707	GeneID:23013	SPEN
chr1	15834939	15835019	chr1	15847147	15850147	GeneID:729614	SPEN-AS1
chr1	15835949	15836039	chr1	15845707	15848707	GeneID:23013	SPEN
chr1	15835949	15836039	chr1	15847147	15850147	GeneID:729614	SPEN-AS1
chr1	160053828	160053868	chr1	160030990	160033990	GeneID:93183	PIGM
chr1	161013895	161014035	chr1	161020152	161023152	GeneID:50848	F11R
chr1	161209995	161210045	chr1	161224060	161227060	GeneID:84134	TOMM40L
chr1	161238213	161238293	chr1	161224060	161227060	GeneID:84134	TOMM40L
chr1	165871518	165871628	chr1	165767868	165770868	GeneID:54499	TMCO1
chr1	165871518	165871628	chr1	165767922	165770922	GeneID:54499	TMCO1
chr1	165871518	165871628	chr1	165825614	165828614	GeneID:7371	UCK2
chr1	165911020	165911160	chr1	165767868	165770868	GeneID:54499	TMCO1
chr1	165911020	165911160	chr1	165767922	165770922	GeneID:54499	TMCO1
chr1	165911020	165911160	chr1	165825614	165828614	GeneID:7371	UCK2
chr1	167803481	167803531	chr1	167719982	167722982	GeneID:9019	MPZL1
chr1	169148679	169148759	chr1	169104690	169107690	GeneID:481	ATP1B1
chr1	169572424	169572464	chr1	169585481	169588481	GeneID:2153	F5
chr1	171742078	171742138	chr1	171483530	171486530	GeneID:23215	PRRC2C
chr1	171742078	171742138	chr1	171779660	171782660	GeneID:51603	METTL13
chr1	171742188	171742228	chr1	171483530	171486530	GeneID:23215	PRRC2C
chr1	171742188	171742228	chr1	171779660	171782660	GeneID:51603	METTL13
chr1	171742288	171742328	chr1	171483530	171486530	GeneID:23215	PRRC2C
chr1	171742288	171742328	chr1	171779660	171782660	GeneID:51603	METTL13
chr1	172470320	172470410	chr1	172530349	172533349	GeneID:51430	SUCO
chr1	172470320	172470410	chr1	172531150	172534150	GeneID:51430	SUCO
chr1	172499822	172499862	chr1	172530349	172533349	GeneID:51430	SUCO
chr1	172499822	172499862	chr1	172531150	172534150	GeneID:51430	SUCO
chr1	174022510	174022550	chr1	173865715	173868715	GeneID:692196	SNORD76
chr1	174022510	174022550	chr1	173866989	173869989	GeneID:60674	GAS5
chr1	174022510	174022550	chr1	173868045	173871045	GeneID:60674	GAS5
chr1	17588444	17588534	chr1	17578553	17581553	GeneID:55160	ARHGEF10L
chr1	176150491	176150551	chr1	176206286	176209286	GeneID:64326	COP1
chr1	178037969	178038079	chr1	178092104	178095104	GeneID:9462	RASAL2
chr1	178053070	178053150	chr1	178092104	178095104	GeneID:9462	RASAL2
chr1	178542260	178542300	chr1	178723244	178726244	GeneID:55103	RALGPS2
chr1	178542340	178542400	chr1	178723244	178726244	GeneID:55103	RALGPS2
chr1	178621006	178621076	chr1	178723244	178726244	GeneID:55103	RALGPS2
chr1	178682589	178682679	chr1	178723244	178726244	GeneID:55103	RALGPS2
chr1	179046221	179046271	chr1	179024124	179027124	GeneID:9917	FAM20B
chr1	179105035	179105125	chr1	179080070	179083070	GeneID:64222	TOR3A
chr1	181105172	181105232	chr1	181086700	181089700	GeneID:51278	IER5
chr1	181142613	181142693	chr1	181086700	181089700	GeneID:51278	IER5
chr1	182288933	182289033	chr1	182390341	182393341	GeneID:2752	GLUL
chr1	182288933	182289033	chr1	182390790	182393790	GeneID:2752	GLUL
chr1	183089186	183089246	chr1	183021420	183024420	GeneID:3915	LAMC1
chr1	183470306	183470406	chr1	184049730	184052730	GeneID:116461	TSEN15
chr1	197174269	197174339	chr1	197145669	197148669	GeneID:259266	ASPM
chr1	197201503	197201603	chr1	197145669	197148669	GeneID:259266	ASPM
chr1	19975247	19975297	chr1	19880395	19883395	GeneID:23252	OTUD3
chr1	200372208	200372288	chr1	200409036	200412036	GeneID:23528	ZNF281
chr1	202043513	202043563	chr1	202008587	202011587	GeneID:1999	ELF3
chr1	202119127	202119157	chr1	202008587	202011587	GeneID:1999	ELF3
chr1	204093486	204093556	chr1	204071115	204074115	GeneID:9580	SOX13
chr1	204102194	204102254	chr1	204071115	204074115	GeneID:9580	SOX13
chr1	204254244	204254374	chr1	204212988	204215988	GeneID:127845	GOLT1A
chr1	204398668	204398718	chr1	204212988	204215988	GeneID:127845	GOLT1A
chr1	204507113	204507183	chr1	204514406	204517406	GeneID:4194	MDM4
chr1	205492375	205492445	chr1	205502669	205505669	GeneID:5129	CDK18
chr1	205592107	205592197	chr1	205631011	205634011	GeneID:2005	ELK4
chr1	20575408	20575458	chr1	20631458	20634458	GeneID:65018	PINK1
chr1	207241761	207241811	chr1	207086860	207089860	GeneID:725	C4BPB
chr1	207241761	207241811	chr1	207087239	207090239	GeneID:725	C4BPB
chr1	207241761	207241811	chr1	207087283	207090283	GeneID:725	C4BPB
chr1	207241761	207241811	chr1	207319678	207322678	GeneID:1604	CD55
chr1	209784674	209784734	chr1	209825972	209828972	GeneID:27042	UTP25
chr1	211515475	211515515	chr1	211578161	211581161	GeneID:7779	SLC30A1
chr1	211515525	211515565	chr1	211578161	211581161	GeneID:7779	SLC30A1
chr1	211515605	211515645	chr1	211578161	211581161	GeneID:7779	SLC30A1
chr1	211603510	211603630	chr1	211578161	211581161	GeneID:7779	SLC30A1
chr1	211698643	211698733	chr1	211829153	211832153	GeneID:9926	LPGAT1
chr1	211698643	211698733	chr1	211829338	211832338	GeneID:9926	LPGAT1
chr1	211698643	211698733	chr1	211829763	211832763	GeneID:9926	LPGAT1
chr1	211698643	211698733	chr1	212033748	212036748	GeneID:51514	DTL
chr1	211698643	211698733	chr1	212034557	212037557	GeneID:25896	INTS7
chr1	211944912	211945032	chr1	211829153	211832153	GeneID:9926	LPGAT1
chr1	211944912	211945032	chr1	211829338	211832338	GeneID:9926	LPGAT1
chr1	211944912	211945032	chr1	211829763	211832763	GeneID:9926	LPGAT1
chr1	213372323	213372443	chr1	213985973	213988973	GeneID:5629	PROX1
chr1	213372323	213372443	chr1	213986533	213989533	GeneID:5629	PROX1
chr1	214002673	214002723	chr1	213985973	213988973	GeneID:5629	PROX1
chr1	214002673	214002723	chr1	213986533	213989533	GeneID:5629	PROX1
chr1	214027672	214027742	chr1	213985973	213988973	GeneID:5629	PROX1
chr1	214027672	214027742	chr1	213986533	213989533	GeneID:5629	PROX1
chr1	214123334	214123374	chr1	213985973	213988973	GeneID:5629	PROX1
chr1	214123334	214123374	chr1	213986533	213989533	GeneID:5629	PROX1
chr1	219884070	219884110	chr1	220092132	220095132	GeneID:55699	IARS2
chr1	220748227	220748267	chr1	220688363	220691363	GeneID:79762	C1orf115
chr1	220748317	220748357	chr1	220688363	220691363	GeneID:79762	C1orf115
chr1	221718676	221718746	chr1	221741089	221744089	GeneID:11221	DUSP10
chr1	222465543	222465683	chr1	222616097	222619097	GeneID:375056	MIA3
chr1	222465543	222465683	chr1	222642329	222645329	GeneID:375056	MIA3
chr1	222465543	222465683	chr1	222710564	222713564	GeneID:148362	BROX
chr1	222465543	222465683	chr1	222711375	222714375	GeneID:148362	BROX
chr1	222465543	222465683	chr1	222711491	222714491	GeneID:64853	AIDA
chr1	2232767	2232847	chr1	2206733	2209733	GeneID:199990	FAAP20
chr1	225475091	225475191	chr1	225775826	225778826	GeneID:6726	SRP9
chr1	225813554	225813714	chr1	225775826	225778826	GeneID:6726	SRP9
chr1	225813554	225813714	chr1	225881380	225884380	GeneID:9725	TMEM63A
chr1	227563745	227563845	chr1	227726168	227729168	GeneID:116841	SNAP47
chr1	227563745	227563845	chr1	227726631	227729631	GeneID:116841	SNAP47
chr1	228836656	228836716	chr1	228733479	228736479	GeneID:58480	RHOU_1
chr1	228861230	228861340	chr1	228733479	228736479	GeneID:58480	RHOU_1
chr1	229273921	229273981	chr1	229339782	229342782	GeneID:126731	CCSAP
chr1	229273921	229273981	chr1	229342047	229345047	GeneID:126731	CCSAP
chr1	230104883	230104943	chr1	230065238	230068238	GeneID:2590	GALNT2
chr1	230158156	230158196	chr1	230065238	230068238	GeneID:2590	GALNT2
chr1	230158946	230159116	chr1	230065238	230068238	GeneID:2590	GALNT2
chr1	230703107	230703227	chr1	230640481	230643481	GeneID:22796	COG2
chr1	230708761	230708831	chr1	230640481	230643481	GeneID:22796	COG2
chr1	230708821	230708901	chr1	230640481	230643481	GeneID:22796	COG2
chr1	230708891	230708971	chr1	230640481	230643481	GeneID:22796	COG2
chr1	230729116	230729246	chr1	230713122	230716122	GeneID:183	AGT
chr1	231211533	231211613	chr1	230977094	230980094	GeneID:64801	ARV1
chr1	231211533	231211613	chr1	230977861	230980861	GeneID:79573	TTC13
chr1	234327905	234328035	chr1	234371456	234374456	GeneID:388753	COA6
chr1	234327905	234328035	chr1	234371683	234374683	GeneID:388753	COA6
chr1	234327905	234328035	chr1	234371701	234374701	GeneID:388753	COA6
chr1	234499237	234499317	chr1	234608525	234611525	GeneID:359948	IRF2BP2
chr1	234621227	234621297	chr1	234609178	234612178	GeneID:359948	IRF2BP2
chr1	234639357	234639517	chr1	234609178	234612178	GeneID:359948	IRF2BP2
chr1	234643290	234643450	chr1	234609178	234612178	GeneID:359948	IRF2BP2
chr1	234643440	234643490	chr1	234609178	234612178	GeneID:359948	IRF2BP2
chr1	234716455	234716575	chr1	234609178	234612178	GeneID:359948	IRF2BP2
chr1	234724384	234724424	chr1	234609178	234612178	GeneID:359948	IRF2BP2
chr1	234772484	234772554	chr1	234609178	234612178	GeneID:359948	IRF2BP2
chr1	234874707	234874777	chr1	234609178	234612178	GeneID:359948	IRF2BP2
chr1	234957520	234957640	chr1	234609178	234612178	GeneID:359948	IRF2BP2
chr1	234963597	234963687	chr1	234609178	234612178	GeneID:359948	IRF2BP2
chr1	234975275	234975415	chr1	234609178	234612178	GeneID:359948	IRF2BP2
chr1	235083859	235083959	chr1	234609178	234612178	GeneID:359948	IRF2BP2
chr1	235614639	235614679	chr1	235648784	235651784	GeneID:2786	GNG4_1
chr1	235614639	235614679	chr1	235649608	235652608	GeneID:2786	GNG4_1
chr1	236039856	236039936	chr1	236064090	236067090	GeneID:4811	NID1
chr1	236490803	236490883	chr1	236516214	236519214	GeneID:3964	LGALS8
chr1	236490803	236490883	chr1	236521598	236524598	GeneID:3964	LGALS8
chr1	236490803	236490883	chr1	236521982	236524982	GeneID:3964	LGALS8
chr1	236844700	236844750	chr1	236793281	236796281	GeneID:4548	MTR
chr1	236844700	236844750	chr1	236793292	236796292	GeneID:4548	MTR
chr1	236862003	236862053	chr1	236793281	236796281	GeneID:4548	MTR
chr1	236862003	236862053	chr1	236793292	236796292	GeneID:4548	MTR
chr1	236862873	236862923	chr1	236793281	236796281	GeneID:4548	MTR
chr1	236862873	236862923	chr1	236793292	236796292	GeneID:4548	MTR
chr1	24021638	24021758	chr1	23979327	23982327	GeneID:10772	SRSF10
chr1	24021828	24021868	chr1	23979327	23982327	GeneID:10772	SRSF10
chr1	245060881	245060941	chr1	244968329	244971329	GeneID:84288	EFCAB2
chr1	245060881	245060941	chr1	244968390	244971390	GeneID:84288	EFCAB2
chr1	246583679	246583789	chr1	246564456	246567456	GeneID:163882	CNST
chr1	246583679	246583789	chr1	246565261	246568261	GeneID:64216	TFB2M
chr1	246696513	246696683	chr1	246722409	246725409	GeneID:51097	SCCPDH
chr1	247104224	247104314	chr1	247077811	247080811	GeneID:93474	ZNF670
chr1	247104334	247104374	chr1	247077811	247080811	GeneID:93474	ZNF670
chr1	247104494	247104534	chr1	247077811	247080811	GeneID:93474	ZNF670
chr1	248873869	248873909	chr1	248824366	248827366	GeneID:80851	SH3BP5L
chr1	248873869	248873909	chr1	248824915	248827915	GeneID:80851	SH3BP5L
chr1	248873869	248873909	chr1	248858085	248861085	GeneID:55657	ZNF692
chr1	248873869	248873909	chr1	248904235	248907235	GeneID:267002	PGBD2
chr1	2548868	2548908	chr1	2411564	2414564	GeneID:5192	PEX10
chr1	2548868	2548908	chr1	2412827	2415827	GeneID:5192	PEX10
chr1	26225214	26225254	chr1	26232200	26235200	GeneID:64793	CEP85
chr1	26350903	26351013	chr1	26305636	26308636	GeneID:91544	UBXN11
chr1	26363987	26364027	chr1	26317355	26320355	GeneID:91544	UBXN11
chr1	26938279	26938399	chr1	26912975	26915975	GeneID:8431	NR0B2
chr1	27192171	27192211	chr1	27154125	27157125	GeneID:6548	SLC9A1
chr1	27607451	27607561	chr1	27390622	27393622	GeneID:2827	GPR3
chr1	27607601	27607641	chr1	27390622	27393622	GeneID:2827	GPR3
chr1	28648616	28648746	chr1	28734624	28737624	GeneID:51441	YTHDF2
chr1	28648616	28648746	chr1	28734940	28737940	GeneID:51441	YTHDF2
chr1	30718843	30718883	chr1	30907758	30910758	GeneID:9672	SDC3
chr1	30718873	30718933	chr1	30907758	30910758	GeneID:9672	SDC3
chr1	30718923	30719033	chr1	30907758	30910758	GeneID:9672	SDC3
chr1	31964256	31964326	chr1	31936818	31939818	GeneID:8073	PTP4A2
chr1	31964256	31964326	chr1	31937368	31940368	GeneID:8073	PTP4A2
chr1	32248319	32248389	chr1	32290083	32293083	GeneID:3065	HDAC1
chr1	32351089	32351159	chr1	32335233	32338233	GeneID:65108	MARCKSL1
chr1	32351089	32351159	chr1	32393441	32396441	GeneID:55108	BSDC1
chr1	32712340	32712410	chr1	32739830	32742830	GeneID:57648	NHSL3
chr1	32934131	32934211	chr1	32963809	32966809	GeneID:127544	RNF19B
chr1	33342414	33342584	chr1	33348899	33351899	GeneID:1912	PHC2
chr1	3471648	3471688	chr1	3452665	3455665	GeneID:27237	ARHGEF16
chr1	3471768	3471848	chr1	3452665	3455665	GeneID:27237	ARHGEF16
chr1	3471948	3471988	chr1	3452665	3455665	GeneID:27237	ARHGEF16
chr1	36188312	36188372	chr1	36148486	36151486	GeneID:27095	TRAPPC3
chr1	36188312	36188372	chr1	36154160	36157160	GeneID:55700	MAP7D1
chr1	36188312	36188372	chr1	36155053	36158053	GeneID:27095	TRAPPC3
chr1	36240334	36240384	chr1	36222443	36225443	GeneID:9967	THRAP3
chr1	36373977	36374027	chr1	36384924	36387924	GeneID:83931	STK40
chr1	36487052	36487172	chr1	36463384	36466384	GeneID:64960	MRPS15
chr1	37534583	37534693	chr1	37513766	37516766	GeneID:64769	MEAF6
chr1	3775938	3775978	chr1	3795498	3798498	GeneID:57470	LRRC47
chr1	43034344	43034384	chr1	42957868	42960868	GeneID:6513	SLC2A1
chr1	43238285	43238335	chr1	43356981	43359981	GeneID:991	CDC20
chr1	43548494	43548614	chr1	43528883	43531883	GeneID:5792	PTPRF
chr1	45304062	45304192	chr1	45010254	45013254	GeneID:7389	UROD
chr1	45304062	45304192	chr1	45010324	45013324	GeneID:79654	HECTD3
chr1	45304062	45304192	chr1	45338170	45341170	GeneID:114034	TOE1
chr1	45304062	45304192	chr1	45338970	45341970	GeneID:4595	MUTYH
chr1	45304062	45304192	chr1	45339120	45342120	GeneID:4595	MUTYH
chr1	45304062	45304192	chr1	45339440	45342440	GeneID:4595	MUTYH
chr1	45304062	45304192	chr1	45490163	45493163	GeneID:10420	TESK2
chr1	45545715	45545755	chr1	45520884	45523884	GeneID:5052	PRDX1
chr1	45545715	45545755	chr1	45521890	45524890	GeneID:5052	PRDX1
chr1	45658308	45658378	chr1	45685533	45688533	GeneID:60313	GPBP1L1
chr1	45872254	45872354	chr1	45685533	45688533	GeneID:60313	GPBP1L1
chr1	45872254	45872354	chr1	45686181	45689181	GeneID:51249	TMEM69
chr1	47379769	47379899	chr1	47331790	47334790	GeneID:51727	CMPK1
chr1	51690369	51690429	chr1	51727850	51730850	GeneID:114883	OSBPL9
chr1	51690839	51690919	chr1	51727850	51730850	GeneID:114883	OSBPL9
chr1	52098317	52098387	chr1	52054191	52057191	GeneID:51060	TXNDC12
chr1	52098317	52098387	chr1	52054295	52057295	GeneID:91408	BTF3L4
chr1	52098317	52098387	chr1	52055171	52058171	GeneID:51060	TXNDC12
chr1	53025169	53025279	chr1	53012937	53015937	GeneID:6342	SCP2
chr1	54016668	54016768	chr1	54052204	54055204	GeneID:9528	TMEM59
chr1	54016668	54016768	chr1	54052573	54055573	GeneID:9528	TMEM59
chr1	54080818	54080868	chr1	54052204	54055204	GeneID:9528	TMEM59
chr1	54080818	54080868	chr1	54052573	54055573	GeneID:9528	TMEM59
chr1	54861099	54861159	chr1	54886195	54889195	GeneID:1718	DHCR24
chr1	56190171	56190301	chr1	56578563	56581563	GeneID:8613	PLPP3
chr1	56414892	56415042	chr1	56578563	56581563	GeneID:8613	PLPP3
chr1	56910710	56910820	chr1	56852797	56855797	GeneID:731	C8A
chr1	56910710	56910820	chr1	56965015	56968015	GeneID:732	C8B
chr1	58883456	58883496	chr1	58783047	58786047	GeneID:3725	JUN
chr1	58899216	58899366	chr1	58783047	58786047	GeneID:3725	JUN
chr1	59052309	59052439	chr1	58783047	58786047	GeneID:3725	JUN
chr1	59557021	59557171	chr1	59294813	59297813	GeneID:55277	FGGY
chr1	59557021	59557171	chr1	59295094	59298094	GeneID:55277	FGGY
chr1	67534759	67534879	chr1	67683201	67686201	GeneID:1647	GADD45A
chr1	67664267	67664317	chr1	67683201	67686201	GeneID:1647	GADD45A
chr1	7688859	7688919	chr1	7678088	7681088	GeneID:23261	CAMTA1
chr1	8121026	8121086	chr1	8025309	8028309	GeneID:54206	ERRFI1
chr1	8121096	8121136	chr1	8025309	8028309	GeneID:54206	ERRFI1
chr1	8212082	8212242	chr1	8025309	8028309	GeneID:54206	ERRFI1
chr1	8259193	8259233	chr1	8025309	8028309	GeneID:54206	ERRFI1
chr1	8259263	8259363	chr1	8025309	8028309	GeneID:54206	ERRFI1
chr1	8314469	8314509	chr1	8025309	8028309	GeneID:54206	ERRFI1
chr1	84720613	84720693	chr1	84689461	84692461	GeneID:117178	SSX2IP
chr1	85308304	85308354	chr1	85578761	85581761	GeneID:3491	CCN1
chr1	85681287	85681347	chr1	85577200	85580200	GeneID:23576	DDAH1
chr1	85681287	85681347	chr1	85578761	85581761	GeneID:3491	CCN1
chr1	85681287	85681347	chr1	85707433	85710433	GeneID:54680	ZNHIT6
chr1	86774712	86774752	chr1	86912635	86915635	GeneID:9653	HS2ST1
chr1	86774712	86774752	chr1	86913126	86916126	GeneID:9403	SELENOF
chr1	86774712	86774752	chr1	86913475	86916475	GeneID:9403	SELENOF
chr1	86774712	86774752	chr1	86913577	86916577	GeneID:9403	SELENOF
chr1	88175879	88176019	chr1	88682273	88685273	GeneID:5586	PKN2
chr1	88935635	88935695	chr1	88890567	88893567	GeneID:2959	GTF2B
chr1	89836441	89836491	chr1	89819032	89822032	GeneID:55144	LRRC8D
chr1	89836441	89836491	chr1	89819939	89822939	GeneID:55144	LRRC8D
chr1	89836441	89836491	chr1	89820794	89823794	GeneID:118568809	LRRC8D-DT
chr1	89943135	89943175	chr1	89819032	89822032	GeneID:55144	LRRC8D
chr1	89943135	89943175	chr1	89819939	89822939	GeneID:55144	LRRC8D
chr1	89943135	89943175	chr1	89820794	89823794	GeneID:118568809	LRRC8D-DT
chr1	91827205	91827265	chr1	91885151	91888151	GeneID:7049	TGFBR3
chr1	92951272	92951362	chr1	92960462	92963462	GeneID:388650	DIPK1A
chr1	93228965	93229005	chr1	93178716	93181716	GeneID:343099	CCDC18
chr1	93228965	93229005	chr1	93178724	93181724	GeneID:343099	CCDC18
chr1	93228965	93229005	chr1	93179413	93182413	GeneID:50999	TMED5
chr1	93229015	93229055	chr1	93178716	93181716	GeneID:343099	CCDC18
chr1	93229015	93229055	chr1	93178724	93181724	GeneID:343099	CCDC18
chr1	93229015	93229055	chr1	93179413	93182413	GeneID:50999	TMED5
chr1	93617719	93617769	chr1	93589968	93592968	GeneID:100129046	BCAR3-AS1
chr1	93618359	93618399	chr1	93446118	93449118	GeneID:54874	FNBP1L
chr1	94384188	94384278	chr1	94416389	94419389	GeneID:5825	ABCD3
chr1	94854590	94854630	chr1	94924360	94927360	GeneID:729970	CNN3-DT
chr1	94854590	94854630	chr1	94924769	94927769	GeneID:1266	CNN3
chr1	94854590	94854630	chr1	94926028	94929028	GeneID:729970	CNN3-DT
chr1	94854590	94854630	chr1	94926110	94929110	GeneID:1266	CNN3
chr1	94854590	94854630	chr1	95232155	95235155	GeneID:25950	RWDD3
chr1	94854590	94854630	chr1	95232210	95235210	GeneID:25950	RWDD3
chr1	94963069	94963149	chr1	94924360	94927360	GeneID:729970	CNN3-DT
chr1	94963069	94963149	chr1	94924769	94927769	GeneID:1266	CNN3
chr1	94963069	94963149	chr1	94926028	94929028	GeneID:729970	CNN3-DT
chr1	94963069	94963149	chr1	94926110	94929110	GeneID:1266	CNN3
chr1	95014200	95014280	chr1	94924360	94927360	GeneID:729970	CNN3-DT
chr1	95014200	95014280	chr1	94924769	94927769	GeneID:1266	CNN3
chr1	95014200	95014280	chr1	94926028	94929028	GeneID:729970	CNN3-DT
chr1	95014200	95014280	chr1	94926110	94929110	GeneID:1266	CNN3
chr1	99566796	99566846	chr1	99644113	99647113	GeneID:54873	PALMD
chr1	99589268	99589338	chr1	99644113	99647113	GeneID:54873	PALMD
chr1	99589428	99589468	chr1	99644113	99647113	GeneID:54873	PALMD
chr10	100342484	100342554	chr10	100371576	100374576	GeneID:90271	OLMALINC
chr10	101019064	101019174	chr10	101064383	101067383	GeneID:81621	KAZALD1
chr10	102399579	102399719	chr10	102228643	102231643	GeneID:8729	GBF1
chr10	102422819	102422949	chr10	102431574	102434574	GeneID:79004	CUEDC2
chr10	102479118	102479148	chr10	102392110	102395110	GeneID:4791	NFKB2
chr10	102479118	102479148	chr10	102392578	102395578	GeneID:4791	NFKB2
chr10	102479118	102479148	chr10	102393705	102396705	GeneID:4791	NFKB2
chr10	102597590	102597710	chr10	102501712	102504712	GeneID:10121	ACTR1A
chr10	102597590	102597710	chr10	102501972	102504972	GeneID:51684	SUFU
chr10	102597590	102597710	chr10	102642479	102645479	GeneID:81603	TRIM8
chr10	102597590	102597710	chr10	102642495	102645495	GeneID:81603	TRIM8
chr10	102642407	102642447	chr10	102712636	102715636	GeneID:118980	SFXN2
chr10	102642407	102642447	chr10	102713397	102716397	GeneID:403	ARL3
chr10	102679014	102679064	chr10	102712636	102715636	GeneID:118980	SFXN2
chr10	102679014	102679064	chr10	102713397	102716397	GeneID:403	ARL3
chr10	102815115	102815205	chr10	102741948	102744948	GeneID:54838	WBP1L
chr10	103053928	103054058	chr10	102916294	102919294	GeneID:54805	CNNM2
chr10	103794380	103794500	chr10	103854576	103857576	GeneID:9644	SH3PXD2A
chr10	104232261	104232381	chr10	104252173	104255173	GeneID:9446	GSTO1
chr10	104232261	104232381	chr10	104252892	104255892	GeneID:9446	GSTO1
chr10	109965644	109965734	chr10	109922246	109925246	GeneID:7511	XPNPEP1
chr10	109965644	109965734	chr10	109922511	109925511	GeneID:7511	XPNPEP1
chr10	109967566	109967636	chr10	110003947	110006947	GeneID:120	ADD3
chr10	109967566	109967636	chr10	110005984	110008984	GeneID:120	ADD3
chr10	109977642	109977732	chr10	110003947	110006947	GeneID:120	ADD3
chr10	109977642	109977732	chr10	110005984	110008984	GeneID:120	ADD3
chr10	112394674	112394794	chr10	112372116	112375116	GeneID:51703	ACSL5
chr10	112394674	112394794	chr10	112373268	112376268	GeneID:51703	ACSL5
chr10	112394674	112394794	chr10	112374205	112377205	GeneID:51703	ACSL5
chr10	112631705	112631785	chr10	112948247	112951247	GeneID:6934	TCF7L2
chr10	114489710	114489780	chr10	114525913	114528913	GeneID:3983	ABLIM1
chr10	11603057	11603147	chr10	11610650	11613650	GeneID:9712	USP6NL
chr10	119120620	119120740	chr10	119079817	119082817	GeneID:8661	EIF3A
chr10	119120760	119120800	chr10	119079817	119082817	GeneID:8661	EIF3A
chr10	122298946	122298986	chr10	122372708	122375708	GeneID:59338	PLEKHA1
chr10	122310479	122310559	chr10	122372708	122375708	GeneID:59338	PLEKHA1
chr10	122310679	122310729	chr10	122372708	122375708	GeneID:59338	PLEKHA1
chr10	122310859	122310919	chr10	122372708	122375708	GeneID:59338	PLEKHA1
chr10	122344877	122344947	chr10	122372708	122375708	GeneID:59338	PLEKHA1
chr10	124036078	124036198	chr10	124091406	124094406	GeneID:51363	CHST15
chr10	124036078	124036198	chr10	124092598	124095598	GeneID:51363	CHST15
chr10	124036228	124036268	chr10	124091406	124094406	GeneID:51363	CHST15
chr10	124036228	124036268	chr10	124092598	124095598	GeneID:51363	CHST15
chr10	124470785	124470925	chr10	124417923	124420923	GeneID:4942	OAT
chr10	124530301	124530351	chr10	124743378	124746378	GeneID:9679	FAM53B
chr10	128157140	128157220	chr10	128125423	128128423	GeneID:4288	MKI67
chr10	130110648	130110758	chr10	130134391	130137391	GeneID:10539	GLRX3
chr10	131997825	131997965	chr10	131980923	131983923	GeneID:664	BNIP3
chr10	13271749	13271789	chr10	13299064	13302064	GeneID:5264	PHYH
chr10	13271749	13271789	chr10	13347293	13350293	GeneID:22929	SEPHS1
chr10	13283407	13283497	chr10	13299064	13302064	GeneID:5264	PHYH
chr10	13302355	13302405	chr10	13159558	13162558	GeneID:55388	MCM10
chr10	133329912	133329972	chr10	133392157	133395157	GeneID:92170	MTG1
chr10	17617536	17617576	chr10	17642151	17645151	GeneID:8027	STAM
chr10	18610633	18610753	chr10	18650587	18653587	GeneID:221078	NSUN6
chr10	18610633	18610753	chr10	18657431	18660431	GeneID:221079	ARL5B
chr10	18610633	18610753	chr10	18658238	18661238	GeneID:221078	NSUN6
chr10	21495862	21496032	chr10	21531756	21534756	GeneID:8028	MLLT10
chr10	21495862	21496032	chr10	21532232	21535232	GeneID:8028	MLLT10
chr10	21525854	21525964	chr10	21496260	21499260	GeneID:399726	MIR1915HG
chr10	21525854	21525964	chr10	21531756	21534756	GeneID:8028	MLLT10
chr10	21525854	21525964	chr10	21532232	21535232	GeneID:8028	MLLT10
chr10	22229426	22229596	chr10	22002730	22005730	GeneID:64215	DNAJC1
chr10	22229426	22229596	chr10	22314388	22317388	GeneID:23412	COMMD3
chr10	22683432	22683542	chr10	22713108	22716108	GeneID:5305	PIP4K2A
chr10	22683432	22683542	chr10	22713578	22716578	GeneID:5305	PIP4K2A
chr10	25081152	25081202	chr10	24721748	24724748	GeneID:57584	ARHGAP21
chr10	25081152	25081202	chr10	24722221	24725221	GeneID:57584	ARHGAP21
chr10	25081152	25081202	chr10	24722887	24725887	GeneID:57584	ARHGAP21
chr10	25081152	25081202	chr10	25014612	25017612	GeneID:79896	THNSL1
chr10	26734233	26734373	chr10	26859958	26862958	GeneID:10006	ABI1
chr10	29130296	29130366	chr10	28675521	28678521	GeneID:25805	BAMBI
chr10	29618773	29618823	chr10	29633971	29636971	GeneID:6840	SVIL
chr10	32980644	32980724	chr10	32956961	32959961	GeneID:3688	ITGB1
chr10	32980644	32980724	chr10	32957230	32960230	GeneID:3688	ITGB1
chr10	32980754	32980814	chr10	32956961	32959961	GeneID:3688	ITGB1
chr10	32980754	32980814	chr10	32957230	32960230	GeneID:3688	ITGB1
chr10	32983731	32983801	chr10	32377769	32380769	GeneID:80314	EPC1
chr10	33005760	33005850	chr10	32956961	32959961	GeneID:3688	ITGB1
chr10	33005760	33005850	chr10	32957230	32960230	GeneID:3688	ITGB1
chr10	37976366	37976396	chr10	38008650	38011650	GeneID:7581	ZNF33A
chr10	37976366	37976396	chr10	38008675	38011675	GeneID:7581	ZNF33A
chr10	37976366	37976396	chr10	38092337	38095337	GeneID:7587	ZNF37A
chr10	37976476	37976556	chr10	38008650	38011650	GeneID:7581	ZNF33A
chr10	37976476	37976556	chr10	38008675	38011675	GeneID:7581	ZNF33A
chr10	37976476	37976556	chr10	38092337	38095337	GeneID:7587	ZNF37A
chr10	3810268	3810378	chr10	3784209	3787209	GeneID:1316	KLF6
chr10	3852482	3852532	chr10	3784209	3787209	GeneID:1316	KLF6
chr10	3890098	3890208	chr10	3784209	3787209	GeneID:1316	KLF6
chr10	43421025	43421155	chr10	43395770	43398770	GeneID:3185	HNRNPF
chr10	43421025	43421155	chr10	43396277	43399277	GeneID:3185	HNRNPF
chr10	43455628	43455728	chr10	43395770	43398770	GeneID:3185	HNRNPF
chr10	43455628	43455728	chr10	43396277	43399277	GeneID:3185	HNRNPF
chr10	43455628	43455728	chr10	43406778	43409778	GeneID:3185	HNRNPF
chr10	43455628	43455728	chr10	43407857	43410857	GeneID:3185	HNRNPF
chr10	43455628	43455728	chr10	43408186	43411186	GeneID:3185	HNRNPF
chr10	43455738	43455868	chr10	43395770	43398770	GeneID:3185	HNRNPF
chr10	43455738	43455868	chr10	43396277	43399277	GeneID:3185	HNRNPF
chr10	43455738	43455868	chr10	43406778	43409778	GeneID:3185	HNRNPF
chr10	43455738	43455868	chr10	43407857	43410857	GeneID:3185	HNRNPF
chr10	43455738	43455868	chr10	43408186	43411186	GeneID:3185	HNRNPF
chr10	44935696	44935736	chr10	44957802	44960802	GeneID:83937	RASSF4
chr10	44935726	44935876	chr10	44957802	44960802	GeneID:83937	RASSF4
chr10	44975955	44975995	chr10	44957802	44960802	GeneID:83937	RASSF4
chr10	45470763	45470833	chr10	45593907	45596907	GeneID:220972	MARCHF8_1
chr10	45998495	45998625	chr10	46018999	46021999	GeneID:8031	NCOA4
chr10	46052541	46052671	chr10	46029623	46032623	GeneID:8031	NCOA4
chr10	4849816	4849896	chr10	5092414	5095414	GeneID:8644	AKR1C3
chr10	50539246	50539326	chr10	50622956	50625956	GeneID:259230	SGMS1
chr10	50572088	50572168	chr10	50622956	50625956	GeneID:259230	SGMS1
chr10	5147357	5147497	chr10	5092414	5095414	GeneID:8644	AKR1C3
chr10	5660033	5660103	chr10	5682838	5685838	GeneID:54906	TASOR2
chr10	58468720	58468820	chr10	58510872	58513872	GeneID:80114	BICC1
chr10	58966030	58966120	chr10	59174643	59177643	GeneID:84457	PHYHIPL
chr10	58966030	58966120	chr10	59175164	59178164	GeneID:84457	PHYHIPL
chr10	58966030	58966120	chr10	59175464	59178464	GeneID:105682749	CCEPR
chr10	58967713	58967853	chr10	59174643	59177643	GeneID:84457	PHYHIPL
chr10	58967713	58967853	chr10	59175164	59178164	GeneID:84457	PHYHIPL
chr10	58967713	58967853	chr10	59175464	59178464	GeneID:105682749	CCEPR
chr10	59073689	59073819	chr10	59174643	59177643	GeneID:84457	PHYHIPL
chr10	59073689	59073819	chr10	59175164	59178164	GeneID:84457	PHYHIPL
chr10	59073689	59073819	chr10	59175464	59178464	GeneID:105682749	CCEPR
chr10	59895770	59895850	chr10	59905556	59908556	GeneID:8030	CCDC6
chr10	62094028	62094068	chr10	61899699	61902699	GeneID:84159	ARID5B
chr10	62095815	62095865	chr10	61899699	61902699	GeneID:84159	ARID5B
chr10	62095815	62095865	chr10	62047357	62050357	GeneID:84159	ARID5B
chr10	63114187	63114247	chr10	63131328	63134328	GeneID:29982	NRBF2
chr10	67803755	67803875	chr10	67837188	67840188	GeneID:56521	DNAJC12
chr10	68527485	68527645	chr10	68719239	68722239	GeneID:55749	CCAR1
chr10	70364636	70364726	chr10	70143728	70146728	GeneID:219743	TYSND1
chr10	70364636	70364726	chr10	70145700	70148700	GeneID:219743	TYSND1
chr10	70852303	70852343	chr10	70813948	70816948	GeneID:8879	SGPL1
chr10	71377360	71377490	chr10	71317259	71320259	GeneID:55315	SLC29A3
chr10	71981399	71981439	chr10	71962395	71965395	GeneID:9469	CHST3
chr10	72248971	72249071	chr10	72271924	72274924	GeneID:54541	DDIT4
chr10	72261088	72261128	chr10	72214012	72217012	GeneID:119504	ANAPC16
chr10	72261088	72261128	chr10	72214956	72217956	GeneID:51008	ASCC1
chr10	72261088	72261128	chr10	72215109	72218109	GeneID:51008	ASCC1
chr10	72261088	72261128	chr10	72215276	72218276	GeneID:51008	ASCC1
chr10	72261088	72261128	chr10	72216134	72219134	GeneID:51008	ASCC1
chr10	72319723	72319813	chr10	72271924	72274924	GeneID:54541	DDIT4
chr10	72335051	72335151	chr10	72271924	72274924	GeneID:54541	DDIT4
chr10	73586823	73586893	chr10	73624641	73627641	GeneID:159195	USP54
chr10	73586823	73586893	chr10	73624981	73627981	GeneID:159195	USP54
chr10	75168462	75168562	chr10	75208170	75211170	GeneID:7417	VDAC2
chr10	75168462	75168562	chr10	75208796	75211796	GeneID:7417	VDAC2
chr10	75788926	75789016	chr10	75400764	75403764	GeneID:84858	ZNF503
chr10	75788926	75789016	chr10	75400916	75403916	GeneID:84858	ZNF503
chr10	7686637	7686717	chr10	7665966	7668966	GeneID:80760	ITIH5
chr10	77849201	77849331	chr10	78028515	78031515	GeneID:11128	POLR3A
chr10	77849341	77849391	chr10	78028515	78031515	GeneID:11128	POLR3A
chr10	77909936	77910026	chr10	78028515	78031515	GeneID:11128	POLR3A
chr10	77989464	77989564	chr10	78028515	78031515	GeneID:11128	POLR3A
chr10	78974289	78974349	chr10	79066966	79069966	GeneID:57178	ZMIZ1
chr10	79059361	79059441	chr10	79066966	79069966	GeneID:57178	ZMIZ1
chr10	79335731	79335901	chr10	79345469	79348469	GeneID:10105	PPIF
chr10	79359019	79359069	chr10	79345469	79348469	GeneID:10105	PPIF
chr10	79424733	79424783	chr10	79444624	79447624	GeneID:219654	ZCCHC24
chr10	86400126	86400296	chr10	86520792	86523792	GeneID:23063	WAPL
chr10	86585613	86585663	chr10	86520792	86523792	GeneID:23063	WAPL
chr10	86711246	86711316	chr10	86753763	86756763	GeneID:657	BMPR1A
chr10	86711246	86711316	chr10	86754619	86757619	GeneID:657	BMPR1A
chr10	90931574	90931644	chr10	90920087	90923087	GeneID:27063	ANKRD1
chr10	91164107	91164187	chr10	91218151	91221151	GeneID:84333	PCGF5
chr10	91164107	91164187	chr10	91218663	91221663	GeneID:84333	PCGF5
chr10	91556958	91557098	chr10	91632071	91635071	GeneID:5507	PPP1R3C
chr10	91908923	91909113	chr10	91921770	91924770	GeneID:9044	BTAF1
chr10	92087932	92087982	chr10	92289167	92292167	GeneID:54708	MARCHF5
chr10	92122261	92122351	chr10	92289167	92292167	GeneID:54708	MARCHF5
chr10	92123151	92123231	chr10	92289167	92292167	GeneID:54708	MARCHF5
chr10	92756425	92756495	chr10	92687955	92690955	GeneID:3087	HHEX
chr10	92892521	92892591	chr10	92846520	92849520	GeneID:54536	EXOC6
chr10	96090222	96090322	chr10	96127715	96130715	GeneID:9849	ZNF518A
chr10	96090222	96090322	chr10	96128056	96131056	GeneID:9849	ZNF518A
chr10	96090222	96090322	chr10	96128280	96131280	GeneID:9849	ZNF518A
chr10	96090222	96090322	chr10	96128297	96131297	GeneID:9849	ZNF518A
chr10	96090222	96090322	chr10	96128622	96131622	GeneID:9849	ZNF518A
chr10	970558	970598	chr10	930705	933705	GeneID:23185	LARP4B
chr10	970558	970598	chr10	986434	989434	GeneID:23560	GTPBP4
chr10	97328003	97328083	chr10	97291637	97294637	GeneID:84986	ARHGAP19
chr10	97328933	97329013	chr10	97291637	97294637	GeneID:84986	ARHGAP19
chr10	97407606	97407646	chr10	97424191	97427191	GeneID:5223	PGAM1
chr10	97407606	97407646	chr10	97425818	97428818	GeneID:5223	PGAM1
chr10	97407606	97407646	chr10	97444175	97447175	GeneID:84287	ZDHHC16
chr10	97407606	97407646	chr10	97445006	97448006	GeneID:51013	EXOSC1
chr10	99395981	99396111	chr10	99429624	99432624	GeneID:2805	GOT1
chr10	99754867	99754907	chr10	99730234	99733234	GeneID:51076	CUTC
chr10	99754867	99754907	chr10	99731127	99734127	GeneID:1355	COX15
chr10	99754867	99754907	chr10	99780640	99783640	GeneID:1244	ABCC2
chr11	102192836	102192956	chr11	102108447	102111447	GeneID:10413	YAP1
chr11	102192836	102192956	chr11	102110448	102113448	GeneID:10413	YAP1
chr11	102279838	102279908	chr11	102108447	102111447	GeneID:10413	YAP1
chr11	102279838	102279908	chr11	102110448	102113448	GeneID:10413	YAP1
chr11	102317495	102317585	chr11	102345214	102348214	GeneID:329	BIRC2
chr11	102317495	102317585	chr11	102345374	102348374	GeneID:329	BIRC2
chr11	102451703	102451753	chr11	102345214	102348214	GeneID:329	BIRC2
chr11	102451703	102451753	chr11	102345374	102348374	GeneID:329	BIRC2
chr11	10289082	10289162	chr11	10302837	10305837	GeneID:81846	SBF2
chr11	10289082	10289162	chr11	10303073	10306073	GeneID:133	ADM
chr11	103109332	103109422	chr11	103091160	103094160	GeneID:84259	DCUN1D5
chr11	10366790	10366870	chr11	10302837	10305837	GeneID:81846	SBF2
chr11	10366790	10366870	chr11	10303073	10306073	GeneID:133	ADM
chr11	105047375	105047475	chr11	104967574	104970574	GeneID:837	CASP4_1
chr11	105203014	105203064	chr11	104967574	104970574	GeneID:837	CASP4_1
chr11	111334799	111334899	chr11	111296546	111299546	GeneID:120376	POU2AF3
chr11	111334799	111334899	chr11	111296924	111299924	GeneID:120376	POU2AF3
chr11	111334799	111334899	chr11	111297309	111300309	GeneID:120376	POU2AF3
chr11	111360346	111360536	chr11	111296546	111299546	GeneID:120376	POU2AF3
chr11	111360346	111360536	chr11	111296924	111299924	GeneID:120376	POU2AF3
chr11	111360346	111360536	chr11	111297309	111300309	GeneID:120376	POU2AF3
chr11	111423099	111423209	chr11	111296546	111299546	GeneID:120376	POU2AF3
chr11	111423099	111423209	chr11	111296924	111299924	GeneID:120376	POU2AF3
chr11	111423099	111423209	chr11	111297309	111300309	GeneID:120376	POU2AF3
chr11	111633427	111633497	chr11	111600449	111603449	GeneID:23235	SIK2
chr11	111738483	111738553	chr11	111765389	111768389	GeneID:5519	PPP2R1B
chr11	116808434	116808544	chr11	116790879	116793879	GeneID:116519	APOA5
chr11	116808434	116808544	chr11	116791420	116794420	GeneID:116519	APOA5
chr11	116808434	116808544	chr11	116827907	116830907	GeneID:345	APOC3
chr11	118195310	118195420	chr11	118211946	118214946	GeneID:120425	JAML
chr11	118202791	118202891	chr11	118211946	118214946	GeneID:120425	JAML
chr11	118659632	118659692	chr11	118604436	118607436	GeneID:23187	PHLDB1
chr11	118659632	118659692	chr11	118605615	118608615	GeneID:23187	PHLDB1
chr11	118690197	118690257	chr11	118789942	118792942	GeneID:1656	DDX6
chr11	118690197	118690257	chr11	118790164	118793164	GeneID:1656	DDX6
chr11	118690287	118690327	chr11	118789942	118792942	GeneID:1656	DDX6
chr11	118690287	118690327	chr11	118790164	118793164	GeneID:1656	DDX6
chr11	118921410	118921490	chr11	118909542	118912542	GeneID:283149	BCL9L
chr11	119666559	119666599	chr11	119728200	119731200	GeneID:5818	NECTIN1
chr11	120183020	120183070	chr11	120209032	120212032	GeneID:220323	OAF
chr11	124876395	124876495	chr11	124935047	124938047	GeneID:220296	HEPACAM
chr11	12599536	12599686	chr11	12672421	12675421	GeneID:7003	TEAD1
chr11	126089168	126089238	chr11	126061866	126064866	GeneID:50937	CDON
chr11	126089168	126089238	chr11	126062292	126065292	GeneID:50937	CDON
chr11	126147918	126147988	chr11	126061866	126064866	GeneID:50937	CDON
chr11	126147918	126147988	chr11	126062292	126065292	GeneID:50937	CDON
chr11	126186919	126186959	chr11	126061866	126064866	GeneID:50937	CDON
chr11	126186919	126186959	chr11	126062292	126065292	GeneID:50937	CDON
chr11	12692814	12692884	chr11	12672421	12675421	GeneID:7003	TEAD1
chr11	12845975	12846115	chr11	12672421	12675421	GeneID:7003	TEAD1
chr11	129324720	129324800	chr11	129278518	129281518	GeneID:9743	ARHGAP32
chr11	130124271	130124371	chr11	130067894	130070894	GeneID:334	APLP2
chr11	130124271	130124371	chr11	130068568	130071568	GeneID:334	APLP2
chr11	1694143	1694203	chr11	2148566	2151566	GeneID:3481	IGF2
chr11	16981884	16981924	chr11	17013414	17016414	GeneID:144100	PLEKHA7
chr11	17353631	17353671	chr11	17206986	17209986	GeneID:5286	PIK3C2A
chr11	17353631	17353671	chr11	17274739	17277739	GeneID:4925	NUCB2
chr11	17353631	17353671	chr11	17275023	17278023	GeneID:4925	NUCB2
chr11	17353721	17353851	chr11	17206986	17209986	GeneID:5286	PIK3C2A
chr11	17353721	17353851	chr11	17274739	17277739	GeneID:4925	NUCB2
chr11	17353721	17353851	chr11	17275023	17278023	GeneID:4925	NUCB2
chr11	1834319	1834399	chr11	1762927	1765927	GeneID:1509	CTSD
chr11	1834319	1834399	chr11	2148566	2151566	GeneID:3481	IGF2
chr11	19954102	19954142	chr11	20020556	20023556	GeneID:89797	NAV2
chr11	22635287	22635357	chr11	22624823	22627823	GeneID:2188	FANCF
chr11	22635287	22635357	chr11	22664576	22667576	GeneID:2620	GAS2
chr11	22635287	22635357	chr11	22664611	22667611	GeneID:2620	GAS2
chr11	22635287	22635357	chr11	22666108	22669108	GeneID:2620	GAS2
chr11	22635287	22635357	chr11	22666696	22669696	GeneID:2620	GAS2
chr11	22635287	22635357	chr11	22672774	22675774	GeneID:2620	GAS2
chr11	2532940	2533020	chr11	2928420	2931420	GeneID:7262	PHLDA2_1
chr11	2730549	2730619	chr11	2698994	2701994	GeneID:10984	KCNQ1OT1
chr11	27374441	27374511	chr11	27471790	27474790	GeneID:55366	LGR4
chr11	27395704	27395774	chr11	27471790	27474790	GeneID:55366	LGR4
chr11	34174482	34174582	chr11	34357010	34360010	GeneID:25841	ABTB2
chr11	374255	374295	chr11	390596	393596	GeneID:11187	PKP3
chr11	374255	374295	chr11	392209	395209	GeneID:11187	PKP3
chr11	3880076	3880126	chr11	3852604	3855604	GeneID:6786	STIM1
chr11	3880076	3880126	chr11	3853163	3856163	GeneID:6786	STIM1
chr11	3880076	3880126	chr11	3853664	3856664	GeneID:6786	STIM1
chr11	3880076	3880126	chr11	3853703	3856703	GeneID:6786	STIM1
chr11	3905558	3905638	chr11	3852604	3855604	GeneID:6786	STIM1
chr11	3905558	3905638	chr11	3853163	3856163	GeneID:6786	STIM1
chr11	3905558	3905638	chr11	3853664	3856664	GeneID:6786	STIM1
chr11	3905558	3905638	chr11	3853703	3856703	GeneID:6786	STIM1
chr11	43644170	43644270	chr11	43678738	43681738	GeneID:51144	HSD17B12
chr11	43644270	43644350	chr11	43678738	43681738	GeneID:51144	HSD17B12
chr11	45843328	45843398	chr11	45802072	45805072	GeneID:55343	SLC35C1
chr11	45843328	45843398	chr11	45802406	45805406	GeneID:55343	SLC35C1
chr11	45843328	45843398	chr11	45803149	45806149	GeneID:55343	SLC35C1
chr11	46826749	46826809	chr11	46845280	46848280	GeneID:9793	CKAP5
chr11	47119146	47119226	chr11	46934689	46937689	GeneID:79096	CSTPP1
chr11	47119146	47119226	chr11	46934761	46937761	GeneID:79096	CSTPP1
chr11	47189455	47189565	chr11	47212454	47215454	GeneID:1643	DDB2
chr11	47189455	47189565	chr11	47212974	47215974	GeneID:1643	DDB2
chr11	47254961	47255031	chr11	47184847	47187847	GeneID:29763	PACSIN3
chr11	47254961	47255031	chr11	47185434	47188434	GeneID:29763	PACSIN3
chr11	47355359	47355449	chr11	47175879	47178879	GeneID:84364	ARFGAP2
chr11	47355359	47355449	chr11	47255707	47258707	GeneID:10062	NR1H3
chr11	47355359	47355449	chr11	47255996	47258996	GeneID:10062	NR1H3
chr11	47355359	47355449	chr11	47267188	47270188	GeneID:8567	MADD
chr11	47355359	47355449	chr11	47267375	47270375	GeneID:8567	MADD
chr11	47355359	47355449	chr11	47267663	47270663	GeneID:8567	MADD
chr11	47355359	47355449	chr11	47268133	47271133	GeneID:8567	MADD
chr11	47355359	47355449	chr11	47269137	47272137	GeneID:8567	MADD
chr11	47724197	47724327	chr11	47641559	47644559	GeneID:23788	MTCH2_1
chr11	57457509	57457579	chr11	57566672	57569672	GeneID:9246	UBE2L6
chr11	57457509	57457579	chr11	57566935	57569935	GeneID:9246	UBE2L6
chr11	57497948	57498018	chr11	57513909	57516909	GeneID:8501	SLC43A1
chr11	57497948	57498018	chr11	57514702	57517702	GeneID:8501	SLC43A1
chr11	57778685	57778805	chr11	57710593	57713593	GeneID:51075	TMX2
chr11	57778685	57778805	chr11	57711215	57714215	GeneID:219541	MED19
chr11	57800704	57800784	chr11	57710593	57713593	GeneID:51075	TMX2
chr11	57800704	57800784	chr11	57711215	57714215	GeneID:219541	MED19
chr11	588087	588197	chr11	558970	561970	GeneID:8045	RASSF7_1
chr11	588087	588197	chr11	559738	562738	GeneID:256329	LMNTD2_1
chr11	59550610	59550690	chr11	59614774	59617774	GeneID:5007	OSBP
chr11	59550610	59550690	chr11	59668037	59671037	GeneID:219988	PATL1
chr11	60844982	60845062	chr11	60854950	60857950	GeneID:11251	PTGDR2
chr11	60881080	60881230	chr11	60854950	60857950	GeneID:11251	PTGDR2
chr11	61298997	61299097	chr11	61331228	61334228	GeneID:26007	TKFC
chr11	61298997	61299097	chr11	61332105	61335105	GeneID:1642	DDB1
chr11	61336360	61336430	chr11	61390587	61393587	GeneID:51259	TMEM216
chr11	61609437	61609547	chr11	61580076	61583076	GeneID:9066	SYT7
chr11	62424885	62424945	chr11	62544664	62547664	GeneID:79026	AHNAK
chr11	62424885	62424945	chr11	62544826	62547826	GeneID:79026	AHNAK
chr11	62424885	62424945	chr11	62545806	62548806	GeneID:79026	AHNAK
chr11	62515158	62515218	chr11	62544664	62547664	GeneID:79026	AHNAK
chr11	62515158	62515218	chr11	62544826	62547826	GeneID:79026	AHNAK
chr11	62515158	62515218	chr11	62545806	62548806	GeneID:79026	AHNAK
chr11	62599367	62599447	chr11	62590523	62593523	GeneID:64852	TUT1
chr11	63872205	63872305	chr11	63767775	63770775	GeneID:65998	ZFTA
chr11	63872205	63872305	chr11	63837110	63840110	GeneID:2011	MARK2
chr11	63945195	63945235	chr11	63837110	63840110	GeneID:2011	MARK2
chr11	64007904	64008004	chr11	63972620	63975620	GeneID:1351	COX8A
chr11	64847281	64847341	chr11	64916209	64919209	GeneID:23130	ATG2A
chr11	64847281	64847341	chr11	65012160	65015160	GeneID:402	ARL2
chr11	65027521	65027631	chr11	65038933	65041933	GeneID:29901	SAC3D1
chr11	65027521	65027631	chr11	65039210	65042210	GeneID:29901	SAC3D1
chr11	65027671	65027711	chr11	65038933	65041933	GeneID:29901	SAC3D1
chr11	65027671	65027711	chr11	65039210	65042210	GeneID:29901	SAC3D1
chr11	65165989	65166079	chr11	65116701	65119701	GeneID:741	ZNHIT2
chr11	65165989	65166079	chr11	65133519	65136519	GeneID:84447	SYVN1
chr11	65165989	65166079	chr11	65179373	65182373	GeneID:823	CAPN1
chr11	65165989	65166079	chr11	65179794	65182794	GeneID:823	CAPN1
chr11	65165989	65166079	chr11	65179928	65182928	GeneID:823	CAPN1
chr11	65275182	65275242	chr11	65312866	65315866	GeneID:10435	CDC42EP2
chr11	65306089	65306159	chr11	65312866	65315866	GeneID:10435	CDC42EP2
chr11	65416507	65416587	chr11	65380971	65383971	GeneID:283130	SLC25A45
chr11	65416507	65416587	chr11	65381646	65384646	GeneID:283130	SLC25A45
chr11	65416507	65416587	chr11	65382701	65385701	GeneID:283130	SLC25A45
chr11	66222840	66222920	chr11	66255288	66258288	GeneID:64837	KLC2
chr11	66222840	66222920	chr11	66255703	66258703	GeneID:64837	KLC2
chr11	68099637	68099787	chr11	68120388	68123388	GeneID:1119	CHKA
chr11	68145384	68145504	chr11	68120388	68123388	GeneID:1119	CHKA
chr11	68298297	68298397	chr11	68212296	68215296	GeneID:51111	KMT5B
chr11	68298297	68298397	chr11	68212317	68215317	GeneID:51111	KMT5B
chr11	68298297	68298397	chr11	68212345	68215345	GeneID:51111	KMT5B
chr11	68298297	68298397	chr11	68212648	68215648	GeneID:51111	KMT5B
chr11	68298297	68298397	chr11	68270973	68273973	GeneID:53838	C11orf24
chr11	68299187	68299227	chr11	68212296	68215296	GeneID:51111	KMT5B
chr11	68299187	68299227	chr11	68212317	68215317	GeneID:51111	KMT5B
chr11	68299187	68299227	chr11	68212345	68215345	GeneID:51111	KMT5B
chr11	68299187	68299227	chr11	68212648	68215648	GeneID:51111	KMT5B
chr11	71306497	71306567	chr11	71251577	71254577	GeneID:22941	SHANK2
chr11	72112854	72112944	chr11	72102297	72105297	GeneID:55004	LAMTOR1
chr11	72766490	72766580	chr11	72751408	72754408	GeneID:116985	ARAP1
chr11	72766490	72766580	chr11	72793047	72796047	GeneID:10809	STARD10
chr11	728164	728254	chr11	693639	696639	GeneID:283232	TMEM80
chr11	728164	728254	chr11	693816	696816	GeneID:283232	TMEM80
chr11	728164	728254	chr11	694222	697222	GeneID:10522	DEAF1_1
chr11	728164	728254	chr11	694754	697754	GeneID:10522	DEAF1_1
chr11	728164	728254	chr11	704231	707231	GeneID:64787	EPS8L2
chr11	728164	728254	chr11	706083	709083	GeneID:10522	DEAF1_1
chr11	73314655	73314715	chr11	73374399	73377399	GeneID:84957	RELT
chr11	73314655	73314715	chr11	73374668	73377668	GeneID:84957	RELT
chr11	73331462	73331522	chr11	73306276	73309276	GeneID:9828	ARHGEF17
chr11	73779676	73779736	chr11	73759095	73762095	GeneID:5870	RAB6A
chr11	73779676	73779736	chr11	73760074	73763074	GeneID:5870	RAB6A
chr11	75706430	75706500	chr11	75766778	75769778	GeneID:84649	DGAT2
chr11	75784198	75784268	chr11	75766778	75769778	GeneID:84649	DGAT2
chr11	76799370	76799480	chr11	76781356	76784356	GeneID:25987	TSKU
chr11	76799370	76799480	chr11	76782148	76785148	GeneID:25987	TSKU
chr11	77144994	77145074	chr11	77126246	77129246	GeneID:4647	MYO7A
chr11	78185993	78186083	chr11	78138626	78141626	GeneID:79053	ALG8
chr11	78202884	78202964	chr11	78186919	78189919	GeneID:57558	USP35
chr11	78202884	78202964	chr11	78187626	78190626	GeneID:283219	KCTD21
chr11	82989415	82989485	chr11	83070066	83073066	GeneID:100506233	RAB30-DT
chr11	82989415	82989485	chr11	83070462	83073462	GeneID:27314	RAB30
chr11	82989415	82989485	chr11	83070897	83073897	GeneID:27314	RAB30
chr11	83008098	83008188	chr11	83070066	83073066	GeneID:100506233	RAB30-DT
chr11	83008098	83008188	chr11	83070462	83073462	GeneID:27314	RAB30
chr11	83008098	83008188	chr11	83070897	83073897	GeneID:27314	RAB30
chr11	83092970	83093100	chr11	83155131	83158131	GeneID:51585	PCF11
chr11	8688888	8689088	chr11	8793844	8796844	GeneID:6764	DENND2B
chr11	8688888	8689088	chr11	8809674	8812674	GeneID:6764	DENND2B
chr11	86941471	86941601	chr11	86954395	86957395	GeneID:8322	FZD4
chr11	87000417	87000517	chr11	86954395	86957395	GeneID:8322	FZD4
chr11	87000417	87000517	chr11	87035934	87038934	GeneID:65084	TMEM135
chr11	87005413	87005493	chr11	87035934	87038934	GeneID:65084	TMEM135
chr11	87029609	87029659	chr11	87035934	87038934	GeneID:65084	TMEM135
chr11	8813770	8813820	chr11	8963442	8966442	GeneID:56674	TMEM9B
chr11	8813770	8813820	chr11	8963947	8966947	GeneID:56674	TMEM9B
chr11	93487261	93487381	chr11	93542391	93545391	GeneID:56935	SMCO4
chr11	9364357	9364397	chr11	9382652	9385652	GeneID:10527	IPO7
chr11	9364387	9364547	chr11	9382652	9385652	GeneID:10527	IPO7
chr11	95068725	95068795	chr11	94972556	94975556	GeneID:51503	CWC15
chr11	95068725	95068795	chr11	95788498	95791498	GeneID:9702	CEP57
chr11	95068725	95068795	chr11	95788782	95791782	GeneID:143684	FAM76B
chr11	9510926	9511006	chr11	9571670	9574670	GeneID:7465	WEE1
chr11	9510926	9511006	chr11	9572687	9575687	GeneID:7465	WEE1
chr11	952577	952627	chr11	923870	926870	GeneID:161	AP2A2_2
chr11	96012293	96012433	chr11	96342195	96345195	GeneID:84441	MAML2
chr11	96014375	96014445	chr11	96388013	96391013	GeneID:8690	JRKL
chr11	96014375	96014445	chr11	96388912	96391912	GeneID:79780	CCDC82
chr11	96098951	96099061	chr11	96342195	96345195	GeneID:84441	MAML2
chr11	9613318	9613408	chr11	9459012	9462012	GeneID:7702	ZNF143
chr11	9613318	9613408	chr11	9571670	9574670	GeneID:7465	WEE1
chr11	9613318	9613408	chr11	9572687	9575687	GeneID:7465	WEE1
chr12	101713444	101713514	chr12	101695640	101698640	GeneID:56994	CHPT1
chr12	101909399	101909499	chr12	101875580	101878580	GeneID:55332	DRAM1
chr12	102899099	102899169	chr12	102916244	102919244	GeneID:5053	PAH
chr12	103855409	103855469	chr12	103840234	103843234	GeneID:51559	NT5DC3
chr12	106282736	106282836	chr12	106247020	106250020	GeneID:10970	CKAP4
chr12	106976474	106976524	chr12	106953907	106956907	GeneID:90488	TMEM263
chr12	106976474	106976524	chr12	106954785	106957785	GeneID:90488	TMEM263
chr12	10722214	10722254	chr12	10210877	10213877	GeneID:23710	GABARAPL1
chr12	107352447	107352547	chr12	107316434	107319434	GeneID:121551	ABTB3
chr12	107352447	107352547	chr12	107318588	107321588	GeneID:121551	ABTB3
chr12	108313837	108313967	chr12	108513277	108516277	GeneID:11153	FICD
chr12	108664913	108664973	chr12	108729843	108732843	GeneID:23603	CORO1C
chr12	108664913	108664973	chr12	108730518	108733518	GeneID:23603	CORO1C
chr12	109198258	109198298	chr12	109109189	109112189	GeneID:32	ACACB
chr12	110039205	110039295	chr12	109997430	110000430	GeneID:88455	ANKRD13A
chr12	110079809	110079909	chr12	110047522	110050522	GeneID:400073	C12orf76
chr12	110247680	110247720	chr12	110279247	110282247	GeneID:488	ATP2A2
chr12	110247730	110247810	chr12	110279247	110282247	GeneID:488	ATP2A2
chr12	113230661	113230721	chr12	113242261	113245261	GeneID:53373	TPCN1
chr12	113230661	113230721	chr12	113242368	113245368	GeneID:53373	TPCN1
chr12	114799786	114799936	chr12	114683175	114686175	GeneID:6926	TBX3
chr12	114799936	114799986	chr12	114683175	114686175	GeneID:6926	TBX3
chr12	115398461	115398541	chr12	114683175	114686175	GeneID:6926	TBX3
chr12	117045659	117045719	chr12	117098416	117101416	GeneID:54997	TESC
chr12	118052588	118052718	chr12	118014703	118017703	GeneID:5985	RFC5
chr12	118052588	118052718	chr12	118060179	118063179	GeneID:55884	WSB2
chr12	118052588	118052718	chr12	118061174	118064174	GeneID:55884	WSB2
chr12	118121139	118121179	chr12	118371907	118374907	GeneID:51347	TAOK3
chr12	120228436	120228546	chr12	120264730	120267730	GeneID:5829	PXN
chr12	120550528	120550588	chr12	120528158	120531158	GeneID:84274	COQ5
chr12	121876517	121876607	chr12	121857859	121860859	GeneID:3242	HPD
chr12	122400046	122400096	chr12	122421669	122424669	GeneID:6249	CLIP1
chr12	122400636	122400676	chr12	122421669	122424669	GeneID:6249	CLIP1
chr12	122406075	122406205	chr12	122421669	122424669	GeneID:6249	CLIP1
chr12	12314116	12314256	chr12	12266044	12269044	GeneID:4040	LRP6_1
chr12	124852470	124852560	chr12	124838671	124841671	GeneID:949	SCARB1
chr12	124898617	124898667	chr12	124862864	124865864	GeneID:949	SCARB1
chr12	124927946	124927996	chr12	124913650	124916650	GeneID:7316	UBC
chr12	12546523	12546613	chr12	12561863	12564863	GeneID:80824	DUSP16_1
chr12	13079609	13079679	chr12	12999265	13002265	GeneID:50865	HEBP1
chr12	13079609	13079679	chr12	13042381	13045381	GeneID:57613	FAM234B
chr12	133080203	133080243	chr12	133035509	133038509	GeneID:7637	ZNF84
chr12	133080203	133080243	chr12	133035580	133038580	GeneID:7637	ZNF84
chr12	133080203	133080243	chr12	133179495	133182495	GeneID:10795	ZNF268
chr12	14257866	14257976	chr12	14383281	14386281	GeneID:55729	ATF7IP
chr12	14257866	14257976	chr12	14392863	14395863	GeneID:55729	ATF7IP
chr12	14771042	14771182	chr12	14802478	14805478	GeneID:51729	WBP11
chr12	14771042	14771182	chr12	14842526	14845526	GeneID:420	ART4
chr12	15823624	15823704	chr12	15788388	15791388	GeneID:2059	EPS8
chr12	21351160	21351230	chr12	21435655	21438655	GeneID:79912	PYROXD1
chr12	21351160	21351230	chr12	21435915	21438915	GeneID:79912	PYROXD1
chr12	24025302	24025342	chr12	23948670	23951670	GeneID:6660	SOX5
chr12	24025302	24025342	chr12	23949927	23952927	GeneID:6660	SOX5
chr12	24038483	24038553	chr12	23948670	23951670	GeneID:6660	SOX5
chr12	24038483	24038553	chr12	23949927	23952927	GeneID:6660	SOX5
chr12	24039313	24039383	chr12	23948670	23951670	GeneID:6660	SOX5
chr12	24039313	24039383	chr12	23949927	23952927	GeneID:6660	SOX5
chr12	25386292	25386422	chr12	25193237	25196237	GeneID:144363	ETFRF1
chr12	25386292	25386422	chr12	25249929	25252929	GeneID:3845	KRAS
chr12	27549882	27549982	chr12	27522206	27525206	GeneID:8496	PPFIBP1
chr12	31355610	31355680	chr12	31325150	31328150	GeneID:58516	SINHCAF_1
chr12	31749404	31749524	chr12	31728021	31731021	GeneID:196394	AMN1
chr12	31749404	31749524	chr12	31728174	31731174	GeneID:196394	AMN1
chr12	32543330	32543380	chr12	32532322	32535322	GeneID:121512	FGD4
chr12	42237566	42237676	chr12	42324167	42327167	GeneID:51535	PPHLN1
chr12	42237566	42237676	chr12	42325094	42328094	GeneID:85437	ZCRB1
chr12	46383190	46383250	chr12	46371773	46374773	GeneID:54407	SLC38A2
chr12	46430556	46430636	chr12	46371773	46374773	GeneID:54407	SLC38A2
chr12	46492656	46492776	chr12	46371773	46374773	GeneID:54407	SLC38A2
chr12	48865810	48865850	chr12	48851163	48854163	GeneID:9416	DDX23
chr12	48883797	48883847	chr12	48681238	48684238	GeneID:54934	KANSL2
chr12	48890838	48890918	chr12	48851163	48854163	GeneID:9416	DDX23
chr12	49234588	49234668	chr12	49263082	49266082	GeneID:84790	TUBA1C
chr12	49347876	49348016	chr12	49321255	49324255	GeneID:10024	TROAP
chr12	50075360	50075410	chr12	50110236	50113236	GeneID:84987	COX14
chr12	50075360	50075410	chr12	50166369	50169369	GeneID:91012	CERS5
chr12	50932960	50933010	chr12	51025384	51028384	GeneID:4891	SLC11A2
chr12	52884627	52884687	chr12	52904076	52907076	GeneID:3856	KRT8
chr12	52903998	52904058	chr12	52946855	52949855	GeneID:3875	KRT18
chr12	52903998	52904058	chr12	52947118	52950118	GeneID:3875	KRT18
chr12	52903998	52904058	chr12	52948860	52951860	GeneID:3856	KRT8
chr12	52980981	52981091	chr12	52904076	52907076	GeneID:3856	KRT8
chr12	52980981	52981091	chr12	52925469	52928469	GeneID:3856	KRT8
chr12	53099551	53099591	chr12	53078390	53081390	GeneID:84926	SPRYD3
chr12	53371422	53371472	chr12	53378176	53381176	GeneID:6667	SP1
chr12	53371422	53371472	chr12	53378644	53381644	GeneID:6667	SP1
chr12	53746768	53746838	chr12	53726452	53729452	GeneID:57658	CALCOCO1
chr12	55681644	55681714	chr12	55726839	55729839	GeneID:967	CD63
chr12	55681644	55681714	chr12	55726900	55729900	GeneID:967	CD63
chr12	55681644	55681714	chr12	55727352	55730352	GeneID:967	CD63
chr12	55681644	55681714	chr12	55727354	55730354	GeneID:967	CD63
chr12	55681644	55681714	chr12	55727706	55730706	GeneID:967	CD63
chr12	55681644	55681714	chr12	55728009	55731009	GeneID:967	CD63
chr12	55681644	55681714	chr12	55728673	55731673	GeneID:967	CD63
chr12	55681644	55681714	chr12	55729041	55732041	GeneID:967	CD63
chr12	55681754	55681794	chr12	55726839	55729839	GeneID:967	CD63
chr12	55681754	55681794	chr12	55726900	55729900	GeneID:967	CD63
chr12	55681754	55681794	chr12	55727352	55730352	GeneID:967	CD63
chr12	55681754	55681794	chr12	55727354	55730354	GeneID:967	CD63
chr12	55681754	55681794	chr12	55727706	55730706	GeneID:967	CD63
chr12	55681754	55681794	chr12	55728009	55731009	GeneID:967	CD63
chr12	55681754	55681794	chr12	55728673	55731673	GeneID:967	CD63
chr12	55681754	55681794	chr12	55729041	55732041	GeneID:967	CD63
chr12	56010297	56010357	chr12	55995276	55998276	GeneID:6821	SUOX
chr12	56118182	56118312	chr12	56078108	56081108	GeneID:2065	ERBB3
chr12	56118182	56118312	chr12	56078165	56081165	GeneID:2065	ERBB3
chr12	56118182	56118312	chr12	56150587	56153587	GeneID:140465	MYL6B
chr12	56118182	56118312	chr12	56220701	56223701	GeneID:10193	RNF41
chr12	56118182	56118312	chr12	56220922	56223922	GeneID:10193	RNF41
chr12	56118182	56118312	chr12	56220969	56223969	GeneID:10193	RNF41
chr12	56118182	56118312	chr12	56222342	56225342	GeneID:79035	NABP2
chr12	56118182	56118312	chr12	56299330	56302330	GeneID:1431	CS
chr12	56119522	56119592	chr12	56150587	56153587	GeneID:140465	MYL6B
chr12	56119522	56119592	chr12	56188483	56191483	GeneID:6601	SMARCC2
chr12	56119522	56119592	chr12	56220701	56223701	GeneID:10193	RNF41
chr12	56119522	56119592	chr12	56220922	56223922	GeneID:10193	RNF41
chr12	56119522	56119592	chr12	56220969	56223969	GeneID:10193	RNF41
chr12	56119522	56119592	chr12	56222342	56225342	GeneID:79035	NABP2
chr12	56119522	56119592	chr12	56299330	56302330	GeneID:1431	CS
chr12	570737	570777	chr12	948694	951694	GeneID:5893	RAD52
chr12	57150063	57150123	chr12	57126483	57129483	GeneID:4035	LRP1
chr12	57239199	57239259	chr12	57227711	57230711	GeneID:6472	SHMT2
chr12	57239199	57239259	chr12	57228142	57231142	GeneID:6472	SHMT2
chr12	57239199	57239259	chr12	57228328	57231328	GeneID:6472	SHMT2
chr12	57239199	57239259	chr12	57228360	57231360	GeneID:6472	SHMT2
chr12	57239199	57239259	chr12	57228366	57231366	GeneID:6472	SHMT2
chr12	57462827	57462867	chr12	57486068	57489068	GeneID:4141	MARS1
chr12	57576253	57576343	chr12	57545859	57548859	GeneID:10540	DCTN2
chr12	57576253	57576343	chr12	57546192	57549192	GeneID:10540	DCTN2
chr12	57865401	57865441	chr12	57845729	57848729	GeneID:10106	CTDSP2
chr12	57905474	57905544	chr12	57780787	57783787	GeneID:10102	TSFM
chr12	58766124	58766194	chr12	58918505	58921505	GeneID:121227	LRIG3
chr12	58766124	58766194	chr12	58919504	58922504	GeneID:121227	LRIG3
chr12	6423713	6423753	chr12	6492102	6495102	GeneID:9918	NCAPD2
chr12	6423713	6423753	chr12	6492262	6495262	GeneID:51258	MRPL51
chr12	6423713	6423753	chr12	6532517	6535517	GeneID:2597	GAPDH
chr12	6423713	6423753	chr12	6533264	6536264	GeneID:2597	GAPDH
chr12	64634111	64634151	chr12	64608495	64611495	GeneID:283349	RASSF3
chr12	6779015	6779145	chr12	6751916	6754916	GeneID:8079	MLF2
chr12	6779015	6779145	chr12	6752141	6755141	GeneID:8079	MLF2
chr12	6873421	6873461	chr12	6850150	6853150	GeneID:8078	USP5
chr12	6873421	6873461	chr12	6850286	6853286	GeneID:83461	CDCA3
chr12	6873421	6873461	chr12	6941433	6944433	GeneID:113246	C12orf57
chr12	6873421	6873461	chr12	6941502	6944502	GeneID:113246	C12orf57
chr12	6873421	6873461	chr12	6942022	6945022	GeneID:113246	C12orf57
chr12	68787628	68787698	chr12	68684978	68687978	GeneID:57122	NUP107
chr12	68787628	68787698	chr12	68744176	68747176	GeneID:55508	SLC35E3
chr12	68787628	68787698	chr12	68806172	68809172	GeneID:4193	MDM2
chr12	68787628	68787698	chr12	68806177	68809177	GeneID:4193	MDM2
chr12	68787628	68787698	chr12	68807017	68810017	GeneID:4193	MDM2
chr12	68787628	68787698	chr12	68807024	68810024	GeneID:4193	MDM2
chr12	6891162	6891262	chr12	6866105	6869105	GeneID:7167	TPI1
chr12	6891272	6891312	chr12	6866105	6869105	GeneID:7167	TPI1
chr12	69332943	69333003	chr12	69346381	69349381	GeneID:4069	LYZ
chr12	69333073	69333143	chr12	69346381	69349381	GeneID:4069	LYZ
chr12	6937960	6938000	chr12	6922459	6925459	GeneID:1822	ATN1
chr12	6937960	6938000	chr12	6925959	6928959	GeneID:1822	ATN1
chr12	6938040	6938170	chr12	6922459	6925459	GeneID:1822	ATN1
chr12	6938040	6938170	chr12	6925959	6928959	GeneID:1822	ATN1
chr12	6981376	6981436	chr12	6968913	6971913	GeneID:10436	EMG1
chr12	6981376	6981436	chr12	6969664	6972664	GeneID:11331	PHB2
chr12	6981376	6981436	chr12	6969753	6972753	GeneID:11331	PHB2
chr12	6981376	6981436	chr12	7017476	7020476	GeneID:10162	LPCAT3
chr12	71553222	71553332	chr12	71437798	71440798	GeneID:8549	LGR5
chr12	75666475	75666565	chr12	76030776	76033776	GeneID:22822	PHLDA1
chr12	75944320	75944360	chr12	76030776	76033776	GeneID:22822	PHLDA1
chr12	75978088	75978248	chr12	76030776	76033776	GeneID:22822	PHLDA1
chr12	75990510	75990620	chr12	76030776	76033776	GeneID:22822	PHLDA1
chr12	76621717	76621797	chr12	76762115	76765115	GeneID:23390	ZDHHC17
chr12	76621717	76621797	chr12	76762258	76765258	GeneID:23390	ZDHHC17
chr12	7907231	7907321	chr12	7890196	7893196	GeneID:144195	SLC2A14
chr12	79548154	79548234	chr12	79689581	79692581	GeneID:5074	PAWR
chr12	79548154	79548234	chr12	79689964	79692964	GeneID:5074	PAWR
chr12	79560367	79560417	chr12	79689581	79692581	GeneID:5074	PAWR
chr12	79560367	79560417	chr12	79689964	79692964	GeneID:5074	PAWR
chr12	81086494	81086574	chr12	81076079	81079079	GeneID:79611	ACSS3
chr12	81143234	81143334	chr12	80936707	80939707	GeneID:8825	LIN7A
chr12	81143234	81143334	chr12	80936934	80939934	GeneID:8825	LIN7A
chr12	89344238	89344298	chr12	89351501	89354501	GeneID:1848	DUSP6
chr12	89375691	89375781	chr12	89351501	89354501	GeneID:1848	DUSP6
chr12	89375791	89375861	chr12	89351501	89354501	GeneID:1848	DUSP6
chr12	89390989	89391089	chr12	89351501	89354501	GeneID:1848	DUSP6
chr12	9132290	9132430	chr12	9114919	9117919	GeneID:2	A2M
chr12	9132290	9132430	chr12	9115229	9118229	GeneID:2	A2M
chr12	92071232	92071322	chr12	92144846	92147846	GeneID:694	BTG1
chr12	93314683	93314753	chr12	93375925	93378925	GeneID:11163	NUDT4
chr12	93314683	93314753	chr12	93376578	93379578	GeneID:11163	NUDT4
chr12	95318277	95318367	chr12	95215807	95218807	GeneID:55591	VEZT
chr12	95336613	95336683	chr12	95215807	95218807	GeneID:55591	VEZT
chr12	95976540	95976620	chr12	95995344	95998344	GeneID:3034	HAL
chr12	98491141	98491241	chr12	98513573	98516573	GeneID:7112	TMPO
chr12	98491141	98491241	chr12	98513590	98516590	GeneID:7112	TMPO
chr12	98503845	98503895	chr12	98513573	98516573	GeneID:7112	TMPO
chr12	98503845	98503895	chr12	98513590	98516590	GeneID:7112	TMPO
chr12	98503845	98503895	chr12	98643290	98646290	GeneID:317	APAF1
chr12	98503845	98503895	chr12	98643788	98646788	GeneID:121457	IKBIP
chr13	100734473	100734573	chr13	100673795	100676795	GeneID:84899	TMTC4
chr13	102830858	102830938	chr13	102797119	102800119	GeneID:54841	BIVM
chr13	102830858	102830938	chr13	102797976	102800976	GeneID:79070	POGLUT2
chr13	102845790	102845860	chr13	102594986	102597986	GeneID:7174	TPP2
chr13	102845850	102845990	chr13	102594986	102597986	GeneID:7174	TPP2
chr13	107120406	107120456	chr13	106567137	106570137	GeneID:55082	ARGLU1
chr13	112757309	112757409	chr13	112688038	112691038	GeneID:23250	ATP11A
chr13	112942882	112942922	chr13	112999714	113002714	GeneID:23263	MCF2L
chr13	112951933	112952033	chr13	112967214	112970214	GeneID:23263	MCF2L
chr13	112951933	112952033	chr13	112967560	112970560	GeneID:23263	MCF2L
chr13	112957087	112957147	chr13	112999714	113002714	GeneID:23263	MCF2L
chr13	113150445	113150485	chr13	113120799	113123799	GeneID:2159	F10
chr13	23654628	23654678	chr13	23577360	23580360	GeneID:55504	TNFRSF19
chr13	26186435	26186655	chr13	26220842	26223842	GeneID:6049	RNF6
chr13	26186435	26186655	chr13	26221314	26224314	GeneID:6049	RNF6
chr13	26186435	26186655	chr13	26221371	26224371	GeneID:6049	RNF6
chr13	26186435	26186655	chr13	26252129	26255129	GeneID:1024	CDK8
chr13	27383831	27383871	chr13	27449564	27452564	GeneID:219402	MTIF3
chr13	27642285	27642355	chr13	27618743	27621743	GeneID:51082	POLR1D
chr13	27642285	27642355	chr13	27619529	27622529	GeneID:222484	LNX2
chr13	27642285	27642355	chr13	27619892	27622892	GeneID:51082	POLR1D
chr13	29924139	29924309	chr13	29849617	29852617	GeneID:5412	UBL3
chr13	30335183	30335253	chr13	30306011	30309011	GeneID:84056	KATNAL1
chr13	30335183	30335253	chr13	30306551	30309551	GeneID:84056	KATNAL1
chr13	30674022	30674082	chr13	30463327	30466327	GeneID:3146	HMGB1
chr13	30674022	30674082	chr13	30464240	30467240	GeneID:3146	HMGB1
chr13	30674022	30674082	chr13	30464936	30467936	GeneID:3146	HMGB1
chr13	30674172	30674262	chr13	30463327	30466327	GeneID:3146	HMGB1
chr13	30674172	30674262	chr13	30464240	30467240	GeneID:3146	HMGB1
chr13	30674172	30674262	chr13	30464936	30467936	GeneID:3146	HMGB1
chr13	30865493	30865563	chr13	30615920	30618920	GeneID:10208	USPL1
chr13	30865493	30865563	chr13	30616587	30619587	GeneID:3146	HMGB1
chr13	30865493	30865563	chr13	30616597	30619597	GeneID:3146	HMGB1
chr13	32059756	32059796	chr13	32029774	32032774	GeneID:10129	FRY
chr13	32080424	32080484	chr13	32029774	32032774	GeneID:10129	FRY
chr13	32139427	32139507	chr13	32029774	32032774	GeneID:10129	FRY
chr13	33260462	33260602	chr13	33284755	33287755	GeneID:90627	STARD13
chr13	33542791	33542941	chr13	32584452	32587452	GeneID:23047	PDS5B
chr13	33542791	33542941	chr13	33284755	33287755	GeneID:90627	STARD13
chr13	33642833	33642963	chr13	33675794	33678794	GeneID:90627	STARD13
chr13	40504236	40504306	chr13	40665641	40668641	GeneID:2308	FOXO1
chr13	40564657	40564757	chr13	40665641	40668641	GeneID:2308	FOXO1
chr13	40786657	40786747	chr13	40770190	40773190	GeneID:10240	MRPS31
chr13	40921789	40921869	chr13	40787611	40790611	GeneID:10166	SLC25A15
chr13	43057790	43057870	chr13	43021586	43024586	GeneID:29103	DNAJC15
chr13	44141886	44142036	chr13	44435858	44438858	GeneID:8848	TSC22D1
chr13	44141886	44142036	chr13	44436248	44439248	GeneID:8848	TSC22D1
chr13	44404371	44404521	chr13	44435858	44438858	GeneID:8848	TSC22D1
chr13	48532834	48532944	chr13	48412113	48415113	GeneID:10161	LPAR6
chr13	48532964	48533024	chr13	48412113	48415113	GeneID:10161	LPAR6
chr13	49848100	49848170	chr13	49791682	49794682	GeneID:3839	KPNA3
chr13	49858709	49858759	chr13	49935340	49938340	GeneID:57213	SPRYD7
chr13	51636570	51636740	chr13	51452036	51455036	GeneID:26512	INTS6
chr13	51636570	51636740	chr13	51582462	51585462	GeneID:115825	WDFY2
chr13	52025584	52025654	chr13	52010398	52013398	GeneID:440138	ALG11
chr13	52025584	52025654	chr13	52010450	52013450	GeneID:540	ATP7B
chr13	52025584	52025654	chr13	52011008	52014008	GeneID:540	ATP7B
chr13	52025584	52025654	chr13	52011132	52014132	GeneID:540	ATP7B
chr13	75459123	75459163	chr13	75481168	75484168	GeneID:9882	TBC1D4
chr13	75459123	75459163	chr13	75481169	75484169	GeneID:9882	TBC1D4
chr13	75459153	75459253	chr13	75481168	75484168	GeneID:9882	TBC1D4
chr13	75459153	75459253	chr13	75481169	75484169	GeneID:9882	TBC1D4
chr13	75459243	75459303	chr13	75481168	75484168	GeneID:9882	TBC1D4
chr13	75459243	75459303	chr13	75481169	75484169	GeneID:9882	TBC1D4
chr13	75459293	75459333	chr13	75481168	75484168	GeneID:9882	TBC1D4
chr13	75459293	75459333	chr13	75481169	75484169	GeneID:9882	TBC1D4
chr13	75792717	75792757	chr13	75758320	75761320	GeneID:4008	LMO7
chr13	75792717	75792757	chr13	75758421	75761421	GeneID:4008	LMO7
chr13	75792717	75792757	chr13	75758437	75761437	GeneID:4008	LMO7
chr13	75792717	75792757	chr13	75758661	75761661	GeneID:4008	LMO7
chr13	78603574	78603614	chr13	78658155	78661155	GeneID:79596	OBI1
chr13	97275040	97275080	chr13	97220333	97223333	GeneID:10150	MBNL2
chr13	99498692	99498732	chr13	99604690	99607690	GeneID:171425	CLYBL
chr13	99498812	99498852	chr13	99604690	99607690	GeneID:171425	CLYBL
chr13	99559717	99559767	chr13	99499472	99502472	GeneID:9375	TM9SF2
chr13	99559717	99559767	chr13	99604690	99607690	GeneID:171425	CLYBL
chr14	100192896	100193016	chr14	100237144	100240144	GeneID:7528	YY1
chr14	100193026	100193136	chr14	100237144	100240144	GeneID:7528	YY1
chr14	100204703	100204773	chr14	100237144	100240144	GeneID:7528	YY1
chr14	100291003	100291073	chr14	100305444	100308444	GeneID:123096	SLC25A29
chr14	104749317	104749387	chr14	104727844	104730844	GeneID:122622	ADSS1
chr14	104749397	104749437	chr14	104727844	104730844	GeneID:122622	ADSS1
chr14	104766915	104766965	chr14	104751147	104754147	GeneID:10572	SIVA1
chr14	104768945	104768985	chr14	104863268	104866268	GeneID:283638	CEP170B
chr14	104820877	104820927	chr14	104794748	104797748	GeneID:207	AKT1
chr14	105045850	105045920	chr14	105020083	105023083	GeneID:55038	CDCA4
chr14	105499691	105499781	chr14	105488183	105491183	GeneID:283643	TEDC1
chr14	105499691	105499781	chr14	105489246	105492246	GeneID:283643	TEDC1
chr14	20376389	20376459	chr14	20332279	20335279	GeneID:57820	CCNB1IP1_1
chr14	20606374	20606424	chr14	20412501	20415501	GeneID:7011	TEP1_1
chr14	20606374	20606424	chr14	20460434	20463434	GeneID:90809	PIP4P1_1
chr14	20613583	20613623	chr14	20341635	20344635	GeneID:10038	PARP2_1
chr14	20613583	20613623	chr14	20342411	20345411	GeneID:85495	RPPH1_1
chr14	20613583	20613623	chr14	20453226	20456226	GeneID:328	APEX1_1
chr14	20613583	20613623	chr14	20453812	20456812	GeneID:55644	OSGEP_1
chr14	20613583	20613623	chr14	20686764	20689764	GeneID:283	ANG
chr14	20613583	20613623	chr14	20686764	20689764	GeneID:6038	RNASE4
chr14	20613633	20613783	chr14	20341635	20344635	GeneID:10038	PARP2_1
chr14	20613633	20613783	chr14	20342411	20345411	GeneID:85495	RPPH1_1
chr14	20613633	20613783	chr14	20453226	20456226	GeneID:328	APEX1_1
chr14	20613633	20613783	chr14	20453812	20456812	GeneID:55644	OSGEP_1
chr14	20613633	20613783	chr14	20686764	20689764	GeneID:283	ANG
chr14	20613633	20613783	chr14	20686764	20689764	GeneID:6038	RNASE4
chr14	20633157	20633207	chr14	20682177	20685177	GeneID:283	ANG
chr14	20633157	20633207	chr14	20682560	20685560	GeneID:283	ANG
chr14	20633157	20633207	chr14	20682560	20685560	GeneID:6038	RNASE4
chr14	20686551	20686701	chr14	20341635	20344635	GeneID:10038	PARP2_1
chr14	20686551	20686701	chr14	20342411	20345411	GeneID:85495	RPPH1_1
chr14	21014865	21014925	chr14	21068304	21071304	GeneID:55701	ARHGEF40
chr14	21014865	21014925	chr14	21069872	21072872	GeneID:57447	NDRG2
chr14	21014865	21014925	chr14	21103722	21106722	GeneID:51222	ZNF219
chr14	21054538	21054658	chr14	21024061	21027061	GeneID:57447	NDRG2
chr14	21054538	21054658	chr14	21024105	21027105	GeneID:57447	NDRG2
chr14	21054538	21054658	chr14	21024752	21027752	GeneID:57447	NDRG2
chr14	21054538	21054658	chr14	21025310	21028310	GeneID:57447	NDRG2
chr14	21054538	21054658	chr14	21068304	21071304	GeneID:55701	ARHGEF40
chr14	21054538	21054658	chr14	21069872	21072872	GeneID:57447	NDRG2
chr14	21055813	21055973	chr14	21068304	21071304	GeneID:55701	ARHGEF40
chr14	21055813	21055973	chr14	21069872	21072872	GeneID:57447	NDRG2
chr14	21092653	21092753	chr14	21068304	21071304	GeneID:55701	ARHGEF40
chr14	21092653	21092753	chr14	21103722	21106722	GeneID:51222	ZNF219
chr14	21308959	21309029	chr14	21268442	21271442	GeneID:3183	HNRNPC
chr14	21557632	21557682	chr14	21436275	21439275	GeneID:57680	CHD8
chr14	21557632	21557682	chr14	21455123	21458123	GeneID:57680	CHD8
chr14	21557632	21557682	chr14	21475195	21478195	GeneID:9878	TOX4
chr14	21557632	21557682	chr14	21475674	21478674	GeneID:84932	RAB2B
chr14	21557632	21557682	chr14	21475959	21478959	GeneID:84932	RAB2B
chr14	21557632	21557682	chr14	21510340	21513340	GeneID:56339	METTL3
chr14	21557632	21557682	chr14	21525346	21528346	GeneID:6297	SALL2
chr14	22557290	22557410	chr14	22588224	22591224	GeneID:1603	DAD1
chr14	22557290	22557410	chr14	22818791	22821791	GeneID:9056	SLC7A7
chr14	22557290	22557410	chr14	22981551	22984551	GeneID:84962	AJUBA
chr14	22570564	22570604	chr14	22588224	22591224	GeneID:1603	DAD1
chr14	22570564	22570604	chr14	22764688	22767688	GeneID:5018	OXA1L
chr14	22653198	22653268	chr14	22588224	22591224	GeneID:1603	DAD1
chr14	22777621	22777671	chr14	22818791	22821791	GeneID:9056	SLC7A7
chr14	22777621	22777671	chr14	22827887	22830887	GeneID:122704	MRPL52
chr14	22853181	22853271	chr14	22834585	22837585	GeneID:4323	MMP14
chr14	22853181	22853271	chr14	22869740	22872740	GeneID:26020	LRP10
chr14	22853311	22853401	chr14	22834585	22837585	GeneID:4323	MMP14
chr14	22853311	22853401	chr14	22869740	22872740	GeneID:26020	LRP10
chr14	22903265	22903385	chr14	22869740	22872740	GeneID:26020	LRP10
chr14	22903265	22903385	chr14	22928376	22931376	GeneID:10419	PRMT5
chr14	22903375	22903465	chr14	22869740	22872740	GeneID:26020	LRP10
chr14	22903375	22903465	chr14	22928376	22931376	GeneID:10419	PRMT5
chr14	22903455	22903495	chr14	22869740	22872740	GeneID:26020	LRP10
chr14	22903455	22903495	chr14	22928376	22931376	GeneID:10419	PRMT5
chr14	22973746	22973796	chr14	22981551	22984551	GeneID:84962	AJUBA
chr14	23006993	23007183	chr14	22928376	22931376	GeneID:10419	PRMT5
chr14	23006993	23007183	chr14	23033900	23036900	GeneID:5693	PSMB5
chr14	23006993	23007183	chr14	23034220	23037220	GeneID:5693	PSMB5
chr14	23007173	23007253	chr14	22928376	22931376	GeneID:10419	PRMT5
chr14	23295172	23295212	chr14	23285132	23288132	GeneID:57594	HOMEZ
chr14	23301490	23301570	chr14	23285132	23288132	GeneID:57594	HOMEZ
chr14	23301490	23301570	chr14	23319457	23322457	GeneID:8106	PABPN1
chr14	23301490	23301570	chr14	23320006	23323006	GeneID:8106	PABPN1
chr14	23457919	23457969	chr14	23467703	23470703	GeneID:25983	NGDN
chr14	23551767	23551917	chr14	23566791	23569791	GeneID:8906	AP1G2
chr14	23581772	23581812	chr14	23566791	23569791	GeneID:8906	AP1G2
chr14	23581772	23581812	chr14	23634364	23637364	GeneID:10202	DHRS2
chr14	23589166	23589296	chr14	23951770	23954770	GeneID:10901	DHRS4_1
chr14	23589166	23589296	chr14	23953197	23956197	GeneID:55449	DHRS4-AS1_1
chr14	23589166	23589296	chr14	23954112	23957112	GeneID:55449	DHRS4-AS1_1
chr14	23589296	23589346	chr14	23951770	23954770	GeneID:10901	DHRS4_1
chr14	23589296	23589346	chr14	23953197	23956197	GeneID:55449	DHRS4-AS1_1
chr14	23589296	23589346	chr14	23954112	23957112	GeneID:55449	DHRS4-AS1_1
chr14	23613490	23613600	chr14	23634364	23637364	GeneID:10202	DHRS2
chr14	23613610	23613650	chr14	23634364	23637364	GeneID:10202	DHRS2
chr14	24014098	24014208	chr14	23986929	23989929	GeneID:317749	DHRS4L2_1
chr14	24014098	24014208	chr14	24092311	24095311	GeneID:5106	PCK2_1
chr14	24014098	24014208	chr14	24159265	24162265	GeneID:10379	IRF9_1
chr14	24014098	24014208	chr14	24241623	24244623	GeneID:26277	TINF2_1
chr14	24014098	24014208	chr14	24241674	24244674	GeneID:26277	TINF2_1
chr14	24014098	24014208	chr14	24297850	24300850	GeneID:161424	NOP9_1
chr14	24058430	24058490	chr14	24159265	24162265	GeneID:10379	IRF9_1
chr14	24058430	24058490	chr14	24297850	24300850	GeneID:161424	NOP9_1
chr14	24095553	24095593	chr14	24112777	24115777	GeneID:80344	DCAF11_1
chr14	24095553	24095593	chr14	24113283	24116283	GeneID:80344	DCAF11_1
chr14	24095553	24095593	chr14	24113285	24116285	GeneID:80344	DCAF11_1
chr14	24095553	24095593	chr14	24140591	24143591	GeneID:51016	EMC9_1
chr14	24095593	24095663	chr14	24112777	24115777	GeneID:80344	DCAF11_1
chr14	24095593	24095663	chr14	24113283	24116283	GeneID:80344	DCAF11_1
chr14	24095593	24095663	chr14	24113285	24116285	GeneID:80344	DCAF11_1
chr14	24095593	24095663	chr14	24140591	24143591	GeneID:51016	EMC9_1
chr14	24095653	24095793	chr14	24112777	24115777	GeneID:80344	DCAF11_1
chr14	24095653	24095793	chr14	24113283	24116283	GeneID:80344	DCAF11_1
chr14	24095653	24095793	chr14	24113285	24116285	GeneID:80344	DCAF11_1
chr14	24095653	24095793	chr14	24140591	24143591	GeneID:51016	EMC9_1
chr14	24108978	24109058	chr14	24092311	24095311	GeneID:5106	PCK2_1
chr14	24108978	24109058	chr14	24159265	24162265	GeneID:10379	IRF9_1
chr14	24215981	24216141	chr14	24230622	24233622	GeneID:51292	GMPR2_1
chr14	24215981	24216141	chr14	24230929	24233929	GeneID:51292	GMPR2_1
chr14	24215981	24216141	chr14	24231367	24234367	GeneID:4738	NEDD8_1
chr14	24215981	24216141	chr14	24241623	24244623	GeneID:26277	TINF2_1
chr14	24215981	24216141	chr14	24241674	24244674	GeneID:26277	TINF2_1
chr14	24215981	24216141	chr14	24270597	24273597	GeneID:5875	RABGGTA_1
chr14	24215981	24216141	chr14	24270627	24273627	GeneID:5875	RABGGTA_1
chr14	24215981	24216141	chr14	24297850	24300850	GeneID:161424	NOP9_1
chr14	24252585	24252675	chr14	24270597	24273597	GeneID:5875	RABGGTA_1
chr14	24252585	24252675	chr14	24270627	24273627	GeneID:5875	RABGGTA_1
chr14	24297002	24297052	chr14	24194441	24197441	GeneID:10548	TM9SF1_1
chr14	24297002	24297052	chr14	24241623	24244623	GeneID:26277	TINF2_1
chr14	24297002	24297052	chr14	24241674	24244674	GeneID:26277	TINF2_1
chr14	24297002	24297052	chr14	24270597	24273597	GeneID:5875	RABGGTA_1
chr14	24297002	24297052	chr14	24270627	24273627	GeneID:5875	RABGGTA_1
chr14	24297762	24297832	chr14	24194441	24197441	GeneID:10548	TM9SF1_1
chr14	24297762	24297832	chr14	24241623	24244623	GeneID:26277	TINF2_1
chr14	24297762	24297832	chr14	24241674	24244674	GeneID:26277	TINF2_1
chr14	24297762	24297832	chr14	24270597	24273597	GeneID:5875	RABGGTA_1
chr14	24297762	24297832	chr14	24270627	24273627	GeneID:5875	RABGGTA_1
chr14	24307972	24308052	chr14	24241623	24244623	GeneID:26277	TINF2_1
chr14	24307972	24308052	chr14	24241674	24244674	GeneID:26277	TINF2_1
chr14	24307972	24308052	chr14	24297850	24300850	GeneID:161424	NOP9_1
chr14	24307972	24308052	chr14	24298460	24301460	GeneID:115817	DHRS1_1
chr14	24307972	24308052	chr14	24298780	24301780	GeneID:115817	DHRS1_1
chr14	24308072	24308182	chr14	24241623	24244623	GeneID:26277	TINF2_1
chr14	24308072	24308182	chr14	24241674	24244674	GeneID:26277	TINF2_1
chr14	24332548	24332688	chr14	24241623	24244623	GeneID:26277	TINF2_1
chr14	24332548	24332688	chr14	24241674	24244674	GeneID:26277	TINF2_1
chr14	24332688	24332748	chr14	24241623	24244623	GeneID:26277	TINF2_1
chr14	24332688	24332748	chr14	24241674	24244674	GeneID:26277	TINF2_1
chr14	24386896	24386956	chr14	24397003	24400003	GeneID:57523	NYNRIN
chr14	24427007	24427097	chr14	24441776	24444776	GeneID:56948	SDR39U1
chr14	24427007	24427097	chr14	24441841	24444841	GeneID:56948	SDR39U1
chr14	24427007	24427097	chr14	24441843	24444843	GeneID:56948	SDR39U1
chr14	24431857	24431967	chr14	24241623	24244623	GeneID:26277	TINF2_1
chr14	24431857	24431967	chr14	24241674	24244674	GeneID:26277	TINF2_1
chr14	24431857	24431967	chr14	24397003	24400003	GeneID:57523	NYNRIN
chr14	24806395	24806475	chr14	25031584	25034584	GeneID:29091	STXBP6
chr14	24839975	24840015	chr14	25048000	25051000	GeneID:29091	STXBP6
chr14	24839975	24840015	chr14	25049147	25052147	GeneID:29091	STXBP6
chr14	24982800	24982840	chr14	25048000	25051000	GeneID:29091	STXBP6
chr14	24982800	24982840	chr14	25049147	25052147	GeneID:29091	STXBP6
chr14	25132946	25133036	chr14	25048000	25051000	GeneID:29091	STXBP6
chr14	25132946	25133036	chr14	25049147	25052147	GeneID:29091	STXBP6
chr14	31034041	31034081	chr14	31023106	31026106	GeneID:11154	AP4S1
chr14	31034041	31034081	chr14	31023649	31026649	GeneID:11154	AP4S1
chr14	31034041	31034081	chr14	31024643	31027643	GeneID:11154	AP4S1
chr14	31034041	31034081	chr14	31025379	31028379	GeneID:29966	STRN3
chr14	31053379	31053419	chr14	31023106	31026106	GeneID:11154	AP4S1
chr14	31053379	31053419	chr14	31023649	31026649	GeneID:11154	AP4S1
chr14	31053379	31053419	chr14	31024643	31027643	GeneID:11154	AP4S1
chr14	31053379	31053419	chr14	31025379	31028379	GeneID:29966	STRN3
chr14	31082177	31082227	chr14	30872559	30875559	GeneID:1690	COCH
chr14	31082177	31082227	chr14	31023106	31026106	GeneID:11154	AP4S1
chr14	31082177	31082227	chr14	31023649	31026649	GeneID:11154	AP4S1
chr14	31082177	31082227	chr14	31024643	31027643	GeneID:11154	AP4S1
chr14	31082177	31082227	chr14	31025379	31028379	GeneID:29966	STRN3
chr14	31090953	31091033	chr14	31023106	31026106	GeneID:11154	AP4S1
chr14	31090953	31091033	chr14	31023649	31026649	GeneID:11154	AP4S1
chr14	31090953	31091033	chr14	31024643	31027643	GeneID:11154	AP4S1
chr14	31090953	31091033	chr14	31025379	31028379	GeneID:29966	STRN3
chr14	31229807	31229947	chr14	31206793	31209793	GeneID:25831	HECTD1
chr14	31258263	31258363	chr14	31206793	31209793	GeneID:25831	HECTD1
chr14	31280578	31280658	chr14	31206793	31209793	GeneID:25831	HECTD1
chr14	31286870	31287000	chr14	31206793	31209793	GeneID:25831	HECTD1
chr14	31378181	31378291	chr14	31419550	31422550	GeneID:25938	HEATR5A
chr14	31378181	31378291	chr14	31456506	31459506	GeneID:112487	DTD2
chr14	32201444	32201494	chr14	32075304	32078304	GeneID:394	ARHGAP5
chr14	32201524	32201644	chr14	32075304	32078304	GeneID:394	ARHGAP5
chr14	32201654	32201784	chr14	32075304	32078304	GeneID:394	ARHGAP5
chr14	32201824	32201864	chr14	32075304	32078304	GeneID:394	ARHGAP5
chr14	32203304	32203354	chr14	30557158	30560158	GeneID:55632	G2E3
chr14	32203304	32203354	chr14	31456506	31459506	GeneID:112487	DTD2
chr14	32203374	32203544	chr14	30557158	30560158	GeneID:55632	G2E3
chr14	32203374	32203544	chr14	31456506	31459506	GeneID:112487	DTD2
chr14	32203584	32203664	chr14	30557158	30560158	GeneID:55632	G2E3
chr14	32203584	32203664	chr14	31456506	31459506	GeneID:112487	DTD2
chr14	34331888	34332038	chr14	34461240	34464240	GeneID:171546	SPTSSA
chr14	34450777	34450817	chr14	34461240	34464240	GeneID:171546	SPTSSA
chr14	34497037	34497187	chr14	34461240	34464240	GeneID:171546	SPTSSA
chr14	34497757	34497877	chr14	34461240	34464240	GeneID:171546	SPTSSA
chr14	34798162	34798222	chr14	34874360	34877360	GeneID:11177	BAZ1A
chr14	34798162	34798222	chr14	34980992	34983992	GeneID:6729	SRP54
chr14	35078233	35078273	chr14	35044272	35047272	GeneID:283635	FAM177A1
chr14	35144217	35144257	chr14	35290317	35293317	GeneID:5687	PSMA6
chr14	35144217	35144257	chr14	35290382	35293382	GeneID:5687	PSMA6
chr14	35336655	35336765	chr14	35044272	35047272	GeneID:283635	FAM177A1
chr14	35336655	35336765	chr14	35403749	35406749	GeneID:4792	NFKBIA
chr14	35336755	35336845	chr14	35044272	35047272	GeneID:283635	FAM177A1
chr14	35336755	35336845	chr14	35403749	35406749	GeneID:4792	NFKBIA
chr14	35336835	35336875	chr14	35044272	35047272	GeneID:283635	FAM177A1
chr14	35336835	35336875	chr14	35403749	35406749	GeneID:4792	NFKBIA
chr14	36070610	36070680	chr14	36319637	36322637	GeneID:51562	MBIP
chr14	36091221	36091321	chr14	36319637	36322637	GeneID:51562	MBIP
chr14	36208848	36208958	chr14	36319637	36322637	GeneID:51562	MBIP
chr14	36374202	36374252	chr14	36319637	36322637	GeneID:51562	MBIP
chr14	37172067	37172137	chr14	37195937	37198937	GeneID:145282	MIPOL1
chr14	37172217	37172407	chr14	37195937	37198937	GeneID:145282	MIPOL1
chr14	37172397	37172477	chr14	37195937	37198937	GeneID:145282	MIPOL1
chr14	37172477	37172517	chr14	37195937	37198937	GeneID:145282	MIPOL1
chr14	37329861	37329911	chr14	37593629	37596629	GeneID:319089	TTC6
chr14	37329861	37329911	chr14	37594249	37597249	GeneID:3169	FOXA1
chr14	37466679	37466819	chr14	37593629	37596629	GeneID:319089	TTC6
chr14	37466679	37466819	chr14	37594249	37597249	GeneID:3169	FOXA1
chr14	37546965	37547105	chr14	37593629	37596629	GeneID:319089	TTC6
chr14	37546965	37547105	chr14	37594249	37597249	GeneID:3169	FOXA1
chr14	37697709	37697749	chr14	37593629	37596629	GeneID:319089	TTC6
chr14	37697709	37697749	chr14	37594249	37597249	GeneID:3169	FOXA1
chr14	37791526	37791626	chr14	37593629	37596629	GeneID:319089	TTC6
chr14	37791526	37791626	chr14	37594249	37597249	GeneID:3169	FOXA1
chr14	37865160	37865210	chr14	37593629	37596629	GeneID:319089	TTC6
chr14	37865160	37865210	chr14	37594249	37597249	GeneID:3169	FOXA1
chr14	37865200	37865360	chr14	37593629	37596629	GeneID:319089	TTC6
chr14	37865200	37865360	chr14	37594249	37597249	GeneID:3169	FOXA1
chr14	37874765	37874885	chr14	37593629	37596629	GeneID:319089	TTC6
chr14	37874765	37874885	chr14	37594249	37597249	GeneID:3169	FOXA1
chr14	39024314	39024384	chr14	39173254	39176254	GeneID:5411	PNN
chr14	39024314	39024384	chr14	39263291	39266291	GeneID:4253	MIA2
chr14	39024314	39024384	chr14	39264298	39267298	GeneID:4253	MIA2
chr14	39024314	39024384	chr14	39264672	39267672	GeneID:4253	MIA2
chr14	39024314	39024384	chr14	39264922	39267922	GeneID:4253	MIA2
chr14	39024314	39024384	chr14	39265124	39268124	GeneID:4253	MIA2
chr14	39024314	39024384	chr14	39265385	39268385	GeneID:4253	MIA2
chr14	39025974	39026014	chr14	39173254	39176254	GeneID:5411	PNN
chr14	39025974	39026014	chr14	39431433	39434433	GeneID:254170	FBXO33
chr14	39026004	39026114	chr14	39431433	39434433	GeneID:254170	FBXO33
chr14	39026114	39026164	chr14	39431433	39434433	GeneID:254170	FBXO33
chr14	39145594	39145654	chr14	39169333	39172333	GeneID:122553	TRAPPC6B
chr14	39145724	39145764	chr14	39169333	39172333	GeneID:122553	TRAPPC6B
chr14	49693122	49693262	chr14	49766153	49769153	GeneID:23588	KLHDC2
chr14	49721902	49722002	chr14	49632986	49635986	GeneID:55172	DNAAF2
chr14	49721902	49722002	chr14	49634244	49637244	GeneID:55172	DNAAF2
chr14	49987487	49987527	chr14	49891082	49894082	GeneID:382	ARF6
chr14	50003462	50003522	chr14	49861849	49864849	GeneID:378706	RN7SL2
chr14	50003462	50003522	chr14	49891082	49894082	GeneID:382	ARF6
chr14	50061220	50061260	chr14	49861849	49864849	GeneID:378706	RN7SL2
chr14	50935740	50935850	chr14	50943483	50946483	GeneID:5836	PYGL
chr14	52821869	52821999	chr14	52790607	52793607	GeneID:64841	GNPNAT1
chr14	54048017	54048097	chr14	53953488	53956488	GeneID:652	BMP4
chr14	54048017	54048097	chr14	53954050	53957050	GeneID:652	BMP4
chr14	54048017	54048097	chr14	53955825	53958825	GeneID:652	BMP4
chr14	54048017	54048097	chr14	53955891	53958891	GeneID:652	BMP4
chr14	54108876	54108946	chr14	53953488	53956488	GeneID:652	BMP4
chr14	54108876	54108946	chr14	53954050	53957050	GeneID:652	BMP4
chr14	54108876	54108946	chr14	53955825	53958825	GeneID:652	BMP4
chr14	54108876	54108946	chr14	53955891	53958891	GeneID:652	BMP4
chr14	54354194	54354324	chr14	54395007	54398007	GeneID:1033	CDKN3
chr14	54498293	54498333	chr14	54487980	54490980	GeneID:2764	GMFB
chr14	55103286	55103446	chr14	55127252	55130252	GeneID:3958	LGALS3
chr14	55599573	55599643	chr14	55578207	55581207	GeneID:3895	KTN1
chr14	55599643	55599723	chr14	55578207	55581207	GeneID:3895	KTN1
chr14	55599713	55599753	chr14	55578207	55581207	GeneID:3895	KTN1
chr14	58272688	58272778	chr14	58242843	58245843	GeneID:5684	PSMA3
chr14	58395827	58395867	chr14	58425400	58428400	GeneID:9786	KIAA0586
chr14	58395827	58395867	chr14	58425719	58428719	GeneID:9786	KIAA0586
chr14	58395827	58395867	chr14	58426242	58429242	GeneID:26520	TIMM9
chr14	58395827	58395867	chr14	58426531	58429531	GeneID:26520	TIMM9
chr14	59215550	59215590	chr14	59186667	59189667	GeneID:23002	DAAM1
chr14	60657287	60657337	chr14	60723351	60726351	GeneID:51804	SIX4
chr14	61102879	61102929	chr14	60979245	60982245	GeneID:145389	SLC38A6
chr14	61102879	61102929	chr14	60980079	60983079	GeneID:57570	TRMT5
chr14	61102879	61102929	chr14	60980690	60983690	GeneID:57570	TRMT5
chr14	61102919	61103019	chr14	60979245	60982245	GeneID:145389	SLC38A6
chr14	61102919	61103019	chr14	60980079	60983079	GeneID:57570	TRMT5
chr14	61102919	61103019	chr14	60980690	60983690	GeneID:57570	TRMT5
chr14	61103009	61103069	chr14	60979245	60982245	GeneID:145389	SLC38A6
chr14	61103009	61103069	chr14	60980079	60983079	GeneID:57570	TRMT5
chr14	61103009	61103069	chr14	60980690	60983690	GeneID:57570	TRMT5
chr14	61103069	61103119	chr14	60979245	60982245	GeneID:145389	SLC38A6
chr14	61103069	61103119	chr14	60980079	60983079	GeneID:57570	TRMT5
chr14	61103069	61103119	chr14	60980690	60983690	GeneID:57570	TRMT5
chr14	61537691	61537781	chr14	61693513	61696513	GeneID:3091	HIF1A
chr14	61537691	61537781	chr14	61695712	61698712	GeneID:3091	HIF1A
chr14	63457682	63457752	chr14	63542377	63545377	GeneID:5529	PPP2R5E
chr14	64938621	64938731	chr14	64912455	64915455	GeneID:91612	CHURC1
chr14	64987009	64987049	chr14	64912455	64915455	GeneID:91612	CHURC1
chr14	64987059	64987139	chr14	64912455	64915455	GeneID:91612	CHURC1
chr14	65227130	65227170	chr14	65409863	65412863	GeneID:2530	FUT8
chr14	65227130	65227170	chr14	65410730	65413730	GeneID:2530	FUT8
chr14	68955534	68955694	chr14	68976566	68979566	GeneID:87	ACTN1
chr14	68955534	68955694	chr14	68977269	68980269	GeneID:87	ACTN1
chr14	68955534	68955694	chr14	68978302	68981302	GeneID:87	ACTN1
chr14	69637736	69637806	chr14	69609596	69612596	GeneID:9766	SUSD6
chr14	69850398	69850518	chr14	69877416	69880416	GeneID:64093	SMOC1
chr14	69888063	69888173	chr14	69877416	69880416	GeneID:64093	SMOC1
chr14	70318464	70318564	chr14	70358683	70361683	GeneID:51241	COX16
chr14	70817821	70817861	chr14	70808513	70811513	GeneID:4293	MAP3K9
chr14	73771973	73772103	chr14	73759303	73762303	GeneID:91748	MIDEAS
chr14	73785989	73786139	chr14	73759303	73762303	GeneID:91748	MIDEAS
chr14	74898800	74898910	chr14	74879916	74882916	GeneID:1743	DLST
chr14	74905841	74905881	chr14	74879916	74882916	GeneID:1743	DLST
chr14	75259076	75259136	chr14	75276828	75279828	GeneID:2353	FOS
chr14	75650409	75650449	chr14	75576620	75579620	GeneID:55640	FLVCR2
chr14	77817465	77817545	chr14	77706071	77709071	GeneID:81892	SLIRP
chr14	77817465	77817545	chr14	77706103	77709103	GeneID:81892	SLIRP
chr14	77817465	77817545	chr14	77707023	77710023	GeneID:8846	ALKBH1
chr14	77817465	77817545	chr14	77760156	77763156	GeneID:22938	SNW1
chr14	81303447	81303547	chr14	81219959	81222959	GeneID:2957	GTF2A1
chr14	88613885	88613955	chr14	88561037	88564037	GeneID:79882	ZC3H14
chr14	88613885	88613955	chr14	88561347	88564347	GeneID:79882	ZC3H14
chr14	89040791	89040881	chr14	89416233	89419233	GeneID:1112	FOXN3
chr14	90383332	90383372	chr14	89953536	89956536	GeneID:90141	EFCAB11
chr14	90383332	90383372	chr14	89953730	89956730	GeneID:90141	EFCAB11
chr14	90383332	90383372	chr14	89953777	89956777	GeneID:90141	EFCAB11
chr14	90383332	90383372	chr14	89953927	89956927	GeneID:55775	TDP1
chr14	90383332	90383372	chr14	90330941	90333941	GeneID:55051	NRDE2
chr14	90383332	90383372	chr14	90396167	90399167	GeneID:801	CALM1
chr14	90383392	90383522	chr14	89953536	89956536	GeneID:90141	EFCAB11
chr14	90383392	90383522	chr14	89953730	89956730	GeneID:90141	EFCAB11
chr14	90383392	90383522	chr14	89953777	89956777	GeneID:90141	EFCAB11
chr14	90383392	90383522	chr14	89953927	89956927	GeneID:55775	TDP1
chr14	90383392	90383522	chr14	90330941	90333941	GeneID:55051	NRDE2
chr14	90383392	90383522	chr14	90396167	90399167	GeneID:801	CALM1
chr14	92985075	92985175	chr14	93035974	93038974	GeneID:3705	ITPK1_1
chr14	93020171	93020231	chr14	93035974	93038974	GeneID:3705	ITPK1_1
chr14	94277339	94277429	chr14	94292056	94295056	GeneID:51156	SERPINA10_1
chr14	94277339	94277429	chr14	94292268	94295268	GeneID:51156	SERPINA10_1
chr14	94340700	94340750	chr14	94322336	94325336	GeneID:866	SERPINA6_1
chr14	94340760	94340800	chr14	94322336	94325336	GeneID:866	SERPINA6_1
chr14	94486417	94486457	chr14	94451800	94454800	GeneID:256394	SERPINA11
chr14	94599231	94599371	chr14	94579426	94582426	GeneID:5104	SERPINA5
chr14	94599231	94599371	chr14	94610391	94613391	GeneID:12	SERPINA3
chr14	99566537	99566657	chr14	99603207	99606207	GeneID:317762	CCDC85C
chr14	99566747	99566787	chr14	99603207	99606207	GeneID:317762	CCDC85C
chr15	100350766	100350826	chr15	100600589	100603589	GeneID:140460	ASB7
chr15	101439563	101439733	chr15	101488707	101491707	GeneID:5046	PCSK6
chr15	31296748	31296898	chr15	31324835	31327835	GeneID:51621	KLF13_2
chr15	36506923	36507003	chr15	36577626	36580626	GeneID:84529	CDIN1
chr15	39128389	39128459	chr15	39579079	39582079	GeneID:7057	THBS1
chr15	39274123	39274163	chr15	39579079	39582079	GeneID:7057	THBS1
chr15	39435086	39435186	chr15	39579079	39582079	GeneID:7057	THBS1
chr15	39787727	39787767	chr15	39932115	39935115	GeneID:440275	EIF2AK4
chr15	40092742	40092782	chr15	40105628	40108628	GeneID:90427	BMF
chr15	40092742	40092782	chr15	40105966	40108966	GeneID:90427	BMF
chr15	40092742	40092782	chr15	40107879	40110879	GeneID:90427	BMF
chr15	40098864	40098974	chr15	40159069	40162069	GeneID:701	BUB1B
chr15	41568596	41568676	chr15	41557212	41560212	GeneID:7301	TYRO3
chr15	41568596	41568676	chr15	41557972	41560972	GeneID:7301	TYRO3
chr15	41568686	41568726	chr15	41557212	41560212	GeneID:7301	TYRO3
chr15	41568686	41568726	chr15	41557972	41560972	GeneID:7301	TYRO3
chr15	51313807	51313907	chr15	51287338	51290338	GeneID:1588	CYP19A1
chr15	53072343	53072423	chr15	52779884	52782884	GeneID:3175	ONECUT1
chr15	53197509	53197569	chr15	52779884	52782884	GeneID:3175	ONECUT1
chr15	56887112	56887152	chr15	56916090	56919090	GeneID:6938	TCF12
chr15	56887112	56887152	chr15	56916644	56919644	GeneID:6938	TCF12
chr15	56887112	56887152	chr15	56917087	56920087	GeneID:6938	TCF12
chr15	56887112	56887152	chr15	56917445	56920445	GeneID:6938	TCF12
chr15	56887162	56887262	chr15	56916090	56919090	GeneID:6938	TCF12
chr15	56887162	56887262	chr15	56916644	56919644	GeneID:6938	TCF12
chr15	56887162	56887262	chr15	56917087	56920087	GeneID:6938	TCF12
chr15	56887162	56887262	chr15	56917445	56920445	GeneID:6938	TCF12
chr15	56887312	56887412	chr15	56916090	56919090	GeneID:6938	TCF12
chr15	56887312	56887412	chr15	56916644	56919644	GeneID:6938	TCF12
chr15	56887312	56887412	chr15	56917087	56920087	GeneID:6938	TCF12
chr15	56887312	56887412	chr15	56917445	56920445	GeneID:6938	TCF12
chr15	59276822	59276962	chr15	59371871	59374871	GeneID:4643	MYO1E
chr15	62886754	62886824	chr15	63040747	63043747	GeneID:7168	TPM1
chr15	62886754	62886824	chr15	63041994	63044994	GeneID:7168	TPM1
chr15	63093722	63093802	chr15	63046489	63049489	GeneID:7168	TPM1
chr15	63108238	63108278	chr15	63119861	63122861	GeneID:114294	LACTB
chr15	63474347	63474467	chr15	63502593	63505593	GeneID:9960	USP3
chr15	64072963	64073053	chr15	64092838	64095838	GeneID:84191	CIAO2A
chr15	64072963	64073053	chr15	64093982	64096982	GeneID:6642	SNX1
chr15	64153719	64153789	chr15	64093982	64096982	GeneID:6642	SNX1
chr15	64217151	64217271	chr15	64355173	64358173	GeneID:53944	CSNK1G1
chr15	65033202	65033312	chr15	65132808	65135808	GeneID:10081	PDCD7
chr15	65804670	65804730	chr15	65791293	65794293	GeneID:10260	DENND4A
chr15	67048906	67048976	chr15	67063182	67066182	GeneID:102723493	SMAD3-DT
chr15	67048906	67048976	chr15	67063602	67066602	GeneID:4088	SMAD3
chr15	67105407	67105487	chr15	67063182	67066182	GeneID:102723493	SMAD3-DT
chr15	67105407	67105487	chr15	67063602	67066602	GeneID:4088	SMAD3
chr15	67884733	67884873	chr15	68052315	68055315	GeneID:8554	PIAS1
chr15	67884733	67884873	chr15	68052576	68055576	GeneID:8554	PIAS1
chr15	67884863	67884913	chr15	68052315	68055315	GeneID:8554	PIAS1
chr15	67884863	67884913	chr15	68052576	68055576	GeneID:8554	PIAS1
chr15	67884913	67884953	chr15	68052315	68055315	GeneID:8554	PIAS1
chr15	67884913	67884953	chr15	68052576	68055576	GeneID:8554	PIAS1
chr15	69224522	69224642	chr15	69158635	69161635	GeneID:26035	GLCE
chr15	69462848	69462888	chr15	69412349	69415349	GeneID:9493	KIF23
chr15	70078894	70079014	chr15	70095752	70098752	GeneID:7090	TLE3
chr15	70078894	70079014	chr15	70096917	70099917	GeneID:7090	TLE3
chr15	74443741	74443841	chr15	74460160	74463160	GeneID:84993	UBL7_1
chr15	74443741	74443841	chr15	74460188	74463188	GeneID:84993	UBL7_1
chr15	74771195	74771235	chr15	74786544	74789544	GeneID:1445	CSK
chr15	74771255	74771305	chr15	74786544	74789544	GeneID:1445	CSK
chr15	75140351	75140401	chr15	75041286	75044286	GeneID:60490	PPCDC
chr15	75140351	75140401	chr15	75199882	75202882	GeneID:56905	C15orf39
chr15	75140391	75140441	chr15	75041286	75044286	GeneID:60490	PPCDC
chr15	75140391	75140441	chr15	75199882	75202882	GeneID:56905	C15orf39
chr15	75140441	75140501	chr15	75041286	75044286	GeneID:60490	PPCDC
chr15	75140441	75140501	chr15	75199882	75202882	GeneID:56905	C15orf39
chr15	75140491	75140551	chr15	75041286	75044286	GeneID:60490	PPCDC
chr15	75140491	75140551	chr15	75199882	75202882	GeneID:56905	C15orf39
chr15	75204892	75204982	chr15	75041286	75044286	GeneID:60490	PPCDC
chr15	78012866	78012916	chr15	78065181	78068181	GeneID:23102	TBC1D2B
chr15	80172012	80172072	chr15	80057676	80060676	GeneID:54469	ZFAND6
chr15	80172012	80172072	chr15	80057922	80060922	GeneID:54469	ZFAND6
chr15	80172012	80172072	chr15	80058119	80061119	GeneID:54469	ZFAND6
chr15	82750487	82750657	chr15	82539457	82542457	GeneID:6218	RPS17_1
chr15	82750487	82750657	chr15	82807628	82810628	GeneID:123720	WHAMM
chr15	82763985	82764025	chr15	82807628	82810628	GeneID:123720	WHAMM
chr15	85047395	85047435	chr15	84979856	84982856	GeneID:5151	PDE8A
chr15	85047395	85047435	chr15	84979974	84982974	GeneID:5151	PDE8A
chr15	89136932	89137032	chr15	89086456	89089456	GeneID:11057	ABHD2
chr15	89334886	89334976	chr15	89241979	89244979	GeneID:55215	FANCI
chr15	89809346	89809436	chr15	89689754	89692754	GeneID:8800	PEX11A
chr15	90249374	90249424	chr15	90232941	90235941	GeneID:10519	CIB1
chr15	90249374	90249424	chr15	90233155	90236155	GeneID:10519	CIB1
chr15	90249374	90249424	chr15	90263663	90266663	GeneID:51335	NGRN
chr15	90249374	90249424	chr15	90263672	90266672	GeneID:51335	NGRN
chr15	90249374	90249424	chr15	90264759	90267759	GeneID:10519	CIB1
chr15	90717339	90717489	chr15	90900382	90903382	GeneID:4122	MAN2A2
chr15	90717339	90717489	chr15	90900665	90903665	GeneID:4122	MAN2A2
chr15	90717339	90717489	chr15	90901302	90904302	GeneID:4122	MAN2A2
chr15	90717339	90717489	chr15	90902190	90905190	GeneID:4122	MAN2A2
chr15	90861442	90861552	chr15	90866588	90869588	GeneID:5045	FURIN
chr15	90861442	90861552	chr15	90869052	90872052	GeneID:5045	FURIN
chr15	90861442	90861552	chr15	90869540	90872540	GeneID:5045	FURIN
chr15	92809310	92809490	chr15	92880843	92883843	GeneID:100507217	CHASERR
chr15	92809310	92809490	chr15	92881296	92884296	GeneID:100507217	CHASERR
chr15	92809480	92809560	chr15	92880843	92883843	GeneID:100507217	CHASERR
chr15	92809480	92809560	chr15	92881296	92884296	GeneID:100507217	CHASERR
chr16	10520591	10520661	chr16	10579598	10582598	GeneID:2013	EMP2
chr16	10617264	10617394	chr16	10579598	10582598	GeneID:2013	EMP2
chr16	10728145	10728225	chr16	10579598	10582598	GeneID:2013	EMP2
chr16	10918824	10918864	chr16	10741842	10744842	GeneID:4682	NUBP1
chr16	10918824	10918864	chr16	10741869	10744869	GeneID:4682	NUBP1
chr16	10918884	10918954	chr16	10741842	10744842	GeneID:4682	NUBP1
chr16	10918884	10918954	chr16	10741869	10744869	GeneID:4682	NUBP1
chr16	11279722	11279792	chr16	11255204	11258204	GeneID:8651	SOCS1
chr16	11307413	11307523	chr16	11343459	11346459	GeneID:116028	RMI2
chr16	11310153	11310243	chr16	11255204	11258204	GeneID:8651	SOCS1
chr16	11311843	11312013	chr16	11255204	11258204	GeneID:8651	SOCS1
chr16	11356840	11356930	chr16	11255204	11258204	GeneID:8651	SOCS1
chr16	11640387	11640427	chr16	11585211	11588211	GeneID:9516	LITAF
chr16	11640387	11640427	chr16	11585919	11588919	GeneID:9516	LITAF
chr16	11640387	11640427	chr16	11585950	11588950	GeneID:9516	LITAF
chr16	11640507	11640567	chr16	11585211	11588211	GeneID:9516	LITAF
chr16	11640507	11640567	chr16	11585919	11588919	GeneID:9516	LITAF
chr16	11640507	11640567	chr16	11585950	11588950	GeneID:9516	LITAF
chr16	12068030	12068080	chr16	11914956	11917956	GeneID:2935	GSPT1
chr16	12068030	12068080	chr16	11915654	11918654	GeneID:2935	GSPT1
chr16	12212189	12212349	chr16	11914956	11917956	GeneID:2935	GSPT1
chr16	12212189	12212349	chr16	11915654	11918654	GeneID:2935	GSPT1
chr16	12613850	12613910	chr16	12802887	12805887	GeneID:55313	CPPED1
chr16	14285839	14285999	chr16	14299381	14302381	GeneID:100129781	MIR193BHG
chr16	14285839	14285999	chr16	14300244	14303244	GeneID:100129781	MIR193BHG
chr16	1430925	1431065	chr16	1474028	1477028	GeneID:1186	CLCN7
chr16	14529235	14529335	chr16	14299381	14302381	GeneID:100129781	MIR193BHG
chr16	14529235	14529335	chr16	14300244	14303244	GeneID:100129781	MIR193BHG
chr16	15610605	15610695	chr16	15641382	15644382	GeneID:54820	NDE1_1
chr16	15610605	15610695	chr16	15642154	15645154	GeneID:9665	MARF1_1
chr16	15672981	15673101	chr16	15641382	15644382	GeneID:54820	NDE1_1
chr16	15672981	15673101	chr16	15642154	15645154	GeneID:9665	MARF1_1
chr16	15672981	15673101	chr16	15648245	15651245	GeneID:54820	NDE1_1
chr16	15682250	15682290	chr16	15641382	15644382	GeneID:54820	NDE1_1
chr16	15682250	15682290	chr16	15642154	15645154	GeneID:9665	MARF1_1
chr16	18969430	18969500	chr16	18800370	18803370	GeneID:23204	ARL6IP1
chr16	18969430	18969500	chr16	18800549	18803549	GeneID:23204	ARL6IP1
chr16	1940701	1940791	chr16	1957538	1960538	GeneID:4716	NDUFB10_1
chr16	2023318	2023368	chr16	2153782	2156782	GeneID:84231	TRAF7
chr16	20674321	20674381	chr16	20740818	20743818	GeneID:55623	THUMPD1
chr16	20850055	20850095	chr16	20897882	20900882	GeneID:57149	LYRM1
chr16	20850055	20850095	chr16	20898413	20901413	GeneID:57149	LYRM1
chr16	20850055	20850095	chr16	20898717	20901717	GeneID:57149	LYRM1
chr16	20850055	20850095	chr16	20898771	20901771	GeneID:57149	LYRM1
chr16	20850055	20850095	chr16	20899042	20902042	GeneID:57149	LYRM1
chr16	20850055	20850095	chr16	20899262	20902262	GeneID:57149	LYRM1
chr16	20850055	20850095	chr16	20899358	20902358	GeneID:123879	DCUN1D3
chr16	21188838	21188918	chr16	21156674	21159674	GeneID:57146	LDAF1_1
chr16	21188838	21188918	chr16	21231699	21234699	GeneID:257629	ANKS4B_1
chr16	21261051	21261211	chr16	21231699	21234699	GeneID:257629	ANKS4B_1
chr16	21278277	21278417	chr16	21156674	21159674	GeneID:57146	LDAF1_1
chr16	21300706	21300766	chr16	21156674	21159674	GeneID:57146	LDAF1_1
chr16	21300916	21300956	chr16	21156674	21159674	GeneID:57146	LDAF1_1
chr16	21638797	21638907	chr16	21597577	21600577	GeneID:51108	METTL9_1
chr16	21937462	21937512	chr16	21951361	21954361	GeneID:7385	UQCRC2_1
chr16	22188713	22188793	chr16	21951361	21954361	GeneID:7385	UQCRC2_1
chr16	22190253	22190453	chr16	22295409	22298409	GeneID:55718	POLR3E_1
chr16	22195711	22195841	chr16	22295409	22298409	GeneID:55718	POLR3E_1
chr16	22195911	22195951	chr16	22295409	22298409	GeneID:55718	POLR3E_1
chr16	23540419	23540529	chr16	23509494	23512494	GeneID:23062	GGA2
chr16	23540419	23540529	chr16	23555727	23558727	GeneID:56061	UBFD1
chr16	23540419	23540529	chr16	23556350	23559350	GeneID:124454	EARS2
chr16	23540419	23540529	chr16	23556375	23559375	GeneID:124454	EARS2
chr16	24731874	24731934	chr16	24537566	24540566	GeneID:5930	RBBP6
chr16	24994445	24994545	chr16	25014369	25017369	GeneID:55114	ARHGAP17_1
chr16	2501356	2501396	chr16	2427447	2430447	GeneID:899	CCNF
chr16	27273984	27274044	chr16	27311974	27314974	GeneID:3566	IL4R
chr16	27274034	27274174	chr16	27311974	27314974	GeneID:3566	IL4R
chr16	27579324	27579404	chr16	27548144	27551144	GeneID:23247	KATNIP
chr16	27579324	27579404	chr16	27548913	27551913	GeneID:2975	GTF3C1
chr16	28824165	28824205	chr16	28844606	28847606	GeneID:25970	SH2B1
chr16	28824165	28824205	chr16	28845348	28848348	GeneID:7284	TUFM
chr16	28824215	28824255	chr16	28844606	28847606	GeneID:25970	SH2B1
chr16	28824215	28824255	chr16	28845348	28848348	GeneID:7284	TUFM
chr16	28945687	28945807	chr16	28844606	28847606	GeneID:25970	SH2B1
chr16	28945687	28945807	chr16	28845348	28848348	GeneID:7284	TUFM
chr16	28945687	28945807	chr16	28861843	28864843	GeneID:25970	SH2B1
chr16	2904287	2904377	chr16	2881195	2884195	GeneID:114984	FLYWCH2
chr16	2904287	2904377	chr16	2881215	2884215	GeneID:114984	FLYWCH2
chr16	2905327	2905437	chr16	2881195	2884195	GeneID:114984	FLYWCH2
chr16	2905327	2905437	chr16	2881215	2884215	GeneID:114984	FLYWCH2
chr16	29848655	29848735	chr16	29814152	29817152	GeneID:79447	PAGR1
chr16	29892005	29892055	chr16	29862226	29865226	GeneID:10423	CDIPT
chr16	30021656	30021766	chr16	29925226	29928226	GeneID:253980	KCTD13
chr16	3004021	3004071	chr16	3022035	3025035	GeneID:79228	THOC6
chr16	3004021	3004071	chr16	3022942	3025942	GeneID:54985	HCFC1R1
chr16	3004021	3004071	chr16	3023286	3026286	GeneID:54985	HCFC1R1
chr16	30092000	30092040	chr16	30063760	30066760	GeneID:226	ALDOA
chr16	30092070	30092130	chr16	30063760	30066760	GeneID:226	ALDOA
chr16	30092650	30092750	chr16	30063760	30066760	GeneID:226	ALDOA
chr16	30335388	30335428	chr16	30353934	30356934	GeneID:10421	CD2BP2
chr16	30335388	30335428	chr16	30354308	30357308	GeneID:10421	CD2BP2
chr16	30407366	30407456	chr16	30369494	30372494	GeneID:26000	TBC1D10B
chr16	30407466	30407566	chr16	30369494	30372494	GeneID:26000	TBC1D10B
chr16	30409596	30409686	chr16	30353934	30356934	GeneID:10421	CD2BP2
chr16	30409596	30409686	chr16	30354308	30357308	GeneID:10421	CD2BP2
chr16	30409596	30409686	chr16	30393420	30396420	GeneID:197407	ZNF48
chr16	30449218	30449288	chr16	30525566	30528566	GeneID:79724	ZNF768
chr16	30488847	30488927	chr16	30525566	30528566	GeneID:79724	ZNF768
chr16	30598334	30598414	chr16	30428800	30431800	GeneID:79077	DCTPP1
chr16	30598334	30598414	chr16	30429030	30432030	GeneID:79077	DCTPP1
chr16	30598334	30598414	chr16	30533858	30536858	GeneID:65988	ZNF747
chr16	30628893	30628943	chr16	30428800	30431800	GeneID:79077	DCTPP1
chr16	30628893	30628943	chr16	30429030	30432030	GeneID:79077	DCTPP1
chr16	30634482	30634562	chr16	30648778	30651778	GeneID:78994	PRR14
chr16	30634482	30634562	chr16	30648960	30651960	GeneID:78994	PRR14
chr16	30634482	30634562	chr16	30656431	30659431	GeneID:64319	FBRS
chr16	30634582	30634662	chr16	30648778	30651778	GeneID:78994	PRR14
chr16	30634582	30634662	chr16	30648960	30651960	GeneID:78994	PRR14
chr16	30634582	30634662	chr16	30656431	30659431	GeneID:64319	FBRS
chr16	30775541	30775651	chr16	30746425	30749425	GeneID:5261	PHKG2
chr16	30775731	30775861	chr16	30746425	30749425	GeneID:5261	PHKG2
chr16	30805556	30805716	chr16	30786205	30789205	GeneID:23361	ZNF629
chr16	30805706	30805806	chr16	30786205	30789205	GeneID:23361	ZNF629
chr16	30844872	30844912	chr16	30893077	30896077	GeneID:9274	BCL7C
chr16	30844872	30844912	chr16	30920851	30923851	GeneID:54620	FBXL19
chr16	30844872	30844912	chr16	30921055	30924055	GeneID:54620	FBXL19
chr16	30844872	30844912	chr16	30921572	30924572	GeneID:54620	FBXL19
chr16	30875306	30875496	chr16	30786205	30789205	GeneID:23361	ZNF629
chr16	30875306	30875496	chr16	30893077	30896077	GeneID:9274	BCL7C
chr16	30953808	30953898	chr16	30983207	30986207	GeneID:80270	HSD3B7
chr16	30996563	30996643	chr16	30983207	30986207	GeneID:80270	HSD3B7
chr16	30997593	30997653	chr16	31031095	31034095	GeneID:6810	STX4
chr16	30997593	30997653	chr16	31031491	31034491	GeneID:6810	STX4
chr16	30997593	30997653	chr16	31031558	31034558	GeneID:6810	STX4
chr16	30997593	30997653	chr16	31072422	31075422	GeneID:9726	ZNF646
chr16	30997593	30997653	chr16	31072502	31075502	GeneID:79759	ZNF668
chr16	30997593	30997653	chr16	31073240	31076240	GeneID:79759	ZNF668
chr16	31026057	31026147	chr16	31072422	31075422	GeneID:9726	ZNF646
chr16	31026057	31026147	chr16	31072502	31075502	GeneID:79759	ZNF668
chr16	31026057	31026147	chr16	31073240	31076240	GeneID:79759	ZNF668
chr16	31026057	31026147	chr16	31093797	31096797	GeneID:79001	VKORC1
chr16	31142493	31142613	chr16	30983207	30986207	GeneID:80270	HSD3B7
chr16	31142493	31142613	chr16	31072422	31075422	GeneID:9726	ZNF646
chr16	31142493	31142613	chr16	31072502	31075502	GeneID:79759	ZNF668
chr16	31142493	31142613	chr16	31073240	31076240	GeneID:79759	ZNF668
chr16	31142493	31142613	chr16	31093797	31096797	GeneID:79001	VKORC1
chr16	31142493	31142613	chr16	31115664	31118664	GeneID:84148	KAT8
chr16	31443096	31443216	chr16	30983207	30986207	GeneID:80270	HSD3B7
chr16	31443096	31443216	chr16	31093797	31096797	GeneID:79001	VKORC1
chr16	31477442	31477482	chr16	31456304	31459304	GeneID:79798	ARMC5
chr16	31477442	31477482	chr16	31456854	31459854	GeneID:79798	ARMC5
chr16	31477442	31477482	chr16	31456996	31459996	GeneID:79798	ARMC5
chr16	31477442	31477482	chr16	31457501	31460501	GeneID:79798	ARMC5
chr16	31477442	31477482	chr16	31507391	31510391	GeneID:64755	RUSF1
chr16	3150643	3150773	chr16	3133029	3136029	GeneID:7760	ZNF213
chr16	31700777	31700917	chr16	31507391	31510391	GeneID:64755	RUSF1
chr16	3500888	3500978	chr16	3456045	3459045	GeneID:79903	NAA60
chr16	405863	405973	chr16	423649	426649	GeneID:9727	RAB11FIP3_1
chr16	405863	405973	chr16	472924	475924	GeneID:9727	RAB11FIP3_1
chr16	405993	406033	chr16	423649	426649	GeneID:9727	RAB11FIP3_1
chr16	405993	406033	chr16	472924	475924	GeneID:9727	RAB11FIP3_1
chr16	4290382	4290452	chr16	4312761	4315761	GeneID:84662	GLIS2_1
chr16	4290382	4290452	chr16	4314067	4317067	GeneID:84662	GLIS2_1
chr16	4461723	4461843	chr16	4472736	4475736	GeneID:3163	HMOX2_1
chr16	4461723	4461843	chr16	4473625	4476625	GeneID:57407	NMRAL1_1
chr16	4461723	4461843	chr16	4474398	4477398	GeneID:3163	HMOX2_1
chr16	4664100	4664300	chr16	4622826	4625826	GeneID:23295	MGRN1
chr16	46864475	46864545	chr16	46882362	46885362	GeneID:84706	GPT2
chr16	46864475	46864545	chr16	46882679	46885679	GeneID:84706	GPT2
chr16	46876708	46876848	chr16	46882362	46885362	GeneID:84706	GPT2
chr16	46876708	46876848	chr16	46882679	46885679	GeneID:84706	GPT2
chr16	46896102	46896232	chr16	46882362	46885362	GeneID:84706	GPT2
chr16	46896102	46896232	chr16	46882679	46885679	GeneID:84706	GPT2
chr16	46948864	46948894	chr16	46972674	46975674	GeneID:10294	DNAJA2
chr16	46948864	46948894	chr16	47142945	47145945	GeneID:81831	NETO2
chr16	47037908	47037998	chr16	47142945	47145945	GeneID:81831	NETO2
chr16	47499748	47499858	chr16	47459299	47462299	GeneID:5257	PHKB
chr16	47499748	47499858	chr16	47459331	47462331	GeneID:5257	PHKB
chr16	47499748	47499858	chr16	47460063	47463063	GeneID:81533	ITFG1
chr16	47499748	47499858	chr16	47460246	47463246	GeneID:81533	ITFG1
chr16	48165432	48165532	chr16	47142945	47145945	GeneID:81831	NETO2
chr16	48235829	48235879	chr16	48242300	48245300	GeneID:83752	LONP2
chr16	48441986	48442086	chr16	48384413	48387413	GeneID:6477	SIAH1
chr16	48526682	48526722	chr16	48364887	48367887	GeneID:6477	SIAH1
chr16	4956322	4956392	chr16	4845481	4848481	GeneID:29855	UBN1
chr16	4956322	4956392	chr16	4846288	4849288	GeneID:84656	GLYR1
chr16	4956322	4956392	chr16	4846380	4849380	GeneID:29855	UBN1
chr16	50035579	50035639	chr16	50023225	50026225	GeneID:255919	CNEP1R1
chr16	50035579	50035639	chr16	50063970	50066970	GeneID:55027	HEATR3
chr16	50155144	50155224	chr16	50023225	50026225	GeneID:255919	CNEP1R1
chr16	50210720	50210760	chr16	50023225	50026225	GeneID:255919	CNEP1R1
chr16	50210720	50210760	chr16	50150911	50153911	GeneID:64282	TENT4B
chr16	50210720	50210760	chr16	50151306	50154306	GeneID:64282	TENT4B
chr16	50468419	50468499	chr16	50546396	50549396	GeneID:85407	NKD1
chr16	50520626	50520726	chr16	50546396	50549396	GeneID:85407	NKD1
chr16	50530762	50530942	chr16	50546396	50549396	GeneID:85407	NKD1
chr16	50539322	50539462	chr16	50546396	50549396	GeneID:85407	NKD1
chr16	51120910	51120980	chr16	51149597	51152597	GeneID:6299	SALL1
chr16	51120910	51120980	chr16	51150270	51153270	GeneID:6299	SALL1
chr16	5144524	5144594	chr16	5096795	5099795	GeneID:196483	EEF2KMT
chr16	52496606	52496706	chr16	52546143	52549143	GeneID:27324	TOX3
chr16	52496606	52496706	chr16	52546802	52549802	GeneID:27324	TOX3
chr16	52565197	52565237	chr16	52546143	52549143	GeneID:27324	TOX3
chr16	52565197	52565237	chr16	52546802	52549802	GeneID:27324	TOX3
chr16	52565277	52565347	chr16	52546143	52549143	GeneID:27324	TOX3
chr16	52565277	52565347	chr16	52546802	52549802	GeneID:27324	TOX3
chr16	52573805	52573915	chr16	52546143	52549143	GeneID:27324	TOX3
chr16	52573805	52573915	chr16	52546802	52549802	GeneID:27324	TOX3
chr16	54175382	54175432	chr16	54285787	54288787	GeneID:79191	IRX3
chr16	56702204	56702274	chr16	56606584	56609584	GeneID:4502	MT2A
chr16	56922581	56922661	chr16	56930142	56933142	GeneID:9709	HERPUD1
chr16	56965030	56965090	chr16	56987557	56990557	GeneID:84166	NLRC5
chr16	57194765	57194835	chr16	57184329	57187329	GeneID:89970	RSPRY1
chr16	57194765	57194835	chr16	57185039	57188039	GeneID:80011	PSME3IP1
chr16	57194765	57194835	chr16	57185116	57188116	GeneID:80011	PSME3IP1
chr16	57280033	57280233	chr16	57243259	57246259	GeneID:23568	ARL2BP
chr16	57299903	57300083	chr16	57090583	57093583	GeneID:221184	CPNE2
chr16	57299903	57300083	chr16	57243259	57246259	GeneID:23568	ARL2BP
chr16	57299903	57300083	chr16	57370490	57373490	GeneID:6376	CX3CL1
chr16	57300543	57300713	chr16	57243259	57246259	GeneID:23568	ARL2BP
chr16	57300543	57300713	chr16	57370490	57373490	GeneID:6376	CX3CL1
chr16	57304309	57304449	chr16	57370490	57373490	GeneID:6376	CX3CL1
chr16	57417186	57417256	chr16	57370490	57373490	GeneID:6376	CX3CL1
chr16	57519926	57519986	chr16	57460679	57463679	GeneID:5432	POLR2C
chr16	57649184	57649264	chr16	57733770	57736770	GeneID:10300	KATNB1
chr16	57694354	57694394	chr16	57666306	57669306	GeneID:222487	ADGRG3
chr16	57720421	57720491	chr16	57666306	57669306	GeneID:222487	ADGRG3
chr16	57757377	57757427	chr16	57781369	57784369	GeneID:3801	KIFC3
chr16	57757377	57757427	chr16	57999407	58002407	GeneID:79650	USB1
chr16	57757377	57757427	chr16	57999672	58002672	GeneID:57567	ZNF319
chr16	57841016	57841086	chr16	57781369	57784369	GeneID:3801	KIFC3
chr16	57862907	57863017	chr16	57801491	57804491	GeneID:3801	KIFC3
chr16	57862907	57863017	chr16	57802253	57805253	GeneID:3801	KIFC3
chr16	57892243	57892293	chr16	57801491	57804491	GeneID:3801	KIFC3
chr16	57892243	57892293	chr16	57802253	57805253	GeneID:3801	KIFC3
chr16	57892883	57892923	chr16	57801491	57804491	GeneID:3801	KIFC3
chr16	57892883	57892923	chr16	57802253	57805253	GeneID:3801	KIFC3
chr16	57894123	57894183	chr16	58126884	58129884	GeneID:101927556	LOC101927556
chr16	57894123	57894183	chr16	58128381	58131381	GeneID:29105	CFAP20
chr16	57894833	57894933	chr16	58126884	58129884	GeneID:101927556	LOC101927556
chr16	57894833	57894933	chr16	58128381	58131381	GeneID:29105	CFAP20
chr16	58721127	58721227	chr16	58733316	58736316	GeneID:2806	GOT2
chr16	58721257	58721297	chr16	58733316	58736316	GeneID:2806	GOT2
chr16	65842	65892	chr16	178459	181459	GeneID:3049	HBQ1
chr16	66406944	66407004	chr16	66601996	66604996	GeneID:123920	CMTM3
chr16	66406944	66407004	chr16	66602704	66605704	GeneID:123920	CMTM3
chr16	66406944	66407004	chr16	66602731	66605731	GeneID:123920	CMTM3
chr16	66478888	66478938	chr16	66601996	66604996	GeneID:123920	CMTM3
chr16	66478888	66478938	chr16	66602704	66605704	GeneID:123920	CMTM3
chr16	66478888	66478938	chr16	66602731	66605731	GeneID:123920	CMTM3
chr16	66516971	66517061	chr16	66549122	66552122	GeneID:7084	TK2
chr16	66516971	66517061	chr16	66549291	66552291	GeneID:7084	TK2
chr16	66516971	66517061	chr16	66601996	66604996	GeneID:123920	CMTM3
chr16	66516971	66517061	chr16	66602704	66605704	GeneID:123920	CMTM3
chr16	66516971	66517061	chr16	66602731	66605731	GeneID:123920	CMTM3
chr16	66517091	66517221	chr16	66549122	66552122	GeneID:7084	TK2
chr16	66517091	66517221	chr16	66549291	66552291	GeneID:7084	TK2
chr16	66517091	66517221	chr16	66601996	66604996	GeneID:123920	CMTM3
chr16	66517091	66517221	chr16	66602704	66605704	GeneID:123920	CMTM3
chr16	66517091	66517221	chr16	66602731	66605731	GeneID:123920	CMTM3
chr16	66552592	66552792	chr16	66601996	66604996	GeneID:123920	CMTM3
chr16	66552592	66552792	chr16	66602704	66605704	GeneID:123920	CMTM3
chr16	66552592	66552792	chr16	66602731	66605731	GeneID:123920	CMTM3
chr16	66977812	66977902	chr16	67168538	67171538	GeneID:8996	NOL3
chr16	66977812	66977902	chr16	67182963	67185963	GeneID:653319	MATCAP1
chr16	67017993	67018093	chr16	67027149	67030149	GeneID:865	CBFB
chr16	67017993	67018093	chr16	67107941	67110941	GeneID:80262	PHAF1
chr16	67017993	67018093	chr16	67182963	67185963	GeneID:653319	MATCAP1
chr16	67111309	67111439	chr16	66932471	66935471	GeneID:8824	CES2
chr16	67111309	67111439	chr16	66933402	66936402	GeneID:51647	CIAO2B
chr16	67111309	67111439	chr16	66933516	66936516	GeneID:8824	CES2
chr16	67155480	67155580	chr16	67107941	67110941	GeneID:80262	PHAF1
chr16	67246142	67246362	chr16	67190155	67193155	GeneID:1874	E2F4
chr16	67547128	67547178	chr16	67560526	67563526	GeneID:10664	CTCF
chr16	67547128	67547178	chr16	67643144	67646144	GeneID:146206	CARMIL2
chr16	67816705	67816805	chr16	67844933	67847933	GeneID:10204	NUTF2
chr16	67816705	67816805	chr16	67845192	67848192	GeneID:10204	NUTF2
chr16	67816705	67816805	chr16	67846693	67849693	GeneID:80152	CENPT
chr16	68040714	68040774	chr16	67935850	67938850	GeneID:5699	PSMB10
chr16	68040714	68040774	chr16	67943120	67946120	GeneID:3931	LCAT
chr16	68281824	68281944	chr16	68235127	68238127	GeneID:80004	ESRP2
chr16	68281824	68281944	chr16	68262526	68265526	GeneID:9057	SLC7A6
chr16	68328788	68328828	chr16	68309019	68312019	GeneID:54496	PRMT7
chr16	68328788	68328828	chr16	68309114	68312114	GeneID:54496	PRMT7
chr16	68704500	68704590	chr16	68841531	68844531	GeneID:79613	TANGO6
chr16	69326609	69326709	chr16	69309350	69312350	GeneID:27183	VPS4A
chr16	69326609	69326709	chr16	69385007	69388007	GeneID:7014	TERF2
chr16	69330655	69330705	chr16	69337772	69340772	GeneID:51388	NIP7
chr16	69330655	69330705	chr16	69338564	69341564	GeneID:84342	COG8
chr16	69330695	69330735	chr16	69337772	69340772	GeneID:51388	NIP7
chr16	69330695	69330735	chr16	69338564	69341564	GeneID:84342	COG8
chr16	69330725	69330875	chr16	69337772	69340772	GeneID:51388	NIP7
chr16	69330725	69330875	chr16	69338564	69341564	GeneID:84342	COG8
chr16	69396733	69396843	chr16	69753926	69756926	GeneID:28987	NOB1
chr16	70428372	70428512	chr16	70452595	70455595	GeneID:197258	FCSK
chr16	70653893	70653943	chr16	70521816	70524816	GeneID:23450	SF3B3
chr16	70653893	70653943	chr16	70522554	70525554	GeneID:25839	COG4
chr16	71484430	71484480	chr16	71461247	71464247	GeneID:7571	ZNF23
chr16	71484470	71484580	chr16	71461247	71464247	GeneID:7571	ZNF23
chr16	71484570	71484610	chr16	71461247	71464247	GeneID:7571	ZNF23
chr16	71484600	71484670	chr16	71461247	71464247	GeneID:7571	ZNF23
chr16	71961599	71961639	chr16	71882541	71885541	GeneID:55565	ZNF821
chr16	71961599	71961639	chr16	71883182	71886182	GeneID:55565	ZNF821
chr16	71961599	71961639	chr16	71883190	71886190	GeneID:55565	ZNF821
chr16	71961599	71961639	chr16	71883656	71886656	GeneID:55565	ZNF821
chr16	71961599	71961639	chr16	71892408	71895408	GeneID:9798	IST1
chr16	71961599	71961639	chr16	71893493	71896493	GeneID:9798	IST1
chr16	71961599	71961639	chr16	71893531	71896531	GeneID:9798	IST1
chr16	72082462	72082512	chr16	72091847	72094847	GeneID:9785	DHX38
chr16	72082462	72082512	chr16	72092620	72095620	GeneID:54957	TXNL4B
chr16	72082462	72082512	chr16	72092869	72095869	GeneID:54957	TXNL4B
chr16	72082462	72082512	chr16	72093378	72096378	GeneID:54957	TXNL4B
chr16	73020570	73020640	chr16	73047128	73050128	GeneID:463	ZFHX3
chr16	73056066	73056106	chr16	73047128	73050128	GeneID:463	ZFHX3
chr16	73162168	73162248	chr16	73143447	73146447	GeneID:463	ZFHX3
chr16	75070464	75070514	chr16	74997024	75000024	GeneID:84937	ZNRF1
chr16	75070544	75070584	chr16	74997024	75000024	GeneID:84937	ZNRF1
chr16	75111384	75111434	chr16	74997024	75000024	GeneID:84937	ZNRF1
chr16	75245298	75245358	chr16	75265007	75268007	GeneID:9564	BCAR1_1
chr16	75245298	75245358	chr16	75265905	75268905	GeneID:9564	BCAR1_1
chr16	75245358	75245418	chr16	75265007	75268007	GeneID:9564	BCAR1_1
chr16	75245358	75245418	chr16	75265905	75268905	GeneID:9564	BCAR1_1
chr16	75245418	75245528	chr16	75265007	75268007	GeneID:9564	BCAR1_1
chr16	75245418	75245528	chr16	75265905	75268905	GeneID:9564	BCAR1_1
chr16	75245518	75245568	chr16	75265007	75268007	GeneID:9564	BCAR1_1
chr16	75245518	75245568	chr16	75265905	75268905	GeneID:9564	BCAR1_1
chr16	75262536	75262656	chr16	75237660	75240660	GeneID:9564	BCAR1_1
chr16	75471939	75471989	chr16	75645773	75648773	GeneID:54386	TERF2IP
chr16	75471939	75471989	chr16	75646665	75649665	GeneID:3735	KARS1
chr16	75517193	75517343	chr16	75622281	75625281	GeneID:23536	ADAT1
chr16	75517353	75517393	chr16	75622281	75625281	GeneID:23536	ADAT1
chr16	81077253	81077293	chr16	81033842	81036842	GeneID:23300	ATMIN_1
chr16	81077253	81077293	chr16	81035198	81038198	GeneID:23300	ATMIN_1
chr16	81077303	81077443	chr16	81033842	81036842	GeneID:23300	ATMIN_1
chr16	81077303	81077443	chr16	81035198	81038198	GeneID:23300	ATMIN_1
chr16	82062750	82062790	chr16	82033253	82036253	GeneID:3294	HSD17B2
chr16	82082938	82083028	chr16	82033253	82036253	GeneID:3294	HSD17B2
chr16	83926842	83926922	chr16	83951240	83954240	GeneID:29948	OSGIN1
chr16	83943011	83943141	chr16	83951240	83954240	GeneID:29948	OSGIN1
chr16	84084966	84085006	chr16	84186057	84189057	GeneID:9013	TAF1C
chr16	84096768	84096868	chr16	84144177	84147177	GeneID:83693	HSDL1
chr16	84977034	84977104	chr16	85010535	85013535	GeneID:55625	ZDHHC7
chr16	85420872	85421002	chr16	85609409	85612409	GeneID:23199	GSE1
chr16	85420872	85421002	chr16	85611322	85614322	GeneID:23199	GSE1
chr16	85448987	85449097	chr16	85609409	85612409	GeneID:23199	GSE1
chr16	85448987	85449097	chr16	85611322	85614322	GeneID:23199	GSE1
chr16	8567844	8567934	chr16	8619698	8622698	GeneID:79091	METTL22
chr16	8675907	8675947	chr16	8795839	8798839	GeneID:5373	PMM2
chr16	8675907	8675947	chr16	8796639	8799639	GeneID:25880	TMEM186
chr16	87355832	87355982	chr16	87382776	87385776	GeneID:79791	FBXO31
chr16	8740980	8741140	chr16	8718713	8721713	GeneID:18	ABAT
chr16	8740980	8741140	chr16	8795839	8798839	GeneID:5373	PMM2
chr16	8740980	8741140	chr16	8796639	8799639	GeneID:25880	TMEM186
chr16	87528953	87529103	chr16	87492024	87495024	GeneID:23174	ZCCHC14
chr16	87779236	87779346	chr16	87868507	87871507	GeneID:8140	SLC7A5
chr16	87815788	87815828	chr16	87868507	87871507	GeneID:8140	SLC7A5
chr16	87850212	87850362	chr16	87868507	87871507	GeneID:8140	SLC7A5
chr16	8850376	8850416	chr16	8866428	8869428	GeneID:23589	CARHSP1
chr16	8850376	8850416	chr16	8867361	8870361	GeneID:23589	CARHSP1
chr16	8850376	8850416	chr16	8867401	8870401	GeneID:23589	CARHSP1
chr16	8850376	8850416	chr16	8867719	8870719	GeneID:23589	CARHSP1
chr16	8850406	8850566	chr16	8866428	8869428	GeneID:23589	CARHSP1
chr16	8850406	8850566	chr16	8867361	8870361	GeneID:23589	CARHSP1
chr16	8850406	8850566	chr16	8867401	8870401	GeneID:23589	CARHSP1
chr16	8850406	8850566	chr16	8867719	8870719	GeneID:23589	CARHSP1
chr16	8863763	8863913	chr16	8795839	8798839	GeneID:5373	PMM2
chr16	8863763	8863913	chr16	8796639	8799639	GeneID:25880	TMEM186
chr16	8863953	8864013	chr16	8795839	8798839	GeneID:5373	PMM2
chr16	8863953	8864013	chr16	8796639	8799639	GeneID:25880	TMEM186
chr16	88701057	88701177	chr16	88662091	88665091	GeneID:4597	MVD
chr16	88759387	88759527	chr16	88784220	88787220	GeneID:9780	PIEZO1
chr16	8880375	8880445	chr16	8795839	8798839	GeneID:5373	PMM2
chr16	8880375	8880445	chr16	8796639	8799639	GeneID:25880	TMEM186
chr16	8880375	8880445	chr16	8860734	8863734	GeneID:23589	CARHSP1
chr16	89395355	89395475	chr16	89506388	89509388	GeneID:6687	SPG7
chr16	89395355	89395475	chr16	89506403	89509403	GeneID:6687	SPG7
chr16	89505525	89505575	chr16	89489561	89492561	GeneID:29123	ANKRD11
chr16	89505565	89505745	chr16	89489561	89492561	GeneID:29123	ANKRD11
chr16	89505755	89505795	chr16	89489561	89492561	GeneID:29123	ANKRD11
chr16	89641355	89641395	chr16	89614885	89617885	GeneID:1800	DPEP1
chr16	89700246	89700356	chr16	89655776	89658776	GeneID:124045	SPATA33
chr16	89700246	89700356	chr16	89655836	89658836	GeneID:124045	SPATA33
chr16	89700246	89700356	chr16	89656068	89659068	GeneID:124045	SPATA33
chr16	89700246	89700356	chr16	89656708	89659708	GeneID:5119	CHMP1A
chr16	89700246	89700356	chr16	89684689	89687689	GeneID:8558	CDK10
chr16	89706096	89706156	chr16	89718368	89721368	GeneID:92822	ZNF276
chr16	89706096	89706156	chr16	89719002	89722002	GeneID:92822	ZNF276
chr16	89706096	89706156	chr16	89719537	89722537	GeneID:92822	ZNF276
chr16	89706096	89706156	chr16	89719898	89722898	GeneID:9605	VPS9D1
chr16	8987480	8987520	chr16	8962906	8965906	GeneID:7874	USP7
chr16	8987510	8987550	chr16	8962906	8965906	GeneID:7874	USP7
chr16	8987540	8987670	chr16	8962906	8965906	GeneID:7874	USP7
chr16	9008857	9009007	chr16	8935639	8938639	GeneID:7874	USP7
chr16	9008857	9009007	chr16	8962906	8965906	GeneID:7874	USP7
chr17	14309216	14309366	chr17	14299081	14302081	GeneID:9953	HS3ST3B1
chr17	14309356	14309396	chr17	14299081	14302081	GeneID:9953	HS3ST3B1
chr17	14373286	14373386	chr17	14299081	14302081	GeneID:9953	HS3ST3B1
chr17	14373286	14373386	chr17	14301740	14304740	GeneID:84815	MGC12916
chr17	1468051	1468131	chr17	1455232	1458232	GeneID:1398	CRK_1
chr17	1574601	1574671	chr17	1627416	1630416	GeneID:124935	SLC43A2_1
chr17	1574601	1574671	chr17	1627834	1630834	GeneID:124935	SLC43A2_1
chr17	16286120	16286170	chr17	16214534	16217534	GeneID:9611	NCOR1
chr17	16286120	16286170	chr17	16215210	16218210	GeneID:9487	PIGL
chr17	16286120	16286170	chr17	16352469	16355469	GeneID:201161	CENPV
chr17	16286160	16286230	chr17	16214534	16217534	GeneID:9611	NCOR1
chr17	16286160	16286230	chr17	16215210	16218210	GeneID:9487	PIGL
chr17	16286160	16286230	chr17	16352469	16355469	GeneID:201161	CENPV
chr17	16286220	16286300	chr17	16214534	16217534	GeneID:9611	NCOR1
chr17	16286220	16286300	chr17	16215210	16218210	GeneID:9487	PIGL
chr17	16286220	16286300	chr17	16352469	16355469	GeneID:201161	CENPV
chr17	17032342	17032382	chr17	17040457	17043457	GeneID:23164	MPRIP
chr17	17812418	17812498	chr17	17835986	17838986	GeneID:6720	SREBF1
chr17	18018134	18018184	chr17	17971400	17974400	GeneID:146691	TOM1L2
chr17	18988711	18988851	chr17	19003764	19006764	GeneID:644815	FAM83G
chr17	19550148	19550188	chr17	19646136	19649136	GeneID:224	ALDH3A2
chr17	19550148	19550188	chr17	19646751	19649751	GeneID:224	ALDH3A2
chr17	19660537	19660647	chr17	19646136	19649136	GeneID:224	ALDH3A2
chr17	19660537	19660647	chr17	19646751	19649751	GeneID:224	ALDH3A2
chr17	27245426	27245486	chr17	27292114	27295114	GeneID:26118	WSB1
chr17	27332941	27332981	chr17	27292114	27295114	GeneID:26118	WSB1
chr17	27332991	27333051	chr17	27292114	27295114	GeneID:26118	WSB1
chr17	27532505	27532595	chr17	27558338	27561338	GeneID:8844	KSR1
chr17	27570371	27570411	chr17	27454448	27457448	GeneID:8844	KSR1
chr17	28417000	28417050	chr17	28369307	28372307	GeneID:7448	VTN
chr17	28698547	28698697	chr17	28725233	28728233	GeneID:116238	TLCD1
chr17	28698547	28698697	chr17	28725932	28728932	GeneID:116238	TLCD1
chr17	28698547	28698697	chr17	28726788	28729788	GeneID:284086	NEK8
chr17	28750231	28750301	chr17	28725233	28728233	GeneID:116238	TLCD1
chr17	28750231	28750301	chr17	28725932	28728932	GeneID:116238	TLCD1
chr17	28750231	28750301	chr17	28726788	28729788	GeneID:284086	NEK8
chr17	29574875	29575005	chr17	29588648	29591648	GeneID:28964	GIT1
chr17	29574875	29575005	chr17	29591132	29594132	GeneID:124930	ANKRD13B
chr17	30336912	30337002	chr17	30290944	30293944	GeneID:642	BLMH
chr17	30344878	30345048	chr17	30376927	30379927	GeneID:1362	CPD
chr17	31498537	31498627	chr17	31486108	31489108	GeneID:84440	RAB11FIP4_1
chr17	339107	339177	chr17	351807	354807	GeneID:9501	RPH3AL_2
chr17	35051356	35051396	chr17	35062707	35065707	GeneID:117584	RFFL
chr17	35051356	35051396	chr17	35088226	35091226	GeneID:117584	RFFL
chr17	35764267	35764427	chr17	35807484	35810484	GeneID:8148	TAF15_1
chr17	35973562	35973692	chr17	35980497	35983497	GeneID:6360	CCL16_1
chr17	35973562	35973692	chr17	36001038	36004038	GeneID:348249	CCL15-CCL14_1
chr17	3794879	3794929	chr17	3800188	3803188	GeneID:3682	ITGAE
chr17	38657599	38657679	chr17	38604952	38607952	GeneID:80725	SRCIN1_1
chr17	38657599	38657679	chr17	38703273	38706273	GeneID:4302	MLLT6_1
chr17	38677142	38677272	chr17	38703273	38706273	GeneID:4302	MLLT6_1
chr17	38677142	38677272	chr17	38728341	38731341	GeneID:284106	CISD3_1
chr17	38691343	38691403	chr17	38673957	38676957	GeneID:100170841	EPOP_1
chr17	39153051	39153101	chr17	38750741	38753741	GeneID:5691	PSMB3_1
chr17	39153791	39153831	chr17	38750741	38753741	GeneID:5691	PSMB3_1
chr17	39453773	39453883	chr17	39459486	39462486	GeneID:51755	CDK12
chr17	39695607	39695647	chr17	39686094	39689094	GeneID:2064	ERBB2
chr17	39695607	39695647	chr17	39687057	39690057	GeneID:93210	PGAP3
chr17	39695607	39695647	chr17	39729532	39732532	GeneID:84299	MIEN1
chr17	39695687	39695857	chr17	39686094	39689094	GeneID:2064	ERBB2
chr17	39695687	39695857	chr17	39687057	39690057	GeneID:93210	PGAP3
chr17	39695687	39695857	chr17	39729532	39732532	GeneID:84299	MIEN1
chr17	39750265	39750315	chr17	39737967	39740967	GeneID:2886	GRB7
chr17	39754265	39754335	chr17	39729532	39732532	GeneID:84299	MIEN1
chr17	39754325	39754565	chr17	39729532	39732532	GeneID:84299	MIEN1
chr17	39864166	39864266	chr17	39729532	39732532	GeneID:84299	MIEN1
chr17	39959116	39959166	chr17	39917635	39920635	GeneID:55876	GSDMB
chr17	39959116	39959166	chr17	39978807	39981807	GeneID:5709	PSMD3
chr17	40113323	40113383	chr17	40099589	40102589	GeneID:9572	NR1D1
chr17	40113323	40113383	chr17	40138537	40141537	GeneID:22794	CASC3
chr17	40113493	40113593	chr17	40099589	40102589	GeneID:9572	NR1D1
chr17	40113493	40113593	chr17	40138537	40141537	GeneID:22794	CASC3
chr17	40113653	40113693	chr17	40099589	40102589	GeneID:9572	NR1D1
chr17	40113653	40113693	chr17	40138537	40141537	GeneID:22794	CASC3
chr17	40113743	40113793	chr17	40099589	40102589	GeneID:9572	NR1D1
chr17	40113743	40113793	chr17	40138537	40141537	GeneID:22794	CASC3
chr17	40345516	40345556	chr17	40316245	40319245	GeneID:5914	RARA
chr17	40448856	40448966	chr17	40360845	40363845	GeneID:123706509	GJD3-AS1
chr17	40533494	40533534	chr17	40441450	40444450	GeneID:3487	IGFBP4
chr17	40560395	40560505	chr17	40441450	40444450	GeneID:3487	IGFBP4
chr17	40956927	40957057	chr17	40936270	40939270	GeneID:25984	KRT23_1
chr17	40956927	40957057	chr17	40936646	40939646	GeneID:25984	KRT23_1
chr17	41666016	41666126	chr17	41686885	41689885	GeneID:10209	EIF1
chr17	41777718	41777798	chr17	41784976	41787976	GeneID:3728	JUP
chr17	41777718	41777798	chr17	41785711	41788711	GeneID:3728	JUP
chr17	42618713	42618763	chr17	42675011	42678011	GeneID:79990	PLEKHH3
chr17	42618713	42618763	chr17	42675994	42678994	GeneID:79990	PLEKHH3
chr17	42618713	42618763	chr17	42680531	42683531	GeneID:8506	CNTNAP1
chr17	42866923	42867023	chr17	42849199	42852199	GeneID:8639	AOC3
chr17	42866923	42867023	chr17	42851273	42854273	GeneID:8639	AOC3
chr17	42929327	42929377	chr17	42842580	42845580	GeneID:314	AOC2
chr17	42929327	42929377	chr17	42996273	42999273	GeneID:6155	RPL27
chr17	42929327	42929377	chr17	42996419	42999419	GeneID:6155	RPL27
chr17	43010920	43011030	chr17	43021385	43024385	GeneID:10493	VAT1
chr17	43024565	43024695	chr17	43168409	43171409	GeneID:4077	NBR1
chr17	43024565	43024695	chr17	43169214	43172214	GeneID:4077	NBR1
chr17	43024565	43024695	chr17	43169327	43172327	GeneID:672	BRCA1
chr17	43024705	43024755	chr17	43168409	43171409	GeneID:4077	NBR1
chr17	43024705	43024755	chr17	43169214	43172214	GeneID:4077	NBR1
chr17	43024705	43024755	chr17	43169327	43172327	GeneID:672	BRCA1
chr17	43217022	43217102	chr17	43168409	43171409	GeneID:4077	NBR1
chr17	43217022	43217102	chr17	43169214	43172214	GeneID:4077	NBR1
chr17	43217022	43217102	chr17	43169327	43172327	GeneID:672	BRCA1
chr17	43217222	43217272	chr17	43168409	43171409	GeneID:4077	NBR1
chr17	43217222	43217272	chr17	43169214	43172214	GeneID:4077	NBR1
chr17	43217222	43217272	chr17	43169327	43172327	GeneID:672	BRCA1
chr17	43394116	43394196	chr17	43481975	43484975	GeneID:1659	DHX8
chr17	43466175	43466285	chr17	43481975	43484975	GeneID:1659	DHX8
chr17	43466325	43466365	chr17	43481975	43484975	GeneID:1659	DHX8
chr17	43520741	43520781	chr17	43544899	43547899	GeneID:2118	ETV4
chr17	43544660	43544770	chr17	43529435	43532435	GeneID:2118	ETV4
chr17	43559249	43559289	chr17	43544899	43547899	GeneID:2118	ETV4
chr17	43559249	43559289	chr17	43545340	43548340	GeneID:2118	ETV4
chr17	44001578	44001618	chr17	44013963	44016963	GeneID:84336	TMEM101
chr17	44111262	44111432	chr17	44068673	44071673	GeneID:92579	G6PC3
chr17	44111262	44111432	chr17	44068735	44071735	GeneID:92579	G6PC3
chr17	44111262	44111432	chr17	44068911	44071911	GeneID:92579	G6PC3
chr17	44111262	44111432	chr17	44122641	44125641	GeneID:10014	HDAC5
chr17	44168598	44168648	chr17	44139930	44142930	GeneID:78995	HROB
chr17	44326977	44327047	chr17	44343302	44346302	GeneID:2896	GRN
chr17	45161054	45161094	chr17	45146475	45149475	GeneID:10614	HEXIM1
chr17	45161254	45161294	chr17	45146475	45149475	GeneID:10614	HEXIM1
chr17	45161474	45161514	chr17	45146475	45149475	GeneID:10614	HEXIM1
chr17	45161524	45161584	chr17	45146475	45149475	GeneID:10614	HEXIM1
chr17	45197943	45198113	chr17	45133687	45136687	GeneID:79777	ACBD4
chr17	45197943	45198113	chr17	45146475	45149475	GeneID:10614	HEXIM1
chr17	45407112	45407182	chr17	45424633	45427633	GeneID:201176	ARHGAP27_2
chr17	46876604	46876644	chr17	46921160	46924160	GeneID:9570	GOSR2
chr17	46943688	46943808	chr17	46921160	46924160	GeneID:9570	GOSR2
chr17	4721743	4721793	chr17	4708632	4711632	GeneID:409	ARRB2
chr17	4721743	4721793	chr17	4729428	4732428	GeneID:400569	MED11
chr17	4759878	4760018	chr17	4786964	4789964	GeneID:388323	GLTPD2
chr17	47890091	47890141	chr17	47840273	47843273	GeneID:90507	SCRN2
chr17	47948809	47948889	chr17	47840273	47843273	GeneID:90507	SCRN2
chr17	47949449	47949509	chr17	47840273	47843273	GeneID:90507	SCRN2
chr17	47949449	47949509	chr17	47894236	47897236	GeneID:6668	SP2
chr17	47949449	47949509	chr17	47968528	47971528	GeneID:80279	CDK5RAP3
chr17	47949449	47949509	chr17	47969113	47972113	GeneID:80279	CDK5RAP3
chr17	48026590	48026660	chr17	48046359	48049359	GeneID:4779	NFE2L1
chr17	48871796	48871896	chr17	48829035	48832035	GeneID:10241	CALCOCO2
chr17	48954457	48954507	chr17	48995385	48998385	GeneID:10642	IGF2BP1
chr17	49032330	49032370	chr17	48890787	48893787	GeneID:516	ATP5MC1
chr17	49032330	49032370	chr17	48943842	48946842	GeneID:11267	SNF8
chr17	49032330	49032370	chr17	48995385	48998385	GeneID:10642	IGF2BP1
chr17	49192062	49192152	chr17	48890787	48893787	GeneID:516	ATP5MC1
chr17	49192522	49192632	chr17	48890787	48893787	GeneID:516	ATP5MC1
chr17	50423774	50423844	chr17	50396523	50399523	GeneID:55379	LRRC59
chr17	50428994	50429114	chr17	50476860	50479860	GeneID:55316	RSAD1
chr17	50459211	50459341	chr17	50396523	50399523	GeneID:55379	LRRC59
chr17	50482647	50482737	chr17	50545174	50548174	GeneID:64847	SPATA20
chr17	50626262	50626362	chr17	50545174	50548174	GeneID:64847	SPATA20
chr17	50686811	50686931	chr17	50632881	50635881	GeneID:8714	ABCC3
chr17	50687501	50687591	chr17	50632881	50635881	GeneID:8714	ABCC3
chr17	50884692	50884812	chr17	50865354	50868354	GeneID:10140	TOB1
chr17	50884692	50884812	chr17	50866978	50869978	GeneID:10140	TOB1
chr17	50893739	50893859	chr17	50865354	50868354	GeneID:10140	TOB1
chr17	50893739	50893859	chr17	50866978	50869978	GeneID:10140	TOB1
chr17	50909393	50909523	chr17	50865354	50868354	GeneID:10140	TOB1
[truncated: 3,585 more rows]

## Sheet: K562
distal FBSs			Promoters
chrom	start	end	chrom	start	end	Gene ID	Symbol
chr1	10415518	10415658	chr1	10397064	10400064	GeneID:5226	PGD
chr1	108533954	108534094	chr1	108558100	108561100	GeneID:284611	EEIG2
chr1	109112806	109112906	chr1	109088764	109091764	GeneID:56900	TMEM167B
chr1	109263737	109263897	chr1	109396918	109399918	GeneID:6272	SORT1
chr1	109277597	109277677	chr1	109396918	109399918	GeneID:6272	SORT1
chr1	109532455	109532535	chr1	109396918	109399918	GeneID:6272	SORT1
chr1	109532455	109532535	chr1	109492094	109495094	GeneID:284613	CYB561D1
chr1	109643504	109643584	chr1	109546615	109549615	GeneID:2773	GNAI3
chr1	109773675	109773895	chr1	109546615	109549615	GeneID:2773	GNAI3
chr1	109777013	109777133	chr1	109982765	109985765	GeneID:10768	AHCYL1
chr1	109792332	109792432	chr1	109982765	109985765	GeneID:10768	AHCYL1
chr1	109918223	109918483	chr1	109982765	109985765	GeneID:10768	AHCYL1
chr1	110412669	110412769	chr1	110337377	110340377	GeneID:64783	RBM15
chr1	110413329	110413429	chr1	110337377	110340377	GeneID:64783	RBM15
chr1	110879993	110880313	chr1	110962922	110965922	GeneID:55791	LRIF1
chr1	110881113	110881273	chr1	110962922	110965922	GeneID:55791	LRIF1
chr1	110916959	110917139	chr1	110962922	110965922	GeneID:55791	LRIF1
chr1	111508351	111508431	chr1	111617789	111620789	GeneID:5906	RAP1A
chr1	112391005	112391085	chr1	112705938	112708938	GeneID:389	RHOC
chr1	112391005	112391085	chr1	112706127	112709127	GeneID:389	RHOC
chr1	112391005	112391085	chr1	112706408	112709408	GeneID:389	RHOC
chr1	112705246	112705406	chr1	112617832	112620832	GeneID:829	CAPZA1
chr1	112705246	112705406	chr1	112618141	112621141	GeneID:54879	ST7L
chr1	112809389	112809469	chr1	112955196	112958196	GeneID:6566	SLC16A1_1
chr1	112809389	112809469	chr1	113071198	113074198	GeneID:9860	LRIG2
chr1	112881106	112881206	chr1	112955196	112958196	GeneID:6566	SLC16A1_1
chr1	112881246	112881386	chr1	112955196	112958196	GeneID:6566	SLC16A1_1
chr1	112904192	112904412	chr1	112955196	112958196	GeneID:6566	SLC16A1_1
chr1	113042791	113042931	chr1	112955196	112958196	GeneID:6566	SLC16A1_1
chr1	113042791	113042931	chr1	113071198	113074198	GeneID:9860	LRIG2
chr1	113914411	113914551	chr1	113927324	113930324	GeneID:204851	HIPK1
chr1	113914411	113914551	chr1	113927844	113930844	GeneID:204851	HIPK1
chr1	116415845	116416065	chr1	116371244	116374244	GeneID:476	ATP1A1
chr1	116415845	116416065	chr1	116371867	116374867	GeneID:476	ATP1A1
chr1	116504120	116504260	chr1	116570026	116573026	GeneID:965	CD58
chr1	116504320	116504600	chr1	116570026	116573026	GeneID:965	CD58
chr1	116826211	116826351	chr1	117058326	117061326	GeneID:8458	TTF2
chr1	116827244	116827544	chr1	117058326	117061326	GeneID:8458	TTF2
chr1	11785277	11785477	chr1	11802537	11805537	GeneID:4524	MTHFR
chr1	11797863	11798043	chr1	11804191	11807191	GeneID:1185	CLCN6
chr1	11797863	11798043	chr1	11804964	11807964	GeneID:4524	MTHFR
chr1	11798543	11798883	chr1	11804191	11807191	GeneID:1185	CLCN6
chr1	11798543	11798883	chr1	11804964	11807964	GeneID:4524	MTHFR
chr1	118963776	118963916	chr1	118987343	118990343	GeneID:6913	TBX15
chr1	118963776	118963916	chr1	118988510	118991510	GeneID:6913	TBX15
chr1	11908188	11908728	chr1	11802537	11805537	GeneID:4524	MTHFR
chr1	11908188	11908728	chr1	11804191	11807191	GeneID:1185	CLCN6
chr1	11908188	11908728	chr1	11804964	11807964	GeneID:4524	MTHFR
chr1	11909688	11910008	chr1	11802537	11805537	GeneID:4524	MTHFR
chr1	11909688	11910008	chr1	11804191	11807191	GeneID:1185	CLCN6
chr1	11909688	11910008	chr1	11804964	11807964	GeneID:4524	MTHFR
chr1	119737331	119737471	chr1	119709934	119712934	GeneID:26227	PHGDH
chr1	12005641	12005821	chr1	12017498	12020498	GeneID:60672	MIIP
chr1	12448952	12449112	chr1	12615789	12618789	GeneID:9249	DHRS3
chr1	12448952	12449112	chr1	12617210	12620210	GeneID:9249	DHRS3
chr1	12657542	12657682	chr1	12617210	12620210	GeneID:9249	DHRS3
chr1	1441048	1441168	chr1	1406293	1409293	GeneID:55052	MRPL20
chr1	1441048	1441168	chr1	1406348	1409348	GeneID:116435301	MRPL20-DT
chr1	145845585	145845725	chr1	145858081	145861081	GeneID:10401	PIAS3
chr1	145932706	145932946	chr1	145957017	145960017	GeneID:128077	LIX1L
chr1	145979596	145979736	chr1	145962690	145965690	GeneID:84265	POLR3GL
chr1	145979596	145979736	chr1	145994744	145997744	GeneID:10628	TXNIP
chr1	145979596	145979736	chr1	145995579	145998579	GeneID:10628	TXNIP
chr1	146007357	146007477	chr1	145994744	145997744	GeneID:10628	TXNIP
chr1	146007357	146007477	chr1	145995579	145998579	GeneID:10628	TXNIP
chr1	149939352	149939412	chr1	149885682	149888682	GeneID:8349	H2BC21
chr1	150619782	150619942	chr1	150578610	150581610	GeneID:4170	MCL1
chr1	150979557	150979697	chr1	150875599	150878599	GeneID:405	ARNT
chr1	150979557	150979697	chr1	150924263	150927263	GeneID:9869	SETDB1
chr1	150979557	150979697	chr1	150924363	150927363	GeneID:9869	SETDB1
chr1	150979557	150979697	chr1	151005902	151008902	GeneID:55793	MINDY1
chr1	150979557	150979697	chr1	151006449	151009449	GeneID:58497	PRUNE1
chr1	150979557	150979697	chr1	151007199	151010199	GeneID:55793	MINDY1
chr1	150979557	150979697	chr1	151007376	151010376	GeneID:55793	MINDY1
chr1	150979557	150979697	chr1	151007393	151010393	GeneID:55793	MINDY1
chr1	151024742	151024802	chr1	151068761	151071761	GeneID:126626	GABPB2
chr1	151311691	151311911	chr1	151326416	151329416	GeneID:5298	PI4KB
chr1	151311691	151311911	chr1	151326669	151329669	GeneID:5298	PI4KB
chr1	151311691	151311911	chr1	151326715	151329715	GeneID:5298	PI4KB
chr1	153568666	153568846	chr1	153626239	153629239	GeneID:6284	S100A13
chr1	153568666	153568846	chr1	153626434	153629434	GeneID:6271	S100A1
chr1	153568666	153568846	chr1	153626505	153629505	GeneID:6284	S100A13
chr1	153568666	153568846	chr1	153627250	153630250	GeneID:6284	S100A13
chr1	154157822	154158002	chr1	154182218	154185218	GeneID:7170	TPM3
chr1	154593599	154593659	chr1	154626971	154629971	GeneID:103	ADAR
chr1	154593599	154593659	chr1	154626997	154629997	GeneID:103	ADAR
chr1	154884100	154884220	chr1	154935719	154938719	GeneID:10654	PMVK
chr1	155017519	155017739	chr1	154960782	154963782	GeneID:90780	PYGO2
chr1	155017519	155017739	chr1	155000649	155003649	GeneID:51043	ZBTB7B
chr1	155017519	155017739	chr1	155000802	155003802	GeneID:51043	ZBTB7B
chr1	155250816	155250956	chr1	155306866	155309866	GeneID:2224	FDPS
chr1	155250816	155250956	chr1	155321937	155324937	GeneID:23623	RUSC1
chr1	155250816	155250956	chr1	155322507	155325507	GeneID:23623	RUSC1
chr1	155250816	155250956	chr1	155322845	155325845	GeneID:284618	RUSC1-AS1
chr1	155250816	155250956	chr1	155323176	155326176	GeneID:284618	RUSC1-AS1
chr1	15543697	15543917	chr1	15523215	15526215	GeneID:842	CASP9
chr1	15543697	15543917	chr1	15523790	15526790	GeneID:842	CASP9
chr1	15543697	15543917	chr1	15524848	15527848	GeneID:23341	DNAJC16
chr1	155834367	155834427	chr1	155856214	155859214	GeneID:54856	GON4L
chr1	155834367	155834427	chr1	155858431	155861431	GeneID:54856	GON4L
chr1	156123814	156123914	chr1	156112711	156115711	GeneID:4000	LMNA
chr1	156457338	156457538	chr1	156571565	156574565	GeneID:128239	IQGAP3_1
chr1	156460665	156460785	chr1	156499775	156502775	GeneID:4209	MEF2D_1
chr1	156660128	156660308	chr1	156676407	156679407	GeneID:10763	NES
chr1	156706037	156706177	chr1	156726469	156729469	GeneID:51093	METTL25B
chr1	156725912	156726092	chr1	156765535	156768535	GeneID:5546	PRCC
chr1	156725912	156726092	chr1	156858865	156861865	GeneID:4914	NTRK1
chr1	156890241	156890321	chr1	156726469	156729469	GeneID:51093	METTL25B
chr1	156890241	156890321	chr1	156858865	156861865	GeneID:4914	NTRK1
chr1	156920474	156920654	chr1	156891718	156894718	GeneID:375033	PEAR1
chr1	15834569	15835089	chr1	15847147	15850147	GeneID:729614	SPEN-AS1
chr1	15886108	15886208	chr1	15845707	15848707	GeneID:23013	SPEN
chr1	15886108	15886208	chr1	15847147	15850147	GeneID:729614	SPEN-AS1
chr1	15886348	15886488	chr1	15845707	15848707	GeneID:23013	SPEN
chr1	15886348	15886488	chr1	15847147	15850147	GeneID:729614	SPEN-AS1
chr1	159910515	159910695	chr1	159922734	159925734	GeneID:8407	TAGLN2
chr1	159910515	159910695	chr1	159923595	159926595	GeneID:8407	TAGLN2
chr1	160990003	160990223	chr1	161043984	161046984	GeneID:7391	USF1
chr1	160990003	160990223	chr1	161044977	161047977	GeneID:7391	USF1
chr1	160997506	160997586	chr1	161020152	161023152	GeneID:50848	F11R
chr1	160997506	160997586	chr1	161043984	161046984	GeneID:7391	USF1
chr1	160997506	160997586	chr1	161044977	161047977	GeneID:7391	USF1
chr1	161009738	161009898	chr1	161020152	161023152	GeneID:50848	F11R
chr1	161013814	161014094	chr1	161043984	161046984	GeneID:7391	USF1
chr1	161013814	161014094	chr1	161044977	161047977	GeneID:7391	USF1
chr1	161291770	161291830	chr1	161224060	161227060	GeneID:84134	TOMM40L
chr1	161307394	161307574	chr1	161224060	161227060	GeneID:84134	TOMM40L
chr1	161738732	161738952	chr1	161645243	161648243	GeneID:2213	FCGR2B
chr1	16206811	16206951	chr1	16236183	16239183	GeneID:79363	CPLANE2_1
chr1	16206971	16207051	chr1	16236183	16239183	GeneID:79363	CPLANE2_1
chr1	16207431	16207491	chr1	16236183	16239183	GeneID:79363	CPLANE2_1
chr1	165598283	165598403	chr1	165825614	165828614	GeneID:7371	UCK2
chr1	165601811	165601871	chr1	165629234	165632234	GeneID:4259	MGST3
chr1	165828935	165829115	chr1	165767868	165770868	GeneID:54499	TMCO1
chr1	165828935	165829115	chr1	165767922	165770922	GeneID:54499	TMCO1
chr1	166840754	166840854	chr1	166875264	166878264	GeneID:117143	TADA1
chr1	167714520	167714820	chr1	167934239	167937239	GeneID:55827	DCAF6
chr1	167714520	167714820	chr1	167934683	167937683	GeneID:55827	DCAF6
chr1	167714520	167714820	chr1	167934996	167937996	GeneID:25874	MPC2
chr1	167714520	167714820	chr1	167936069	167939069	GeneID:25874	MPC2
chr1	167714520	167714820	chr1	167936072	167939072	GeneID:25874	MPC2
chr1	167715480	167715720	chr1	167934239	167937239	GeneID:55827	DCAF6
chr1	167715480	167715720	chr1	167934683	167937683	GeneID:55827	DCAF6
chr1	167715480	167715720	chr1	167934996	167937996	GeneID:25874	MPC2
chr1	167715480	167715720	chr1	167936069	167939069	GeneID:25874	MPC2
chr1	167715480	167715720	chr1	167936072	167939072	GeneID:25874	MPC2
chr1	167760729	167760869	chr1	167719982	167722982	GeneID:9019	MPZL1
chr1	167803439	167803599	chr1	167719982	167722982	GeneID:9019	MPZL1
chr1	167865985	167866105	chr1	167934239	167937239	GeneID:55827	DCAF6
chr1	167865985	167866105	chr1	167934683	167937683	GeneID:55827	DCAF6
chr1	167865985	167866105	chr1	167934996	167937996	GeneID:25874	MPC2
chr1	167865985	167866105	chr1	167936069	167939069	GeneID:25874	MPC2
chr1	167865985	167866105	chr1	167936072	167939072	GeneID:25874	MPC2
chr1	167866855	167866935	chr1	167934239	167937239	GeneID:55827	DCAF6
chr1	167866855	167866935	chr1	167934683	167937683	GeneID:55827	DCAF6
chr1	167866855	167866935	chr1	167934996	167937996	GeneID:25874	MPC2
chr1	167866855	167866935	chr1	167936069	167939069	GeneID:25874	MPC2
chr1	167866855	167866935	chr1	167936072	167939072	GeneID:25874	MPC2
chr1	167985122	167985362	chr1	167934239	167937239	GeneID:55827	DCAF6
chr1	167985122	167985362	chr1	167934683	167937683	GeneID:55827	DCAF6
chr1	167985122	167985362	chr1	167934996	167937996	GeneID:25874	MPC2
chr1	167985122	167985362	chr1	167936069	167939069	GeneID:25874	MPC2
chr1	167985122	167985362	chr1	167936072	167939072	GeneID:25874	MPC2
chr1	16951842	16951902	chr1	16612564	16615564	GeneID:55672	NBPF1_1
chr1	172450083	172450163	chr1	172530349	172533349	GeneID:51430	SUCO
chr1	172450083	172450163	chr1	172531150	172534150	GeneID:51430	SUCO
chr1	173430047	173430167	chr1	173712981	173715981	GeneID:27252	KLHL20
chr1	173431367	173431427	chr1	173475335	173478335	GeneID:9588	PRDX6
chr1	173431367	173431427	chr1	173712981	173715981	GeneID:27252	KLHL20
chr1	173431367	173431427	chr1	173822673	173825673	GeneID:55157	DARS2
chr1	173431367	173431427	chr1	173823883	173826883	GeneID:91687	CENPL
chr1	173671213	173671313	chr1	173712981	173715981	GeneID:27252	KLHL20
chr1	174204961	174205161	chr1	174157520	174160520	GeneID:9910	RABGAP1L
chr1	179017145	179017285	chr1	179291797	179294797	GeneID:6646	SOAT1
chr1	179047084	179047364	chr1	179023804	179026804	GeneID:9917	FAM20B
chr1	179047084	179047364	chr1	179023894	179026894	GeneID:9917	FAM20B
chr1	179047084	179047364	chr1	179024124	179027124	GeneID:9917	FAM20B
chr1	179047084	179047364	chr1	179080070	179083070	GeneID:64222	TOR3A
chr1	179060978	179061098	chr1	179023804	179026804	GeneID:9917	FAM20B
chr1	179060978	179061098	chr1	179023894	179026894	GeneID:9917	FAM20B
chr1	179060978	179061098	chr1	179024124	179027124	GeneID:9917	FAM20B
chr1	179365878	179366058	chr1	179291797	179294797	GeneID:6646	SOAT1
chr1	180533685	180533765	chr1	180630022	180633022	GeneID:9213	XPR1
chr1	180585553	180585733	chr1	180630022	180633022	GeneID:9213	XPR1
chr1	180611462	180611582	chr1	180630022	180633022	GeneID:9213	XPR1
chr1	181105031	181105251	chr1	181086700	181089700	GeneID:51278	IER5
chr1	181153084	181153324	chr1	181021870	181024870	GeneID:10228	STX6
chr1	182338068	182338388	chr1	182390341	182393341	GeneID:2752	GLUL
chr1	182338068	182338388	chr1	182390790	182393790	GeneID:2752	GLUL
chr1	182339028	182339248	chr1	182390341	182393341	GeneID:2752	GLUL
chr1	182339028	182339248	chr1	182390790	182393790	GeneID:2752	GLUL
chr1	182791822	182792022	chr1	182837347	182840347	GeneID:1660	DHX9
chr1	183916216	183916336	chr1	183470499	183473499	GeneID:9887	SMG7
chr1	184031443	184031723	chr1	184049730	184052730	GeneID:116461	TSEN15
chr1	184768612	184768752	chr1	184753858	184756858	GeneID:80267	EDEM3
chr1	184929880	184929960	chr1	184973508	184976508	GeneID:116496	NIBAN1
chr1	184982218	184982358	chr1	184753858	184756858	GeneID:80267	EDEM3
chr1	185284765	185284925	chr1	185316243	185319243	GeneID:10625	IVNS1ABP
chr1	1906333	1906453	chr1	1777470	1780470	GeneID:65220	NADK
chr1	1906333	1906453	chr1	1777816	1780816	GeneID:65220	NADK
chr1	1906333	1906453	chr1	1779031	1782031	GeneID:65220	NADK
chr1	200640109	200640289	chr1	200668736	200671736	GeneID:83479	DDX59
chr1	200640109	200640289	chr1	200668907	200671907	GeneID:83479	DDX59
chr1	200803035	200803115	chr1	200619751	200622751	GeneID:9928	KIF14
chr1	200803035	200803115	chr1	200668736	200671736	GeneID:83479	DDX59
chr1	200803035	200803115	chr1	200668907	200671907	GeneID:83479	DDX59
chr1	201578465	201578665	chr1	201646666	201649666	GeneID:89796	NAV1
chr1	201916776	201916896	chr1	201953503	201956503	GeneID:10440	TIMM17A
chr1	202806031	202806151	chr1	202888149	202891149	GeneID:5877	RABIF
chr1	202938458	202938558	chr1	202966257	202969257	GeneID:51706	CYB5R1
chr1	202944556	202944776	chr1	202966257	202969257	GeneID:51706	CYB5R1
chr1	202999430	202999470	chr1	202926234	202929234	GeneID:59349	KLHL12
chr1	202999430	202999470	chr1	202966257	202969257	GeneID:51706	CYB5R1
chr1	203273230	203273470	chr1	203303519	203306519	GeneID:7832	BTG2
chr1	203327902	203328002	chr1	203303519	203306519	GeneID:7832	BTG2
chr1	203692657	203692877	chr1	203624832	203627832	GeneID:493	ATP2B4
chr1	203692657	203692877	chr1	203625937	203628937	GeneID:493	ATP2B4
chr1	204507075	204507275	chr1	204514406	204517406	GeneID:4194	MDM4
chr1	205157270	205157530	chr1	205120978	205123978	GeneID:5929	RBBP5
chr1	205591996	205592236	chr1	205631011	205634011	GeneID:2005	ELK4
chr1	205657713	205657773	chr1	205631011	205634011	GeneID:2005	ELK4
chr1	20575398	20575498	chr1	20631458	20634458	GeneID:65018	PINK1
chr1	206575417	206575497	chr1	206555164	206558164	GeneID:83593	RASSF5
chr1	206575797	206575857	chr1	206555164	206558164	GeneID:83593	RASSF5
chr1	206652175	206652335	chr1	206633536	206636536	GeneID:8444	DYRK3
chr1	206673350	206673550	chr1	206682905	206685905	GeneID:9261	MAPKAPK2
chr1	206735687	206735847	chr1	206633536	206636536	GeneID:8444	DYRK3
chr1	209646018	209646118	chr1	209673412	209676412	GeneID:50486	G0S2
chr1	211134177	211134317	chr1	211257366	211260366	GeneID:55758	RCOR3
chr1	211134177	211134317	chr1	211257947	211260947	GeneID:55758	RCOR3
chr1	211222615	211222735	chr1	211257366	211260366	GeneID:55758	RCOR3
chr1	211222615	211222735	chr1	211257947	211260947	GeneID:55758	RCOR3
chr1	211223035	211223155	chr1	211257366	211260366	GeneID:55758	RCOR3
chr1	211223035	211223155	chr1	211257947	211260947	GeneID:55758	RCOR3
chr1	211382805	211383105	chr1	211257366	211260366	GeneID:55758	RCOR3
chr1	211382805	211383105	chr1	211257947	211260947	GeneID:55758	RCOR3
chr1	211514152	211514252	chr1	211257366	211260366	GeneID:55758	RCOR3
chr1	211514152	211514252	chr1	211257947	211260947	GeneID:55758	RCOR3
chr1	211515591	211515851	chr1	211257366	211260366	GeneID:55758	RCOR3
chr1	211515591	211515851	chr1	211257947	211260947	GeneID:55758	RCOR3
chr1	211515591	211515851	chr1	211578161	211581161	GeneID:7779	SLC30A1
chr1	211607049	211607269	chr1	211578161	211581161	GeneID:7779	SLC30A1
chr1	211630349	211630629	chr1	211578161	211581161	GeneID:7779	SLC30A1
chr1	211698653	211698753	chr1	211829153	211832153	GeneID:9926	LPGAT1
chr1	211698653	211698753	chr1	211829338	211832338	GeneID:9926	LPGAT1
chr1	211698653	211698753	chr1	211829763	211832763	GeneID:9926	LPGAT1
chr1	211698653	211698753	chr1	212033748	212036748	GeneID:51514	DTL
chr1	211698653	211698753	chr1	212034557	212037557	GeneID:25896	INTS7
chr1	212152349	212152509	chr1	212283410	212286410	GeneID:5525	PPP2R5A
chr1	212242398	212242658	chr1	212283410	212286410	GeneID:5525	PPP2R5A
chr1	212261668	212261748	chr1	212283410	212286410	GeneID:5525	PPP2R5A
chr1	212291688	212291728	chr1	212033748	212036748	GeneID:51514	DTL
chr1	212291688	212291728	chr1	212034557	212037557	GeneID:25896	INTS7
chr1	212558878	212559198	chr1	212606761	212609761	GeneID:467	ATF3
chr1	212860856	212861096	chr1	212789894	212792894	GeneID:128387	TATDN3
chr1	212860856	212861096	chr1	212790777	212793777	GeneID:25936	NSL1
chr1	21659266	21659526	chr1	21782149	21785149	GeneID:84196	USP48
chr1	21750011	21750191	chr1	21782149	21785149	GeneID:84196	USP48
chr1	21906745	21907005	chr1	21936310	21939310	GeneID:3339	HSPG2
chr1	219121223	219121363	chr1	219171878	219174878	GeneID:127018	LYPLAL1
chr1	219121223	219121363	chr1	219172961	219175961	GeneID:127018	LYPLAL1
chr1	219907018	219907138	chr1	219926637	219929637	GeneID:55532	SLC30A10
chr1	219907018	219907138	chr1	219927557	219930557	GeneID:55532	SLC30A10
chr1	219907018	219907138	chr1	220045505	220048505	GeneID:2058	EPRS1
chr1	219907678	219907778	chr1	219926637	219929637	GeneID:55532	SLC30A10
chr1	219907678	219907778	chr1	219927557	219930557	GeneID:55532	SLC30A10
chr1	219907678	219907778	chr1	220045505	220048505	GeneID:2058	EPRS1
chr1	2205457	2205697	chr1	2226319	2229319	GeneID:6497	SKI
chr1	221708172	221708312	chr1	221741089	221744089	GeneID:11221	DUSP10
chr1	221723234	221723354	chr1	221741089	221744089	GeneID:11221	DUSP10
chr1	222464972	222465092	chr1	222642329	222645329	GeneID:375056	MIA3
chr1	222464972	222465092	chr1	222710564	222713564	GeneID:148362	BROX
chr1	222464972	222465092	chr1	222711375	222714375	GeneID:148362	BROX
chr1	222464972	222465092	chr1	222711491	222714491	GeneID:64853	AIDA
chr1	222465492	222465852	chr1	222642329	222645329	GeneID:375056	MIA3
chr1	222465492	222465852	chr1	222710564	222713564	GeneID:148362	BROX
chr1	222465492	222465852	chr1	222711375	222714375	GeneID:148362	BROX
chr1	222465492	222465852	chr1	222711491	222714491	GeneID:64853	AIDA
chr1	222709924	222710044	chr1	222588933	222591933	GeneID:9015	TAF1A
chr1	224160401	224160601	chr1	224181240	224184240	GeneID:8560	DEGS1
chr1	224160401	224160601	chr1	224181680	224184680	GeneID:8560	DEGS1
chr1	224334151	224334231	chr1	224354879	224357879	GeneID:29097	CNIH4
chr1	224503539	224503859	chr1	224354879	224357879	GeneID:29097	CNIH4
chr1	225444984	225445164	chr1	225427038	225430038	GeneID:3930	LBR
chr1	225444984	225445164	chr1	225427821	225430821	GeneID:3930	LBR
chr1	225475070	225475230	chr1	226059831	226062831	GeneID:3020	H3-3A
chr1	225475070	225475230	chr1	226060270	226063270	GeneID:3020	H3-3A
chr1	225475070	225475230	chr1	226060447	226063447	GeneID:3020	H3-3A
chr1	225475070	225475230	chr1	226060716	226063716	GeneID:3020	H3-3A
chr1	225928391	225928711	chr1	225998343	226001343	GeneID:163859	SDE2
chr1	226064403	226064463	chr1	225998343	226001343	GeneID:163859	SDE2
chr1	226111235	226111415	chr1	225998343	226001343	GeneID:163859	SDE2
chr1	227235138	227235298	chr1	227317492	227320492	GeneID:8476	CDC42BPA
chr1	227396616	227396876	chr1	227317492	227320492	GeneID:8476	CDC42BPA
chr1	228085546	228085606	chr1	228138084	228141084	GeneID:2987	GUK1
chr1	228085546	228085606	chr1	228138279	228141279	GeneID:2987	GUK1
chr1	228131143	228131203	chr1	228163804	228166804	GeneID:200205	IBA57
chr1	228131143	228131203	chr1	228456873	228459873	GeneID:92815	H2AC25_1
chr1	228145763	228145883	chr1	228163804	228166804	GeneID:200205	IBA57
chr1	228341083	228341263	chr1	228405835	228408835	GeneID:81559	TRIM11
chr1	228367993	228368233	chr1	228456873	228459873	GeneID:92815	H2AC25_1
chr1	228369233	228369493	chr1	228456873	228459873	GeneID:92815	H2AC25_1
chr1	228513424	228513604	chr1	228456873	228459873	GeneID:92815	H2AC25_1
chr1	229555239	229555399	chr1	229507341	229510341	GeneID:55746	NUP133
chr1	230127130	230127410	chr1	230065238	230068238	GeneID:2590	GALNT2
chr1	230167509	230167689	chr1	230065238	230068238	GeneID:2590	GALNT2
chr1	231065977	231066057	chr1	231039254	231042254	GeneID:375061	FAM89A
chr1	231200634	231200874	chr1	231160058	231163058	GeneID:440730	TRIM67
chr1	233636017	233636337	chr1	233612106	233615106	GeneID:3775	KCNK1
chr1	233668939	233669099	chr1	233612106	233615106	GeneID:3775	KCNK1
chr1	23404016	23404156	chr1	23343284	23346284	GeneID:10236	HNRNPR_1
chr1	23404016	23404156	chr1	23367335	23370335	GeneID:80818	ZNF436_1
chr1	23404016	23404156	chr1	23368836	23371836	GeneID:80818	ZNF436_1
chr1	234499245	234499545	chr1	234608525	234611525	GeneID:359948	IRF2BP2
chr1	234724002	234724342	chr1	234609178	234612178	GeneID:359948	IRF2BP2
chr1	234876231	234876331	chr1	234609178	234612178	GeneID:359948	IRF2BP2
chr1	234876391	234876631	chr1	234609178	234612178	GeneID:359948	IRF2BP2
chr1	235104373	235104493	chr1	235127837	235130837	GeneID:9804	TOMM20
chr1	235104373	235104493	chr1	235160250	235163250	GeneID:23029	RBM34
chr1	236352134	236352414	chr1	236392286	236395286	GeneID:128178	EDARADD
chr1	236352134	236352414	chr1	236393413	236396413	GeneID:128178	EDARADD
chr1	23809862	23809982	chr1	23867290	23870290	GeneID:2517	FUCA1
chr1	2381901	2381981	chr1	2193772	2196772	GeneID:199990	FAAP20
chr1	241610295	241610375	chr1	241846204	241849204	GeneID:9156	EXO1
chr1	241610295	241610375	chr1	241846731	241849731	GeneID:9156	EXO1
chr1	243213208	243213308	chr1	243254041	243257041	GeneID:10806	SDCCAG8_1
chr1	243213208	243213308	chr1	243254281	243257281	GeneID:9859	CEP170_1
chr1	244303056	244303316	chr1	244450909	244453909	GeneID:159	ADSS2
chr1	244303056	244303316	chr1	244451060	244454060	GeneID:159	ADSS2
chr1	244303416	244303556	chr1	244450909	244453909	GeneID:159	ADSS2
chr1	244303416	244303556	chr1	244451060	244454060	GeneID:159	ADSS2
chr1	244354915	244355115	chr1	244450909	244453909	GeneID:159	ADSS2
chr1	244354915	244355115	chr1	244451060	244454060	GeneID:159	ADSS2
chr1	244393771	244394091	chr1	244450909	244453909	GeneID:159	ADSS2
chr1	244393771	244394091	chr1	244451060	244454060	GeneID:159	ADSS2
chr1	244918928	244919088	chr1	244863525	244866525	GeneID:3192	HNRNPU
chr1	244918928	244919088	chr1	244863543	244866543	GeneID:3192	HNRNPU
chr1	244918928	244919088	chr1	244967682	244970682	GeneID:84288	EFCAB2
chr1	244918928	244919088	chr1	244968329	244971329	GeneID:84288	EFCAB2
chr1	244918928	244919088	chr1	244968390	244971390	GeneID:84288	EFCAB2
chr1	245042819	245042899	chr1	244863525	244866525	GeneID:3192	HNRNPU
chr1	245042819	245042899	chr1	244863543	244866543	GeneID:3192	HNRNPU
chr1	245042819	245042899	chr1	244967682	244970682	GeneID:84288	EFCAB2
chr1	245042819	245042899	chr1	244968329	244971329	GeneID:84288	EFCAB2
chr1	245042819	245042899	chr1	244968390	244971390	GeneID:84288	EFCAB2
chr1	246699244	246699404	chr1	246564456	246567456	GeneID:163882	CNST
chr1	246699244	246699404	chr1	246565261	246568261	GeneID:64216	TFB2M
chr1	247361175	247361335	chr1	247330054	247333054	GeneID:107985115	ZNF496-DT_1
chr1	247361175	247361335	chr1	247330867	247333867	GeneID:84838	ZNF496_1
chr1	248874218	248874418	chr1	248836224	248839224	GeneID:79894	ZNF672
chr1	248889566	248889746	chr1	248836224	248839224	GeneID:79894	ZNF672
chr1	248889566	248889746	chr1	248858085	248861085	GeneID:55657	ZNF692
chr1	248889566	248889746	chr1	248904235	248907235	GeneID:267002	PGBD2
chr1	2548133	2548233	chr1	2411564	2414564	GeneID:5192	PEX10
chr1	2548133	2548233	chr1	2412827	2415827	GeneID:5192	PEX10
chr1	25895549	25895669	chr1	25997063	26000063	GeneID:5051	PAFAH2
chr1	25933564	25933744	chr1	25905045	25908045	GeneID:3925	STMN1
chr1	25933564	25933744	chr1	25905419	25908419	GeneID:3925	STMN1
chr1	25933564	25933744	chr1	25905880	25908880	GeneID:3925	STMN1
chr1	25933564	25933744	chr1	25997063	26000063	GeneID:5051	PAFAH2
chr1	26126420	26126700	chr1	26109162	26112162	GeneID:149420	PDIK1L
chr1	26126420	26126700	chr1	26109824	26112824	GeneID:149420	PDIK1L
chr1	26201253	26201493	chr1	26167908	26170908	GeneID:51042	ZNF593
chr1	26363971	26364071	chr1	26317355	26320355	GeneID:91544	UBXN11
chr1	26500333	26500413	chr1	26527761	26530761	GeneID:6195	RPS6KA1_1
chr1	26500333	26500413	chr1	26786188	26789188	GeneID:55650	PIGV
chr1	26500573	26500633	chr1	26527761	26530761	GeneID:6195	RPS6KA1_1
chr1	26500573	26500633	chr1	26786188	26789188	GeneID:55650	PIGV
chr1	26501473	26501573	chr1	26527761	26530761	GeneID:6195	RPS6KA1_1
chr1	26501473	26501573	chr1	26541112	26544112	GeneID:6195	RPS6KA1_1
chr1	26620709	26621009	chr1	26694015	26697015	GeneID:8289	ARID1A
chr1	26620709	26621009	chr1	26786188	26789188	GeneID:55650	PIGV
chr1	26621049	26621149	chr1	26694015	26697015	GeneID:8289	ARID1A
chr1	26621429	26621589	chr1	26694015	26697015	GeneID:8289	ARID1A
chr1	26677584	26677724	chr1	26786188	26789188	GeneID:55650	PIGV
chr1	26686088	26686148	chr1	26694015	26697015	GeneID:8289	ARID1A
chr1	26692304	26692544	chr1	26785054	26788054	GeneID:55650	PIGV
chr1	26692304	26692544	chr1	26785549	26788549	GeneID:55650	PIGV
chr1	26692304	26692544	chr1	26785950	26788950	GeneID:55650	PIGV
chr1	26692304	26692544	chr1	26786188	26789188	GeneID:55650	PIGV
chr1	26698327	26698427	chr1	26786188	26789188	GeneID:55650	PIGV
chr1	26721893	26722073	chr1	26785054	26788054	GeneID:55650	PIGV
chr1	26721893	26722073	chr1	26785549	26788549	GeneID:55650	PIGV
chr1	26721893	26722073	chr1	26785950	26788950	GeneID:55650	PIGV
chr1	26721893	26722073	chr1	26786188	26789188	GeneID:55650	PIGV
chr1	26723463	26723643	chr1	26785054	26788054	GeneID:55650	PIGV
chr1	26723463	26723643	chr1	26785549	26788549	GeneID:55650	PIGV
chr1	26723463	26723643	chr1	26785950	26788950	GeneID:55650	PIGV
chr1	26723463	26723643	chr1	26786188	26789188	GeneID:55650	PIGV
chr1	26744210	26744370	chr1	26785054	26788054	GeneID:55650	PIGV
chr1	26744210	26744370	chr1	26785549	26788549	GeneID:55650	PIGV
chr1	26744210	26744370	chr1	26785950	26788950	GeneID:55650	PIGV
chr1	26744210	26744370	chr1	26786188	26789188	GeneID:55650	PIGV
chr1	27102879	27102939	chr1	27603144	27606144	GeneID:27245	AHDC1
chr1	27526924	27527024	chr1	27489167	27492167	GeneID:10163	WASF2
chr1	27979690	27979830	chr1	27913575	27916575	GeneID:6118	RPA2
chr1	27979690	27979830	chr1	27913797	27916797	GeneID:6118	RPA2
chr1	28248636	28248756	chr1	28367740	28370740	GeneID:65979	PHACTR4
chr1	28351809	28351909	chr1	28327040	28330040	GeneID:54797	MED18_1
chr1	28602990	28603050	chr1	28516226	28519226	GeneID:1104	RCC1
chr1	28647934	28648154	chr1	28516226	28519226	GeneID:1104	RCC1
chr1	28647934	28648154	chr1	28580873	28583873	GeneID:85028	SNHG12
chr1	28647934	28648154	chr1	28581983	28584983	GeneID:85028	SNHG12
chr1	28647934	28648154	chr1	28666784	28669784	GeneID:10691	GMEB1
chr1	28647934	28648154	chr1	28734624	28737624	GeneID:51441	YTHDF2
chr1	28647934	28648154	chr1	28734940	28737940	GeneID:51441	YTHDF2
chr1	28648654	28649014	chr1	28516226	28519226	GeneID:1104	RCC1
chr1	28648654	28649014	chr1	28580873	28583873	GeneID:85028	SNHG12
chr1	28648654	28649014	chr1	28581983	28584983	GeneID:85028	SNHG12
chr1	28648654	28649014	chr1	28666784	28669784	GeneID:10691	GMEB1
chr1	28648654	28649014	chr1	28734624	28737624	GeneID:51441	YTHDF2
chr1	28648654	28649014	chr1	28734940	28737940	GeneID:51441	YTHDF2
chr1	28876329	28876409	chr1	28516226	28519226	GeneID:1104	RCC1
chr1	28877318	28877398	chr1	28516226	28519226	GeneID:1104	RCC1
chr1	28877318	28877398	chr1	28642067	28645067	GeneID:6883	TAF12
chr1	28883506	28883566	chr1	29180900	29183900	GeneID:6429	SRSF4
chr1	28883966	28884186	chr1	28912569	28915569	GeneID:2035	EPB41
chr1	28883966	28884186	chr1	29180900	29183900	GeneID:6429	SRSF4
chr1	28926949	28927149	chr1	28885100	28888100	GeneID:2035	EPB41
chr1	29202928	29203088	chr1	29180900	29183900	GeneID:6429	SRSF4
chr1	30768402	30768462	chr1	30716772	30719772	GeneID:100129196	MATN1-AS1
chr1	30768962	30769362	chr1	30716772	30719772	GeneID:100129196	MATN1-AS1
chr1	30769462	30769582	chr1	30716772	30719772	GeneID:100129196	MATN1-AS1
chr1	30779604	30779824	chr1	30716772	30719772	GeneID:100129196	MATN1-AS1
chr1	30911451	30911591	chr1	30716772	30719772	GeneID:100129196	MATN1-AS1
chr1	31154728	31154888	chr1	31064717	31067717	GeneID:9698	PUM1
chr1	31155448	31155688	chr1	31064717	31067717	GeneID:9698	PUM1
chr1	31956102	31956302	chr1	31937368	31940368	GeneID:8073	PTP4A2
chr1	31964241	31964381	chr1	31937368	31940368	GeneID:8073	PTP4A2
chr1	32351018	32351198	chr1	32393441	32396441	GeneID:55108	BSDC1
chr1	32414034	32414174	chr1	32335233	32338233	GeneID:65108	MARCKSL1
chr1	32989381	32989541	chr1	32963809	32966809	GeneID:127544	RNF19B
chr1	36188306	36188386	chr1	36148486	36151486	GeneID:27095	TRAPPC3
chr1	36248456	36248636	chr1	36222443	36225443	GeneID:9967	THRAP3
chr1	36273221	36273321	chr1	36222443	36225443	GeneID:9967	THRAP3
chr1	36373939	36374139	chr1	36384924	36387924	GeneID:83931	STK40
chr1	36374699	36374799	chr1	36384924	36387924	GeneID:83931	STK40
chr1	36420985	36421045	chr1	36148486	36151486	GeneID:27095	TRAPPC3
chr1	3774951	3775091	chr1	3899272	3902272	GeneID:339448	C1orf174
chr1	37811228	37811308	chr1	37858592	37861592	GeneID:4520	MTF1
chr1	3870051	3870151	chr1	3855476	3858476	GeneID:1677	DFFB
chr1	3870051	3870151	chr1	3856211	3859211	GeneID:9731	CEP104
chr1	3870051	3870151	chr1	3899272	3902272	GeneID:339448	C1orf174
chr1	39258799	39258879	chr1	39202695	39205695	GeneID:23499	MACF1
chr1	39269994	39270054	chr1	39407073	39410073	GeneID:23499	MACF1
chr1	39392161	39392341	chr1	39407073	39410073	GeneID:23499	MACF1
chr1	40057636	40057756	chr1	40038240	40041240	GeneID:10487	CAP1
chr1	40057636	40057756	chr1	40038729	40041729	GeneID:10487	CAP1
chr1	40057636	40057756	chr1	40039026	40042026	GeneID:10487	CAP1
chr1	41003811	41003991	chr1	40977696	40980696	GeneID:1503	CTPS1
chr1	41160644	41160784	chr1	41241306	41244306	GeneID:22955	SCMH1
chr1	42924561	42924641	chr1	42815122	42818122	GeneID:114625	ERMAP
chr1	42924561	42924641	chr1	42816397	42819397	GeneID:374969	SVBP
chr1	42924561	42924641	chr1	42823561	42826561	GeneID:114625	ERMAP
chr1	42925041	42925141	chr1	42823561	42826561	GeneID:114625	ERMAP
chr1	42936456	42936756	chr1	42957868	42960868	GeneID:6513	SLC2A1
chr1	43991516	43991716	chr1	43972960	43975960	GeneID:533	ATP6V0B
chr1	44730790	44731270	chr1	44737837	44740837	GeneID:11004	KIF2C
chr1	44730790	44731270	chr1	44773540	44776540	GeneID:6202	RPS8
chr1	44730790	44731270	chr1	45010254	45013254	GeneID:7389	UROD
chr1	44730790	44731270	chr1	45010324	45013324	GeneID:79654	HECTD3
chr1	44807526	44807986	chr1	45010254	45013254	GeneID:7389	UROD
chr1	44807526	44807986	chr1	45010324	45013324	GeneID:79654	HECTD3
chr1	44819688	44820108	chr1	44798377	44801377	GeneID:1263	PLK3
chr1	44836089	44836169	chr1	45010254	45013254	GeneID:7389	UROD
chr1	44836089	44836169	chr1	45010324	45013324	GeneID:79654	HECTD3
chr1	45303995	45304215	chr1	45338170	45341170	GeneID:114034	TOE1
chr1	45303995	45304215	chr1	45338970	45341970	GeneID:4595	MUTYH
chr1	45303995	45304215	chr1	45339120	45342120	GeneID:4595	MUTYH
chr1	45303995	45304215	chr1	45339440	45342440	GeneID:4595	MUTYH
chr1	45303995	45304215	chr1	45490163	45493163	GeneID:10420	TESK2
chr1	45570236	45570296	chr1	45520884	45523884	GeneID:5052	PRDX1
chr1	45570236	45570296	chr1	45521890	45524890	GeneID:5052	PRDX1
chr1	46286191	46286331	chr1	46301698	46304698	GeneID:7388	UQCRH
chr1	46287389	46287509	chr1	46301698	46304698	GeneID:7388	UQCRH
chr1	46348208	46348328	chr1	46245688	46248688	GeneID:8438	RAD54L
chr1	46348208	46348328	chr1	46245763	46248763	GeneID:8438	RAD54L
chr1	46348208	46348328	chr1	46301698	46304698	GeneID:7388	UQCRH
chr1	46348208	46348328	chr1	46302616	46305616	GeneID:10489	LRRC41
chr1	46442594	46442994	chr1	46718114	46721114	GeneID:9813	EFCAB14
chr1	46522588	46522828	chr1	46338807	46341807	GeneID:387338	NSUN4
chr1	46522588	46522828	chr1	46339178	46342178	GeneID:387338	NSUN4
chr1	46522588	46522828	chr1	46487836	46490836	GeneID:127343	DMBX1
chr1	47181315	47181535	chr1	47313147	47316147	GeneID:6491	STIL
chr1	47181315	47181535	chr1	47313896	47316896	GeneID:6491	STIL
chr1	47181315	47181535	chr1	47433641	47436641	GeneID:84793	FOXD2-AS1
chr1	47229331	47229411	chr1	47313147	47316147	GeneID:6491	STIL
chr1	47229331	47229411	chr1	47313896	47316896	GeneID:6491	STIL
chr1	50873646	50873866	chr1	50966706	50969706	GeneID:1031	CDKN2C
chr1	50873646	50873866	chr1	50968245	50971245	GeneID:1031	CDKN2C
chr1	50978410	50978470	chr1	50966706	50969706	GeneID:1031	CDKN2C
chr1	50978410	50978470	chr1	50968245	50971245	GeneID:1031	CDKN2C
chr1	51284590	51284750	chr1	51234273	51237273	GeneID:26994	RNF11
chr1	51430028	51430188	chr1	51516272	51519272	GeneID:114883	OSBPL9
chr1	51430028	51430188	chr1	51518266	51521266	GeneID:2060	EPS15
chr1	51850678	51850758	chr1	51877040	51880040	GeneID:4898	NRDC
chr1	51850678	51850758	chr1	51877727	51880727	GeneID:4898	NRDC
chr1	52330273	52330373	chr1	52140089	52143089	GeneID:9372	ZFYVE9
chr1	52330433	52330553	chr1	52140089	52143089	GeneID:9372	ZFYVE9
chr1	52402440	52402520	chr1	52552090	52555090	GeneID:23318	TUT4
chr1	52402440	52402520	chr1	52552092	52555092	GeneID:23318	TUT4
chr1	54121720	54121780	chr1	54405394	54408394	GeneID:23648	SSBP3
chr1	54273129	54273269	chr1	54405394	54408394	GeneID:23648	SSBP3
chr1	54273969	54274049	chr1	54405394	54408394	GeneID:23648	SSBP3
chr1	54356099	54356179	chr1	54405394	54408394	GeneID:23648	SSBP3
chr1	54464729	54464949	chr1	54405394	54408394	GeneID:23648	SSBP3
chr1	54488249	54488569	chr1	54405394	54408394	GeneID:23648	SSBP3
chr1	54715790	54716010	chr1	54763523	54766523	GeneID:25973	PARS2
chr1	58815318	58815498	chr1	58783047	58786047	GeneID:3725	JUN
chr1	58883439	58883599	chr1	58783047	58786047	GeneID:3725	JUN
chr1	58899133	58899413	chr1	58783047	58786047	GeneID:3725	JUN
chr1	61013364	61013524	chr1	61075227	61078227	GeneID:4774	NFIA
chr1	61050035	61050155	chr1	61079739	61082739	GeneID:4774	NFIA
chr1	61050035	61050155	chr1	61080561	61083561	GeneID:4774	NFIA
chr1	61121129	61121209	chr1	61079739	61082739	GeneID:4774	NFIA
chr1	61121129	61121209	chr1	61080561	61083561	GeneID:4774	NFIA
chr1	61141772	61141852	chr1	61075227	61078227	GeneID:4774	NFIA
chr1	61141772	61141852	chr1	61079739	61082739	GeneID:4774	NFIA
chr1	64864174	64864434	chr1	64965549	64968549	GeneID:3716	JAK1
chr1	64864174	64864434	chr1	64965936	64968936	GeneID:3716	JAK1
chr1	6486636	6486716	chr1	6553513	6556513	GeneID:79707	NOL9
chr1	65231192	65231392	chr1	65418652	65421652	GeneID:3953	LEPR
chr1	65231192	65231392	chr1	65418668	65421668	GeneID:3953	LEPR
chr1	65231192	65231392	chr1	65418668	65421668	GeneID:54741	LEPROT
chr1	65231192	65231392	chr1	65523651	65526651	GeneID:3953	LEPR
chr1	65231192	65231392	chr1	65523689	65526689	GeneID:3953	LEPR
chr1	65231912	65231972	chr1	65418652	65421652	GeneID:3953	LEPR
chr1	65231912	65231972	chr1	65418668	65421668	GeneID:3953	LEPR
chr1	65231912	65231972	chr1	65418668	65421668	GeneID:54741	LEPROT
chr1	65231912	65231972	chr1	65523651	65526651	GeneID:3953	LEPR
chr1	65231912	65231972	chr1	65523689	65526689	GeneID:3953	LEPR
chr1	65293114	65293334	chr1	65307543	65310543	GeneID:9829	DNAJC6
chr1	65481103	65481283	chr1	65523651	65526651	GeneID:3953	LEPR
chr1	65481103	65481283	chr1	65523689	65526689	GeneID:3953	LEPR
chr1	6601179	6601319	chr1	6553513	6556513	GeneID:79707	NOL9
chr1	6601179	6601319	chr1	6577994	6580994	GeneID:3104	ZBTB48
chr1	6601179	6601319	chr1	6611731	6614731	GeneID:148479	PHF13
chr1	67479257	67479577	chr1	67429402	67432402	GeneID:26135	SERBP1
chr1	67539466	67539566	chr1	67683201	67686201	GeneID:1647	GADD45A
chr1	75672906	75673086	chr1	75784194	75787194	GeneID:5876	RABGGTB
chr1	75672906	75673086	chr1	75784256	75787256	GeneID:5876	RABGGTB
chr1	75677629	75677669	chr1	75722709	75725709	GeneID:34	ACADM
chr1	84620847	84621087	chr1	84505581	84508581	GeneID:2787	GNG5
chr1	86993840	86993940	chr1	86912635	86915635	GeneID:9653	HS2ST1
chr1	86993840	86993940	chr1	86913126	86916126	GeneID:9403	SELENOF
chr1	86993840	86993940	chr1	86913475	86916475	GeneID:9403	SELENOF
chr1	86993840	86993940	chr1	86913577	86916577	GeneID:9403	SELENOF
chr1	8900074	8900154	chr1	8877686	8880686	GeneID:2023	ENO1
chr1	89545732	89545892	chr1	89522829	89525829	GeneID:23507	LRRC8B
chr1	89701941	89702021	chr1	89631120	89634120	GeneID:84230	LRRC8C
chr1	89703688	89703828	chr1	89631120	89634120	GeneID:84230	LRRC8C
chr1	89763285	89763385	chr1	89631120	89634120	GeneID:84230	LRRC8C
chr1	89896226	89896506	chr1	89819032	89822032	GeneID:55144	LRRC8D
chr1	89896226	89896506	chr1	89819939	89822939	GeneID:55144	LRRC8D
chr1	89896226	89896506	chr1	89820794	89823794	GeneID:118568809	LRRC8D-DT
chr1	89906779	89906979	chr1	89819032	89822032	GeneID:55144	LRRC8D
chr1	89906779	89906979	chr1	89819939	89822939	GeneID:55144	LRRC8D
chr1	89906779	89906979	chr1	89820794	89823794	GeneID:118568809	LRRC8D-DT
chr1	89941312	89941392	chr1	89819032	89822032	GeneID:55144	LRRC8D
chr1	89941312	89941392	chr1	89819939	89822939	GeneID:55144	LRRC8D
chr1	89941312	89941392	chr1	89820794	89823794	GeneID:118568809	LRRC8D-DT
chr1	89952750	89952830	chr1	89522829	89525829	GeneID:23507	LRRC8B
chr1	93847534	93847634	chr1	93908430	93911430	GeneID:2730	GCLM
chr1	95072830	95073070	chr1	95115355	95118355	GeneID:148534	TLCD4
chr1	95072830	95073070	chr1	95232155	95235155	GeneID:25950	RWDD3
chr1	95072830	95073070	chr1	95232210	95235210	GeneID:25950	RWDD3
chr1	95085611	95085691	chr1	95115355	95118355	GeneID:148534	TLCD4
chr1	95179768	95179868	chr1	95115355	95118355	GeneID:148534	TLCD4
chr1	99599810	99600030	chr1	99644113	99647113	GeneID:54873	PALMD
chr10	100359216	100359356	chr10	100371576	100374576	GeneID:90271	OLMALINC
chr10	102112459	102112599	chr10	102063349	102066349	GeneID:79803	HPS6
chr10	102112459	102112599	chr10	102131040	102134040	GeneID:23082	PPRC1
chr10	102399650	102399730	chr10	102228643	102231643	GeneID:8729	GBF1
chr10	110774443	110774543	chr10	110869928	110872928	GeneID:27250	PDCD4
chr10	110858449	110858569	chr10	110869928	110872928	GeneID:27250	PDCD4
chr10	11141699	11141819	chr10	11162881	11165881	GeneID:10659	CELF2
chr10	11141699	11141819	chr10	11163030	11166030	GeneID:10659	CELF2
chr10	11141699	11141819	chr10	11163095	11166095	GeneID:10659	CELF2
chr10	11178735	11179035	chr10	11163030	11166030	GeneID:10659	CELF2
chr10	11178735	11179035	chr10	11163095	11166095	GeneID:10659	CELF2
chr10	11684894	11685034	chr10	11610650	11613650	GeneID:9712	USP6NL
chr10	11685939	11686059	chr10	11610650	11613650	GeneID:9712	USP6NL
chr10	11710884	11711044	chr10	11610650	11613650	GeneID:9712	USP6NL
chr10	119520527	119520607	chr10	119535586	119538586	GeneID:6001	RGS10
chr10	123139652	123139772	chr10	123152402	123155402	GeneID:9184	BUB3
chr10	13271696	13271776	chr10	13299064	13302064	GeneID:5264	PHYH
chr10	133245841	133246001	chr10	133311337	133314337	GeneID:10844	TUBGCP2
chr10	16891977	16892157	chr10	17228985	17231985	GeneID:100507347	VIM-AS1
chr10	17003247	17003407	chr10	17225898	17228898	GeneID:100507347	VIM-AS1
chr10	17003247	17003407	chr10	17226241	17229241	GeneID:7431	VIM
chr10	17003247	17003407	chr10	17228985	17231985	GeneID:100507347	VIM-AS1
chr10	17201563	17201763	chr10	17225898	17228898	GeneID:100507347	VIM-AS1
chr10	17201563	17201763	chr10	17226241	17229241	GeneID:7431	VIM
chr10	17201563	17201763	chr10	17228985	17231985	GeneID:100507347	VIM-AS1
chr10	17216337	17216497	chr10	17225898	17228898	GeneID:100507347	VIM-AS1
chr10	17216337	17216497	chr10	17226241	17229241	GeneID:7431	VIM
chr10	17216337	17216497	chr10	17228985	17231985	GeneID:100507347	VIM-AS1
chr10	17662812	17663012	chr10	17642151	17645151	GeneID:8027	STAM
chr10	22229246	22229646	chr10	22314388	22317388	GeneID:23412	COMMD3
chr10	22669376	22669536	chr10	22713108	22716108	GeneID:5305	PIP4K2A
chr10	22669376	22669536	chr10	22713578	22716578	GeneID:5305	PIP4K2A
chr10	28735299	28735499	chr10	28675521	28678521	GeneID:25805	BAMBI
chr10	3095748	3095928	chr10	3065548	3068548	GeneID:5214	PFKP
chr10	3095748	3095928	chr10	3065970	3068970	GeneID:5214	PFKP
chr10	3095748	3095928	chr10	3066627	3069627	GeneID:5214	PFKP
chr10	3095748	3095928	chr10	3067189	3070189	GeneID:5214	PFKP
chr10	31972631	31972871	chr10	31927831	31930831	GeneID:94134	ARHGAP12
chr10	31972631	31972871	chr10	31927876	31930876	GeneID:94134	ARHGAP12
chr10	32446107	32446247	chr10	32377769	32380769	GeneID:80314	EPC1
chr10	35391240	35391500	chr10	35334509	35337509	GeneID:219771	CCNY
chr10	35391800	35391920	chr10	35334509	35337509	GeneID:219771	CCNY
chr10	3804051	3804151	chr10	3784209	3787209	GeneID:1316	KLF6
chr10	42552895	42552975	chr10	42637570	42640570	GeneID:7582	ZNF33B
chr10	43418156	43418596	chr10	43395770	43398770	GeneID:3185	HNRNPF
chr10	43418156	43418596	chr10	43396277	43399277	GeneID:3185	HNRNPF
chr10	43418156	43418596	chr10	43406778	43409778	GeneID:3185	HNRNPF
chr10	43418156	43418596	chr10	43407857	43410857	GeneID:3185	HNRNPF
chr10	43418156	43418596	chr10	43408186	43411186	GeneID:3185	HNRNPF
chr10	43436655	43436815	chr10	43395770	43398770	GeneID:3185	HNRNPF
chr10	43436655	43436815	chr10	43396277	43399277	GeneID:3185	HNRNPF
chr10	43436655	43436815	chr10	43406778	43409778	GeneID:3185	HNRNPF
chr10	43436655	43436815	chr10	43407857	43410857	GeneID:3185	HNRNPF
chr10	43436655	43436815	chr10	43408186	43411186	GeneID:3185	HNRNPF
chr10	43436855	43437055	chr10	43395770	43398770	GeneID:3185	HNRNPF
chr10	43436855	43437055	chr10	43396277	43399277	GeneID:3185	HNRNPF
chr10	43436855	43437055	chr10	43406778	43409778	GeneID:3185	HNRNPF
chr10	43436855	43437055	chr10	43407857	43410857	GeneID:3185	HNRNPF
chr10	43436855	43437055	chr10	43408186	43411186	GeneID:3185	HNRNPF
chr10	43455430	43455510	chr10	43395770	43398770	GeneID:3185	HNRNPF
chr10	43455430	43455510	chr10	43396277	43399277	GeneID:3185	HNRNPF
chr10	43455430	43455510	chr10	43406778	43409778	GeneID:3185	HNRNPF
chr10	43455430	43455510	chr10	43407857	43410857	GeneID:3185	HNRNPF
chr10	43455430	43455510	chr10	43408186	43411186	GeneID:3185	HNRNPF
chr10	43455730	43455890	chr10	43395770	43398770	GeneID:3185	HNRNPF
chr10	43455730	43455890	chr10	43396277	43399277	GeneID:3185	HNRNPF
chr10	43455730	43455890	chr10	43406778	43409778	GeneID:3185	HNRNPF
chr10	43455730	43455890	chr10	43407857	43410857	GeneID:3185	HNRNPF
chr10	43455730	43455890	chr10	43408186	43411186	GeneID:3185	HNRNPF
chr10	45470338	45470458	chr10	45593907	45596907	GeneID:220972	MARCHF8_1
chr10	45470698	45470858	chr10	45593907	45596907	GeneID:220972	MARCHF8_1
chr10	46001373	46001653	chr10	46018999	46021999	GeneID:8031	NCOA4
chr10	46001373	46001653	chr10	46022378	46025378	GeneID:8031	NCOA4
chr10	4849828	4849928	chr10	5092414	5095414	GeneID:8644	AKR1C3
chr10	48506648	48506788	chr10	48304677	48307677	GeneID:5599	MAPK8
chr10	49166072	49166252	chr10	49187391	49190391	GeneID:170371	TMEM273
chr10	4982154	4982254	chr10	5092414	5095414	GeneID:8644	AKR1C3
chr10	50555432	50555512	chr10	50622956	50625956	GeneID:259230	SGMS1
chr10	50577857	50578057	chr10	50622956	50625956	GeneID:259230	SGMS1
chr10	5479673	5479793	chr10	5444551	5447551	GeneID:10276	NET1
chr10	5479673	5479793	chr10	5444609	5447609	GeneID:10276	NET1
chr10	60828167	60828307	chr10	60943185	60946185	GeneID:9886	RHOBTB1
chr10	60828167	60828307	chr10	60943726	60946726	GeneID:9886	RHOBTB1
chr10	63630117	63630257	chr10	63268243	63271243	GeneID:221037	JMJD1C
chr10	63630117	63630257	chr10	63464977	63467977	GeneID:221037	JMJD1C
chr10	6920509	6920669	chr10	7407770	7410770	GeneID:57713	SFMBT2
chr10	6920509	6920669	chr10	7408341	7411341	GeneID:57713	SFMBT2
chr10	69334565	69334625	chr10	69313769	69316769	GeneID:3098	HK1
chr10	69392669	69392769	chr10	69313769	69316769	GeneID:3098	HK1
chr10	70550043	70550103	chr10	70670506	70673506	GeneID:140766	ADAMTS14
chr10	70550043	70550103	chr10	70813948	70816948	GeneID:8879	SGPL1
chr10	70880188	70880248	chr10	70813948	70816948	GeneID:8879	SGPL1
chr10	71266344	71266424	chr10	71210570	71213570	GeneID:219699	UNC5B
chr10	71266444	71266644	chr10	71210570	71213570	GeneID:219699	UNC5B
chr10	71888896	71889176	chr10	71850251	71853251	GeneID:5660	PSAP
chr10	72245224	72245364	chr10	72271924	72274924	GeneID:54541	DDIT4
chr10	72257180	72257260	chr10	72271924	72274924	GeneID:54541	DDIT4
chr10	72257300	72257380	chr10	72271924	72274924	GeneID:54541	DDIT4
chr10	72261341	72261421	chr10	72271924	72274924	GeneID:54541	DDIT4
chr10	72261601	72261701	chr10	72271924	72274924	GeneID:54541	DDIT4
chr10	7252271	7252371	chr10	7407770	7410770	GeneID:57713	SFMBT2
chr10	7252271	7252371	chr10	7408341	7411341	GeneID:57713	SFMBT2
chr10	73456336	73456536	chr10	73413058	73416058	GeneID:310	ANXA7
chr10	73811650	73811870	chr10	73783606	73786606	GeneID:23053	ZSWIM8
chr10	73930805	73930965	chr10	73909132	73912132	GeneID:5328	PLAU
chr10	73956673	73956793	chr10	73996116	73999116	GeneID:7414	VCL
chr10	73957553	73957633	chr10	73996116	73999116	GeneID:7414	VCL
chr10	74021434	74021614	chr10	73996116	73999116	GeneID:7414	VCL
chr10	75192158	75192358	chr10	75208170	75211170	GeneID:7417	VDAC2
chr10	75192158	75192358	chr10	75208796	75211796	GeneID:7417	VDAC2
chr10	77909886	77910186	chr10	77925755	77928755	GeneID:9231	DLG5
chr10	77909886	77910186	chr10	78028515	78031515	GeneID:11128	POLR3A
chr10	77911713	77911933	chr10	77925755	77928755	GeneID:9231	DLG5
chr10	78972825	78972985	chr10	79066966	79069966	GeneID:57178	ZMIZ1
chr10	78973445	78973605	chr10	79066966	79069966	GeneID:57178	ZMIZ1
chr10	79195542	79195682	chr10	79066966	79069966	GeneID:57178	ZMIZ1
chr10	79390742	79390882	chr10	79444624	79447624	GeneID:219654	ZCCHC24
chr10	79391682	79391822	chr10	79444624	79447624	GeneID:219654	ZCCHC24
chr10	80188154	80188294	chr10	80203491	80206491	GeneID:311	ANXA11
chr10	80496720	80496780	chr10	80457285	80460285	GeneID:81619	TSPAN14
chr10	80497720	80497880	chr10	80457285	80460285	GeneID:81619	TSPAN14
chr10	80504191	80504311	chr10	80457285	80460285	GeneID:81619	TSPAN14
chr10	80505699	80505799	chr10	80457285	80460285	GeneID:81619	TSPAN14
chr10	84293756	84293996	chr10	84326589	84329589	GeneID:54462	CCSER2
chr10	87879133	87879313	chr10	87861625	87864625	GeneID:5728	PTEN_1
chr10	92756376	92756576	chr10	92829108	92832108	GeneID:54536	EXOC6
chr10	95493493	95493673	chr10	95560371	95563371	GeneID:10580	SORBS1
chr10	96090136	96090336	chr10	96127715	96130715	GeneID:9849	ZNF518A
chr10	96090136	96090336	chr10	96128056	96131056	GeneID:9849	ZNF518A
chr10	96090136	96090336	chr10	96128280	96131280	GeneID:9849	ZNF518A
chr10	96090136	96090336	chr10	96128297	96131297	GeneID:9849	ZNF518A
chr10	96090136	96090336	chr10	96128622	96131622	GeneID:9849	ZNF518A
chr11	103109299	103109459	chr11	103091160	103094160	GeneID:84259	DCUN1D5
chr11	10406345	10406445	chr11	10540187	10543187	GeneID:50862	RNF141
chr11	10735824	10736004	chr11	10540187	10543187	GeneID:50862	RNF141
chr11	108199981	108200141	chr11	108221067	108224067	GeneID:472	ATM
chr11	108199981	108200141	chr11	108221325	108224325	GeneID:472	ATM
chr11	108199981	108200141	chr11	108221638	108224638	GeneID:4863	NPAT
chr11	108467342	108467582	chr11	108221067	108224067	GeneID:472	ATM
chr11	108467342	108467582	chr11	108221325	108224325	GeneID:472	ATM
chr11	108467342	108467582	chr11	108221638	108224638	GeneID:4863	NPAT
chr11	10899635	10899795	chr11	10806996	10809996	GeneID:1982	EIF4G2
chr11	10899635	10899795	chr11	10807926	10810926	GeneID:1982	EIF4G2
chr11	10899635	10899795	chr11	10857053	10860053	GeneID:58486	ZBED5
chr11	109946397	109946537	chr11	110091392	110094392	GeneID:85463	ZC3H12C
chr11	117224406	117224526	chr11	117142287	117145287	GeneID:5049	PAFAH1B2
chr11	11814965	11815045	chr11	11839972	11842972	GeneID:55031	USP47
chr11	118415817	118415957	chr11	118434492	118437492	GeneID:4297	KMT2A
chr11	118437619	118437699	chr11	118399606	118402606	GeneID:10632	ATP5MG
chr11	118690245	118690385	chr11	118789942	118792942	GeneID:1656	DDX6
chr11	118690245	118690385	chr11	118790164	118793164	GeneID:1656	DDX6
chr11	118928364	118928404	chr11	119094465	119097465	GeneID:3014	H2AX
chr11	119319876	119319956	chr11	119204339	119207339	GeneID:867	CBL
chr11	119441397	119441497	chr11	119380690	119383690	GeneID:9099	USP2
chr11	124643788	124643848	chr11	124620864	124623864	GeneID:84897	TBRG1
chr11	125532815	125532995	chr11	125567477	125570477	GeneID:9538	EI24
chr11	125553093	125553233	chr11	125590852	125593852	GeneID:3703	STT3A
chr11	126063168	126063248	chr11	125902206	125905206	GeneID:83480	PUS3
chr11	126420520	126420640	chr11	126353686	126356686	GeneID:6484	ST3GAL4
chr11	126420520	126420640	chr11	126354012	126357012	GeneID:6484	ST3GAL4
chr11	13105422	13105642	chr11	12988548	12991548	GeneID:100506305	LINC00958
chr11	13698298	13698398	chr11	13666668	13669668	GeneID:84188	FAR1
chr11	17187106	17187246	chr11	17076667	17079667	GeneID:6207	RPS13
chr11	2532926	2533026	chr11	2928420	2931420	GeneID:7262	PHLDA2_1
chr11	27392903	27393023	chr11	27471790	27474790	GeneID:55366	LGR4
chr11	27420820	27420980	chr11	27471790	27474790	GeneID:55366	LGR4
chr11	32386917	32387017	chr11	32433040	32436040	GeneID:7490	WT1
chr11	32386917	32387017	chr11	32433518	32436518	GeneID:51352	WT1-AS
chr11	32386917	32387017	chr11	32434039	32437039	GeneID:51352	WT1-AS
chr11	32386917	32387017	chr11	32434539	32437539	GeneID:7490	WT1
chr11	32421219	32421319	chr11	32433040	32436040	GeneID:7490	WT1
chr11	32421219	32421319	chr11	32433518	32436518	GeneID:51352	WT1-AS
chr11	32421219	32421319	chr11	32434039	32437039	GeneID:51352	WT1-AS
chr11	32421219	32421319	chr11	32434539	32437539	GeneID:7490	WT1
chr11	33321104	33321244	chr11	33255381	33258381	GeneID:10114	HIPK3
chr11	33321104	33321244	chr11	33256291	33259291	GeneID:10114	HIPK3
chr11	3345918	3345978	chr11	3378146	3381146	GeneID:7748	ZNF195
chr11	33937381	33937541	chr11	33891076	33894076	GeneID:4005	LMO2
chr11	33941746	33942046	chr11	33868878	33871878	GeneID:4005	LMO2
chr11	33944869	33945049	chr11	33891076	33894076	GeneID:4005	LMO2
chr11	3404526	3404606	chr11	3378146	3381146	GeneID:7748	ZNF195
chr11	34371650	34371730	chr11	34436934	34439934	GeneID:847	CAT
chr11	355698	355758	chr11	305816	308816	GeneID:10581	IFITM2
chr11	3824876	3824996	chr11	3839959	3842959	GeneID:391	RHOG
chr11	3867590	3867690	chr11	3853163	3856163	GeneID:6786	STIM1
chr11	3867590	3867690	chr11	3853664	3856664	GeneID:6786	STIM1
chr11	3867590	3867690	chr11	3853703	3856703	GeneID:6786	STIM1
chr11	3878866	3878966	chr11	3852604	3855604	GeneID:6786	STIM1
chr11	3878866	3878966	chr11	3853163	3856163	GeneID:6786	STIM1
chr11	3878866	3878966	chr11	3853664	3856664	GeneID:6786	STIM1
chr11	3878866	3878966	chr11	3853703	3856703	GeneID:6786	STIM1
chr11	3920256	3920416	chr11	3852604	3855604	GeneID:6786	STIM1
chr11	3920256	3920416	chr11	3853163	3856163	GeneID:6786	STIM1
chr11	3920256	3920416	chr11	3853664	3856664	GeneID:6786	STIM1
chr11	3920256	3920416	chr11	3853703	3856703	GeneID:6786	STIM1
chr11	406895	407095	chr11	446268	449268	GeneID:81490	PTDSS2_1
chr11	406895	407095	chr11	448279	451279	GeneID:81490	PTDSS2_1
chr11	460627	460867	chr11	505768	508768	GeneID:6050	RNH1_1
chr11	46243324	46243464	chr11	46275662	46278662	GeneID:90993	CREB3L1
chr11	46243664	46243824	chr11	46275662	46278662	GeneID:90993	CREB3L1
chr11	46297018	46297198	chr11	46275662	46278662	GeneID:90993	CREB3L1
chr11	46352310	46352390	chr11	46378784	46381784	GeneID:4192	MDK
chr11	46352310	46352390	chr11	46379068	46382068	GeneID:4192	MDK
chr11	46352310	46352390	chr11	46379669	46382669	GeneID:4192	MDK
chr11	46597788	46597948	chr11	46615553	46618553	GeneID:9776	ATG13
chr11	47355372	47355452	chr11	47175879	47178879	GeneID:84364	ARFGAP2
chr11	47355372	47355452	chr11	47255707	47258707	GeneID:10062	NR1H3
chr11	47355372	47355452	chr11	47255996	47258996	GeneID:10062	NR1H3
chr11	47454374	47454454	chr11	47175879	47178879	GeneID:84364	ARFGAP2
chr11	5204987	5205087	chr11	5248857	5251857	GeneID:3047	HBG1
chr11	5288250	5288350	chr11	5253781	5256781	GeneID:3048	HBG2
chr11	59537904	59537964	chr11	59614774	59617774	GeneID:5007	OSBP
chr11	59537904	59537964	chr11	59668037	59671037	GeneID:219988	PATL1
chr11	59560395	59560475	chr11	59614774	59617774	GeneID:5007	OSBP
chr11	59560495	59560615	chr11	59614774	59617774	GeneID:5007	OSBP
chr11	59681467	59681547	chr11	59753376	59756376	GeneID:6809	STX3
chr11	59968209	59968309	chr11	60054665	60057665	GeneID:932	MS4A3_1
chr11	61834487	61834787	chr11	61814203	61817203	GeneID:9415	FADS2
chr11	61834487	61834787	chr11	61814404	61817404	GeneID:9415	FADS2
chr11	61834487	61834787	chr11	61816003	61819003	GeneID:3992	FADS1
chr11	61869880	61870060	chr11	61814203	61817203	GeneID:9415	FADS2
chr11	61869880	61870060	chr11	61814404	61817404	GeneID:9415	FADS2
chr11	61871298	61871438	chr11	61814203	61817203	GeneID:9415	FADS2
chr11	61871298	61871438	chr11	61814404	61817404	GeneID:9415	FADS2
chr11	61871298	61871438	chr11	61947821	61950821	GeneID:7439	BEST1
chr11	61899267	61899387	chr11	61947821	61950821	GeneID:7439	BEST1
chr11	61966734	61966854	chr11	61947821	61950821	GeneID:7439	BEST1
chr11	61966734	61966854	chr11	61948351	61951351	GeneID:7439	BEST1
chr11	61967574	61967834	chr11	61947821	61950821	GeneID:7439	BEST1
chr11	61967574	61967834	chr11	61948351	61951351	GeneID:7439	BEST1
chr11	61971653	61971753	chr11	61814203	61817203	GeneID:9415	FADS2
chr11	61971653	61971753	chr11	61814404	61817404	GeneID:9415	FADS2
chr11	61971793	61972013	chr11	61814203	61817203	GeneID:9415	FADS2
chr11	61971793	61972013	chr11	61814404	61817404	GeneID:9415	FADS2
chr11	62054659	62054759	chr11	61947821	61950821	GeneID:7439	BEST1
chr11	62054659	62054759	chr11	61953235	61956235	GeneID:7439	BEST1
chr11	62082185	62082285	chr11	61947821	61950821	GeneID:7439	BEST1
chr11	62082185	62082285	chr11	61948351	61951351	GeneID:7439	BEST1
chr11	62396841	62397021	chr11	62544664	62547664	GeneID:79026	AHNAK
chr11	62396841	62397021	chr11	62544826	62547826	GeneID:79026	AHNAK
chr11	62396841	62397021	chr11	62545806	62548806	GeneID:79026	AHNAK
chr11	62665287	62665547	chr11	62645613	62648613	GeneID:23193	GANAB
chr11	62706121	62706281	chr11	62726177	62729177	GeneID:283237	TTC9C
chr11	62706121	62706281	chr11	62726457	62729457	GeneID:221092	HNRNPUL2
chr11	62706121	62706281	chr11	62726486	62729486	GeneID:283237	TTC9C
chr11	63746335	63746435	chr11	63670376	63673376	GeneID:25923	ATL3
chr11	63746335	63746435	chr11	63670974	63673974	GeneID:25923	ATL3
chr11	63872127	63872247	chr11	63837110	63840110	GeneID:2011	MARK2
chr11	64271562	64271722	chr11	64303524	64306524	GeneID:2101	ESRRA
chr11	64271562	64271722	chr11	64303878	64306878	GeneID:2101	ESRRA
chr11	64331672	64331812	chr11	64316121	64319121	GeneID:25824	PRDX5
chr11	64331672	64331812	chr11	64316286	64319286	GeneID:25824	PRDX5
chr11	64331672	64331812	chr11	64316559	64319559	GeneID:51504	TRMT112
chr11	64331672	64331812	chr11	64316990	64319990	GeneID:51504	TRMT112
chr11	64331672	64331812	chr11	64317596	64320596	GeneID:51504	TRMT112
chr11	64331872	64331992	chr11	64316121	64319121	GeneID:25824	PRDX5
chr11	64331872	64331992	chr11	64316286	64319286	GeneID:25824	PRDX5
chr11	64331872	64331992	chr11	64316559	64319559	GeneID:51504	TRMT112
chr11	64331872	64331992	chr11	64316990	64319990	GeneID:51504	TRMT112
chr11	64331872	64331992	chr11	64317596	64320596	GeneID:51504	TRMT112
chr11	64342505	64342685	chr11	64303524	64306524	GeneID:2101	ESRRA
chr11	64342505	64342685	chr11	64303878	64306878	GeneID:2101	ESRRA
chr11	64355300	64355520	chr11	64316121	64319121	GeneID:25824	PRDX5
chr11	64355300	64355520	chr11	64316286	64319286	GeneID:25824	PRDX5
chr11	64355300	64355520	chr11	64316559	64319559	GeneID:51504	TRMT112
chr11	64355300	64355520	chr11	64316990	64319990	GeneID:51504	TRMT112
chr11	64355300	64355520	chr11	64317596	64320596	GeneID:51504	TRMT112
chr11	64688620	64688700	chr11	64743142	64746142	GeneID:10235	RASGRP2
chr11	64688620	64688700	chr11	64743826	64746826	GeneID:10235	RASGRP2
chr11	64847301	64847501	chr11	64995971	64998971	GeneID:116071	BATF2
chr11	64847301	64847501	chr11	65012160	65015160	GeneID:402	ARL2
chr11	64889105	64889285	chr11	64916209	64919209	GeneID:23130	ATG2A
chr11	65275260	65275440	chr11	65312866	65315866	GeneID:10435	CDC42EP2
chr11	65472240	65472480	chr11	65495738	65498738	GeneID:378938	MALAT1
chr11	65477464	65477744	chr11	65495738	65498738	GeneID:378938	MALAT1
chr11	65540898	65541018	chr11	65568477	65571477	GeneID:10534	ZNRD2
chr11	65540898	65541018	chr11	65570538	65573538	GeneID:23625	FAM89B
chr11	6554940	6555100	chr11	6682340	6685340	GeneID:63875	MRPL17
chr11	65652798	65652918	chr11	65636101	65639101	GeneID:6494	SIPA1
chr11	65652798	65652918	chr11	65638121	65641121	GeneID:6494	SIPA1
chr11	65652938	65653118	chr11	65636101	65639101	GeneID:6494	SIPA1
chr11	65652938	65653118	chr11	65638121	65641121	GeneID:6494	SIPA1
chr11	6568606	6568726	chr11	6601774	6604774	GeneID:3611	ILK
chr11	6568606	6568726	chr11	6602616	6605616	GeneID:23378	RRP8
chr11	65989131	65989211	chr11	65710252	65713252	GeneID:10524	KAT5
chr11	65989131	65989211	chr11	65887471	65890471	GeneID:9158	FIBP
chr11	65989131	65989211	chr11	65888673	65891673	GeneID:11007	CCDC85B
chr11	66222846	66222946	chr11	66255288	66258288	GeneID:64837	KLC2
chr11	66222846	66222946	chr11	66255703	66258703	GeneID:64837	KLC2
chr11	66222846	66222946	chr11	66288143	66291143	GeneID:10897	YIF1A
chr11	66408592	66408692	chr11	66478434	66481434	GeneID:10072	DPP3
chr11	66408592	66408692	chr11	66676887	66679887	GeneID:83759	RBM4B
chr11	67277389	67277449	chr11	67287303	67290303	GeneID:338692	ANKRD13D
chr11	67277609	67277729	chr11	67287303	67290303	GeneID:338692	ANKRD13D
chr11	67317673	67317873	chr11	67287303	67290303	GeneID:338692	ANKRD13D
chr11	67382659	67382779	chr11	67352546	67355546	GeneID:57804	POLD4
chr11	67382659	67382779	chr11	67352596	67355596	GeneID:57804	POLD4
chr11	69643439	69643539	chr11	69292155	69295155	GeneID:26579	MYEOV
chr11	72183566	72183666	chr11	72222767	72225767	GeneID:3636	INPPL1
chr11	72776377	72776537	chr11	72793047	72796047	GeneID:10809	STARD10
chr11	73393742	73393782	chr11	73374399	73377399	GeneID:84957	RELT
chr11	73393742	73393782	chr11	73374668	73377668	GeneID:84957	RELT
chr11	74011560	74011900	chr11	73981843	73984843	GeneID:7351	UCP2
chr11	74011560	74011900	chr11	73982202	73985202	GeneID:7351	UCP2
chr11	78051092	78051212	chr11	78078862	78081862	GeneID:4718	NDUFC2
chr11	78290373	78290493	chr11	78416820	78419820	GeneID:9846	GAB2
chr11	83089143	83089223	chr11	83155131	83158131	GeneID:51585	PCF11
chr11	86134845	86134945	chr11	86068084	86071084	GeneID:8301	PICALM
chr11	86134845	86134945	chr11	86068860	86071860	GeneID:8301	PICALM
chr11	86148493	86148593	chr11	86068084	86071084	GeneID:8301	PICALM
chr11	86148493	86148593	chr11	86068860	86071860	GeneID:8301	PICALM
chr11	86193478	86193778	chr11	86068084	86071084	GeneID:8301	PICALM
chr11	86193478	86193778	chr11	86068860	86071860	GeneID:8301	PICALM
chr11	87000480	87000680	chr11	87035934	87038934	GeneID:65084	TMEM135
chr11	9244684	9244824	chr11	9264326	9267326	GeneID:23258	DENND5A
chr11	9244684	9244824	chr11	9264350	9267350	GeneID:23258	DENND5A
chr11	9364288	9364608	chr11	9313593	9316593	GeneID:440026	TMEM41B
chr11	9364288	9364608	chr11	9382652	9385652	GeneID:10527	IPO7
chr11	93718304	93718484	chr11	93739672	93742672	GeneID:28970	C11orf54
chr11	93718304	93718484	chr11	93740495	93743495	GeneID:79101	TAF1D
chr11	95068678	95068918	chr11	95087846	95090846	GeneID:23052	ENDOD1
chr11	9535272	9535352	chr11	9571670	9574670	GeneID:7465	WEE1
chr11	9535272	9535352	chr11	9572687	9575687	GeneID:7465	WEE1
chr11	9551987	9552287	chr11	9571670	9574670	GeneID:7465	WEE1
chr11	9551987	9552287	chr11	9572687	9575687	GeneID:7465	WEE1
chr11	9614160	9614380	chr11	9571670	9574670	GeneID:7465	WEE1
chr11	9614160	9614380	chr11	9572687	9575687	GeneID:7465	WEE1
chr11	96212565	96212765	chr11	96342195	96345195	GeneID:84441	MAML2
chr11	96213671	96213751	chr11	96342195	96345195	GeneID:84441	MAML2
chr11	96255777	96255857	chr11	96342195	96345195	GeneID:84441	MAML2
chr12	101793551	101793691	chr12	101829959	101832959	GeneID:79158	GNPTAB
chr12	103809329	103809429	chr12	103840234	103843234	GeneID:51559	NT5DC3
chr12	104171865	104172045	chr12	104137107	104140107	GeneID:4801	NFYB
chr12	104171865	104172045	chr12	104137210	104140210	GeneID:4801	NFYB
chr12	104288796	104289036	chr12	104213779	104216779	GeneID:7296	TXNRD1
chr12	104598891	104599111	chr12	104454948	104457948	GeneID:50515	CHST11
chr12	108117332	108117472	chr12	108127288	108130288	GeneID:9671	WSCD2
chr12	108117332	108117472	chr12	108129786	108132786	GeneID:9671	WSCD2
chr12	108563684	108563804	chr12	109092472	109095472	GeneID:121642	ALKBH2
chr12	108664982	108665062	chr12	108729843	108732843	GeneID:23603	CORO1C
chr12	108664982	108665062	chr12	108730518	108733518	GeneID:23603	CORO1C
chr12	108690078	108690198	chr12	108559463	108562463	GeneID:23479	ISCU
chr12	108690078	108690198	chr12	108560173	108563173	GeneID:9733	SART3
chr12	108690078	108690198	chr12	108560596	108563596	GeneID:23479	ISCU
chr12	108690078	108690198	chr12	108729843	108732843	GeneID:23603	CORO1C
chr12	108691686	108692006	chr12	108559463	108562463	GeneID:23479	ISCU
chr12	108691686	108692006	chr12	108560173	108563173	GeneID:9733	SART3
chr12	108691686	108692006	chr12	108560596	108563596	GeneID:23479	ISCU
chr12	108691686	108692006	chr12	108729843	108732843	GeneID:23603	CORO1C
chr12	108700181	108700441	chr12	108729843	108732843	GeneID:23603	CORO1C
chr12	108803673	108803733	chr12	108560173	108563173	GeneID:9733	SART3
chr12	108803673	108803733	chr12	108560596	108563596	GeneID:23479	ISCU
chr12	110418372	110418492	chr12	110400949	110403949	GeneID:51434	ANAPC7
chr12	110418372	110418492	chr12	110402708	110405708	GeneID:51434	ANAPC7
chr12	111741524	111741684	chr12	111684053	111687053	GeneID:80724	ACAD10
chr12	111741524	111741684	chr12	111684956	111687956	GeneID:8315	BRAP
chr12	111994851	111994971	chr12	112011426	112014426	GeneID:10961	ERP29
chr12	111994851	111994971	chr12	112012165	112015165	GeneID:89894	TMEM116
chr12	111994851	111994971	chr12	112012219	112015219	GeneID:89894	TMEM116
chr12	113933014	113933134	chr12	113965325	113968325	GeneID:9904	RBM19
chr12	116385920	116386120	chr12	116276693	116279693	GeneID:23389	MED13L
chr12	116559478	116559698	chr12	116531422	116534422	GeneID:100287569	LINC00173
chr12	116559478	116559698	chr12	116531435	116534435	GeneID:100287569	LINC00173
chr12	116559878	116559978	chr12	116531422	116534422	GeneID:100287569	LINC00173
chr12	116559878	116559978	chr12	116531435	116534435	GeneID:100287569	LINC00173
chr12	116598460	116598600	chr12	116276693	116279693	GeneID:23389	MED13L
chr12	120228511	120228651	chr12	120264730	120267730	GeneID:5829	PXN
chr12	120540567	120540827	chr12	120494113	120497113	GeneID:8655	DYNLL1
chr12	120540567	120540827	chr12	120494946	120497946	GeneID:100506668	NRAV
chr12	121738418	121738558	chr12	121710752	121713752	GeneID:144404	TMEM120B
chr12	121794279	121794459	chr12	121886790	121889790	GeneID:5715	PSMD9
chr12	122064118	122064298	chr12	122076756	122079756	GeneID:22877	MLXIP_1
chr12	122064318	122064538	chr12	122076756	122079756	GeneID:22877	MLXIP_1
chr12	122064998	122065098	chr12	122076756	122079756	GeneID:22877	MLXIP_1
chr12	122400031	122400131	chr12	122421669	122424669	GeneID:6249	CLIP1
chr12	122400591	122400751	chr12	122421669	122424669	GeneID:6249	CLIP1
chr12	123582302	123582462	chr12	123386911	123389911	GeneID:387893	KMT5A
chr12	123582302	123582462	chr12	123389275	123392275	GeneID:387893	KMT5A
chr12	124885019	124885199	chr12	124862864	124865864	GeneID:949	SCARB1
chr12	124927359	124927419	chr12	124913650	124916650	GeneID:7316	UBC
chr12	124927899	124927979	chr12	124913650	124916650	GeneID:7316	UBC
chr12	124939824	124940244	chr12	124913650	124916650	GeneID:7316	UBC
chr12	124939824	124940244	chr12	124991645	124994645	GeneID:140707	BRI3BP
chr12	124940764	124940944	chr12	124991645	124994645	GeneID:140707	BRI3BP
chr12	130855645	130855765	chr12	130838250	130841250	GeneID:2054	STX2
chr12	130855645	130855765	chr12	130870066	130873066	GeneID:5901	RAN
chr12	131860428	131860528	chr12	131892622	131895622	GeneID:8408	ULK1
chr12	131860428	131860528	chr12	131927276	131930276	GeneID:80324	PUS1
chr12	131860848	131861008	chr12	131892622	131895622	GeneID:8408	ULK1
chr12	131860848	131861008	chr12	131927276	131930276	GeneID:80324	PUS1
chr12	133080212	133080312	chr12	133035509	133038509	GeneID:7637	ZNF84
chr12	133080212	133080312	chr12	133035580	133038580	GeneID:7637	ZNF84
chr12	133181359	133181559	chr12	133035509	133038509	GeneID:7637	ZNF84
chr12	133181359	133181559	chr12	133035580	133038580	GeneID:7637	ZNF84
chr12	14257865	14258085	chr12	14383281	14386281	GeneID:55729	ATF7IP
chr12	14257865	14258085	chr12	14392863	14395863	GeneID:55729	ATF7IP
chr12	21351147	21351227	chr12	21435655	21438655	GeneID:79912	PYROXD1
chr12	21351147	21351227	chr12	21435915	21438915	GeneID:79912	PYROXD1
chr12	21992967	21993047	chr12	22044218	22047218	GeneID:55907	CMAS
chr12	28130800	28130940	chr12	28188456	28191456	GeneID:55297	CCDC91
chr12	28243174	28243334	chr12	28188456	28191456	GeneID:55297	CCDC91
chr12	31682334	31682434	chr12	31957415	31960415	GeneID:55196	RESF1
chr12	31715364	31715544	chr12	31728021	31731021	GeneID:196394	AMN1
chr12	31715364	31715544	chr12	31728174	31731174	GeneID:196394	AMN1
chr12	31749306	31749546	chr12	31728021	31731021	GeneID:196394	AMN1
chr12	31749306	31749546	chr12	31728174	31731174	GeneID:196394	AMN1
chr12	32000500	32000640	chr12	31957415	31960415	GeneID:55196	RESF1
chr12	32048049	32048189	chr12	31957415	31960415	GeneID:55196	RESF1
chr12	32946666	32946786	chr12	34020496	34023496	GeneID:84920	ALG10
chr12	46383067	46383307	chr12	46371773	46374773	GeneID:54407	SLC38A2
chr12	46383507	46383567	chr12	46371773	46374773	GeneID:54407	SLC38A2
chr12	46383947	46384067	chr12	46371773	46374773	GeneID:54407	SLC38A2
chr12	46430535	46430695	chr12	46371773	46374773	GeneID:54407	SLC38A2
chr12	46431994	46432114	chr12	45989574	45992574	GeneID:9169	SCAF11
chr12	46431994	46432114	chr12	46371773	46374773	GeneID:54407	SLC38A2
chr12	47215531	47215791	chr12	47077621	47080621	GeneID:91523	PCED1B
chr12	47215531	47215791	chr12	47078951	47081951	GeneID:347902	AMIGO2
chr12	47215531	47215791	chr12	47078959	47081959	GeneID:347902	AMIGO2
chr12	48814782	48814882	chr12	48851163	48854163	GeneID:9416	DDX23
chr12	48815422	48815502	chr12	48851163	48854163	GeneID:9416	DDX23
chr12	49090440	49090560	chr12	49130395	49133395	GeneID:10376	TUBA1B
chr12	49233167	49233327	chr12	49130395	49133395	GeneID:10376	TUBA1B
chr12	49233167	49233327	chr12	49188080	49191080	GeneID:7846	TUBA1A
chr12	49233167	49233327	chr12	49263082	49266082	GeneID:84790	TUBA1C
chr12	51246404	51246724	chr12	51046220	51049220	GeneID:25875	LETMD1
chr12	51246404	51246724	chr12	51046327	51049327	GeneID:25875	LETMD1
chr12	51246404	51246724	chr12	51172135	51175135	GeneID:7024	TFCP2
chr12	51341572	51341632	chr12	51269210	51272210	GeneID:57228	SMAGP
chr12	51341572	51341632	chr12	51269415	51272415	GeneID:57228	SMAGP
chr12	51993290	51993350	chr12	52020832	52023832	GeneID:3164	NR4A1
chr12	52025815	52025855	chr12	52067978	52070978	GeneID:60673	ATG101
chr12	52925263	52925403	chr12	52904076	52907076	GeneID:3856	KRT8
chr12	52980971	52981071	chr12	52904076	52907076	GeneID:3856	KRT8
chr12	53213448	53213528	chr12	53249586	53252586	GeneID:84975	MFSD5
chr12	53213448	53213528	chr12	53250095	53253095	GeneID:84975	MFSD5
chr12	53213448	53213528	chr12	53266299	53269299	GeneID:9700	ESPL1_1
chr12	53221403	53221503	chr12	53178722	53181722	GeneID:283337	ZNF740
chr12	53221403	53221503	chr12	53179646	53182646	GeneID:51380	CSAD
chr12	53221403	53221503	chr12	53179925	53182925	GeneID:51380	CSAD
chr12	53221403	53221503	chr12	53249586	53252586	GeneID:84975	MFSD5
chr12	53221403	53221503	chr12	53250095	53253095	GeneID:84975	MFSD5
chr12	53221403	53221503	chr12	53266299	53269299	GeneID:9700	ESPL1_1
chr12	53324883	53325103	chr12	53498458	53501458	GeneID:7786	MAP3K12
chr12	53324883	53325103	chr12	53498923	53501923	GeneID:6895	TARBP2
chr12	53324883	53325103	chr12	53499283	53502283	GeneID:6895	TARBP2
chr12	53324883	53325103	chr12	53499586	53502586	GeneID:6895	TARBP2
chr12	53352778	53352858	chr12	53421855	53424855	GeneID:269	AMHR2
chr12	53352778	53352858	chr12	53450102	53453102	GeneID:5094	PCBP2
chr12	53366034	53366174	chr12	53378176	53381176	GeneID:6667	SP1
chr12	53366034	53366174	chr12	53378644	53381644	GeneID:6667	SP1
chr12	53421733	53421793	chr12	53378176	53381176	GeneID:6667	SP1
chr12	53421733	53421793	chr12	53378644	53381644	GeneID:6667	SP1
chr12	54307146	54307306	chr12	54293853	54296853	GeneID:4778	NFE2
chr12	54307146	54307306	chr12	54294758	54297758	GeneID:4778	NFE2
chr12	54307146	54307306	chr12	54323131	54326131	GeneID:22818	COPZ1
chr12	54359308	54359448	chr12	54278726	54281726	GeneID:3178	HNRNPA1
chr12	54359308	54359448	chr12	54279122	54282122	GeneID:23468	CBX5
chr12	54359308	54359448	chr12	54293853	54296853	GeneID:4778	NFE2
chr12	54359308	54359448	chr12	54294758	54297758	GeneID:4778	NFE2
chr12	54359508	54359668	chr12	54278726	54281726	GeneID:3178	HNRNPA1
chr12	54359508	54359668	chr12	54279122	54282122	GeneID:23468	CBX5
chr12	54359508	54359668	chr12	54293853	54296853	GeneID:4778	NFE2
chr12	54359508	54359668	chr12	54294758	54297758	GeneID:4778	NFE2
chr12	54432565	54432745	chr12	54418266	54421266	GeneID:3678	ITGA5
chr12	56117940	56118360	chr12	56257384	56260384	GeneID:283373	ANKRD52
chr12	56117940	56118360	chr12	56299330	56302330	GeneID:1431	CS
chr12	56119537	56119657	chr12	56188483	56191483	GeneID:6601	SMARCC2
chr12	56119537	56119657	chr12	56222342	56225342	GeneID:79035	NABP2
chr12	56119537	56119657	chr12	56257384	56260384	GeneID:283373	ANKRD52
chr12	56119537	56119657	chr12	56299330	56302330	GeneID:1431	CS
chr12	56377371	56377511	chr12	56466578	56469578	GeneID:283377	SPRYD4
chr12	56988387	56988567	chr12	57005546	57008546	GeneID:9880	ZBTB39
chr12	57457963	57458043	chr12	57486068	57489068	GeneID:4141	MARS1
chr12	57457963	57458043	chr12	57487824	57490824	GeneID:64333	ARHGAP9
chr12	57457963	57458043	chr12	57519514	57522514	GeneID:1649	DDIT3
chr12	57457963	57458043	chr12	57519517	57522517	GeneID:1649	DDIT3
chr12	57457963	57458043	chr12	57520824	57523824	GeneID:114785	MBD6
chr12	57539443	57539603	chr12	57519514	57522514	GeneID:1649	DDIT3
chr12	57539443	57539603	chr12	57519517	57522517	GeneID:1649	DDIT3
chr12	57539443	57539603	chr12	57520824	57523824	GeneID:114785	MBD6
chr12	57583449	57583529	chr12	57631679	57634679	GeneID:2583	B4GALNT1
chr12	57583449	57583529	chr12	57632201	57635201	GeneID:2583	B4GALNT1
chr12	57583449	57583529	chr12	57692132	57695132	GeneID:10956	OS9
chr12	576251	576371	chr12	750579	753579	GeneID:65125	WNK1
chr12	57905399	57905599	chr12	57753103	57756103	GeneID:92979	MARCHF9
chr12	62248975	62249175	chr12	62258404	62261404	GeneID:9958	USP15
chr12	62602458	62602858	chr12	62464826	62467826	GeneID:23041	MON2
chr12	64672983	64673203	chr12	64608495	64611495	GeneID:283349	RASSF3
chr12	6613363	6613463	chr12	6605451	6608451	GeneID:1108	CHD4
chr12	6639320	6639440	chr12	6662119	6665119	GeneID:51147	ING4
chr12	6778912	6779012	chr12	6751916	6754916	GeneID:8079	MLF2
chr12	6778912	6779012	chr12	6752141	6755141	GeneID:8079	MLF2
chr12	68746060	68746260	chr12	68806172	68809172	GeneID:4193	MDM2
chr12	68746060	68746260	chr12	68806177	68809177	GeneID:4193	MDM2
chr12	68746060	68746260	chr12	68807017	68810017	GeneID:4193	MDM2
chr12	68746060	68746260	chr12	68807024	68810024	GeneID:4193	MDM2
chr12	69291165	69291225	chr12	69346381	69349381	GeneID:4069	LYZ
chr12	69291165	69291225	chr12	69357743	69360743	GeneID:8089	YEATS4
chr12	76033494	76033534	chr12	76347415	76350415	GeneID:79738	BBS10
chr12	76114488	76114628	chr12	76083685	76086685	GeneID:4673	NAP1L1
chr12	76158867	76158967	chr12	76083685	76086685	GeneID:4673	NAP1L1
chr12	76158867	76158967	chr12	76347415	76350415	GeneID:79738	BBS10
chr12	76781590	76781650	chr12	76762115	76765115	GeneID:23390	ZDHHC17
chr12	76781590	76781650	chr12	76762258	76765258	GeneID:23390	ZDHHC17
chr12	7960846	7960946	chr12	7935187	7938187	GeneID:6515	SLC2A3
chr12	89664216	89664296	chr12	89707838	89710838	GeneID:490	ATP2B1
chr12	89664216	89664296	chr12	89708366	89711366	GeneID:490	ATP2B1
chr12	92403870	92404030	chr12	92144846	92147846	GeneID:694	BTG1
chr12	92405070	92405190	chr12	92144846	92147846	GeneID:694	BTG1
chr12	93316071	93316371	chr12	93375925	93378925	GeneID:11163	NUDT4
chr12	93316071	93316371	chr12	93376578	93379578	GeneID:11163	NUDT4
chr12	93742236	93742456	chr12	93567969	93570969	GeneID:8835	SOCS2
chr12	93742236	93742456	chr12	93568389	93571389	GeneID:8835	SOCS2
chr12	93742236	93742456	chr12	93569012	93572012	GeneID:8835	SOCS2
chr12	93742236	93742456	chr12	93569681	93572681	GeneID:8835	SOCS2
chr12	93742236	93742456	chr12	93569860	93572860	GeneID:8835	SOCS2
chr12	93742236	93742456	chr12	93570675	93573675	GeneID:8835	SOCS2
chr12	93742236	93742456	chr12	93675375	93678375	GeneID:8738	CRADD
chr12	93742236	93742456	chr12	93675571	93678571	GeneID:8738	CRADD
chr12	93742236	93742456	chr12	93676769	93679769	GeneID:8738	CRADD
chr12	94100430	94100550	chr12	93567969	93570969	GeneID:8835	SOCS2
chr12	94100430	94100550	chr12	93568389	93571389	GeneID:8835	SOCS2
chr12	94100430	94100550	chr12	93569012	93572012	GeneID:8835	SOCS2
chr12	94100430	94100550	chr12	93569681	93572681	GeneID:8835	SOCS2
chr12	94100430	94100550	chr12	93569860	93572860	GeneID:8835	SOCS2
chr12	95181335	95181415	chr12	95215807	95218807	GeneID:55591	VEZT
chr12	95181335	95181415	chr12	95216467	95219467	GeneID:55785	FGD6
chr12	96376100	96376200	chr12	96399439	96402439	GeneID:5128	CDK17
chr13	102845771	102845971	chr13	102594986	102597986	GeneID:7174	TPP2
chr13	113220398	113220518	chr13	113206193	113209193	GeneID:8451	CUL4A
chr13	113220398	113220518	chr13	113206694	113209694	GeneID:8451	CUL4A
chr13	113220398	113220518	chr13	113206772	113209772	GeneID:8451	CUL4A
chr13	113220398	113220518	chr13	113207613	113210613	GeneID:8451	CUL4A
chr13	113220398	113220518	chr13	113207669	113210669	GeneID:55795	PCID2
chr13	26247743	26247923	chr13	26220842	26223842	GeneID:6049	RNF6
chr13	26247743	26247923	chr13	26221314	26224314	GeneID:6049	RNF6
chr13	26247743	26247923	chr13	26221371	26224371	GeneID:6049	RNF6
chr13	32471673	32471753	chr13	32537795	32540795	GeneID:10443	N4BP2L2
chr13	32471673	32471753	chr13	32537868	32540868	GeneID:10443	N4BP2L2
chr13	36297816	36297956	chr13	36345394	36348394	GeneID:23111	SPART
chr13	36297816	36297956	chr13	36345744	36348744	GeneID:23111	SPART
chr13	44382840	44382960	chr13	44435858	44438858	GeneID:8848	TSC22D1
chr13	44382840	44382960	chr13	44436248	44439248	GeneID:8848	TSC22D1
chr13	44387099	44387219	chr13	44435858	44438858	GeneID:8848	TSC22D1
chr13	44387099	44387219	chr13	44436248	44439248	GeneID:8848	TSC22D1
chr13	46211332	46211392	chr13	46181177	46184177	GeneID:3936	LCP1
chr13	97256528	97256668	chr13	97220333	97223333	GeneID:10150	MBNL2
chr13	97260029	97260249	chr13	97432169	97435169	GeneID:5911	RAP2A
chr13	99452907	99453067	chr13	99499472	99502472	GeneID:9375	TM9SF2
chr14	100192921	100193041	chr14	100374347	100377347	GeneID:7453	WARS1
chr14	100192921	100193041	chr14	100374485	100377485	GeneID:79446	WDR25
chr14	100192921	100193041	chr14	100375327	100378327	GeneID:7453	WARS1
chr14	100192921	100193041	chr14	99969422	99972422	GeneID:51466	EVL
chr14	100285662	100285762	chr14	100374347	100377347	GeneID:7453	WARS1
chr14	100285662	100285762	chr14	100374485	100377485	GeneID:79446	WDR25
chr14	100285662	100285762	chr14	100375327	100378327	GeneID:7453	WARS1
chr14	102525713	102525853	chr14	102590649	102593649	GeneID:23186	RCOR1
chr14	102550985	102551125	chr14	102590649	102593649	GeneID:23186	RCOR1
chr14	103314674	103314814	chr14	103332237	103335237	GeneID:1983	EIF5
chr14	103314674	103314814	chr14	103332888	103335888	GeneID:1983	EIF5
chr14	23078760	23078920	chr14	23093505	23096505	GeneID:55017	C14orf119
chr14	23078760	23078920	chr14	23094136	23097136	GeneID:22985	ACIN1
chr14	23078760	23078920	chr14	23094614	23097614	GeneID:22985	ACIN1
chr14	23301434	23301614	chr14	23285132	23288132	GeneID:57594	HOMEZ
chr14	24095576	24095676	chr14	24112777	24115777	GeneID:80344	DCAF11_1
chr14	24095576	24095676	chr14	24113283	24116283	GeneID:80344	DCAF11_1
chr14	24095576	24095676	chr14	24113285	24116285	GeneID:80344	DCAF11_1
chr14	24216007	24216147	chr14	24230622	24233622	GeneID:51292	GMPR2_1
chr14	24216007	24216147	chr14	24230929	24233929	GeneID:51292	GMPR2_1
chr14	24216007	24216147	chr14	24231367	24234367	GeneID:4738	NEDD8_1
chr14	24216007	24216147	chr14	24297850	24300850	GeneID:161424	NOP9_1
chr14	31059681	31059841	chr14	31023106	31026106	GeneID:11154	AP4S1
chr14	31059681	31059841	chr14	31023649	31026649	GeneID:11154	AP4S1
chr14	31059681	31059841	chr14	31024643	31027643	GeneID:11154	AP4S1
chr14	31059681	31059841	chr14	31025379	31028379	GeneID:29966	STRN3
chr14	34873550	34873630	chr14	35044272	35047272	GeneID:283635	FAM177A1
chr14	39145599	39145699	chr14	39169333	39172333	GeneID:122553	TRAPPC6B
chr14	39145599	39145699	chr14	39173254	39176254	GeneID:5411	PNN
chr14	50003422	50003562	chr14	49861849	49864849	GeneID:378706	RN7SL2
chr14	50061209	50061309	chr14	49861849	49864849	GeneID:378706	RN7SL2
chr14	50321370	50321450	chr14	50531569	50534569	GeneID:11183	MAP4K5
chr14	50342778	50342898	chr14	50531569	50534569	GeneID:11183	MAP4K5
chr14	54773314	54773394	chr14	54752833	54755833	GeneID:23034	SAMD4A
chr14	64986929	64987109	chr14	65100684	65103684	GeneID:4149	MAX
chr14	64986929	64987109	chr14	65101283	65104283	GeneID:4149	MAX
chr14	64986929	64987109	chr14	65101517	65104517	GeneID:4149	MAX
chr14	64986929	64987109	chr14	65101695	65104695	GeneID:4149	MAX
chr14	68763114	68763254	chr14	68792067	68795067	GeneID:677	ZFP36L1
chr14	68763114	68763254	chr14	68792416	68795416	GeneID:677	ZFP36L1
chr14	73728904	73728984	chr14	73759303	73762303	GeneID:91748	MIDEAS
chr14	73728904	73728984	chr14	73786208	73789208	GeneID:91748	MIDEAS
chr14	73786038	73786118	chr14	73759303	73762303	GeneID:91748	MIDEAS
chr14	73825734	73825794	chr14	73759303	73762303	GeneID:91748	MIDEAS
chr14	73825734	73825794	chr14	73786208	73789208	GeneID:91748	MIDEAS
chr14	77040487	77040607	chr14	77027708	77030708	GeneID:64207	IRF2BPL
chr14	77923770	77923850	chr14	77615637	77618637	GeneID:9517	SPTLC2
chr14	88024724	88024884	chr14	87991854	87994854	GeneID:2581	GALC
chr14	88024724	88024884	chr14	87992182	87995182	GeneID:2581	GALC
chr14	88024724	88024884	chr14	87992665	87995665	GeneID:2581	GALC
chr14	88024724	88024884	chr14	87992667	87995667	GeneID:2581	GALC
chr14	99572568	99572688	chr14	99603207	99606207	GeneID:317762	CCDC85C
chr15	34588431	34588491	chr15	34342136	34345136	GeneID:55505	NOP10_1
chr15	40109036	40109216	chr15	40159069	40162069	GeneID:701	BUB1B
chr15	40857818	40857918	chr15	40892450	40895450	GeneID:57617	VPS18
chr15	41233624	41233744	chr15	41281990	41284990	GeneID:729082	OIP5-AS1
chr15	41661906	41662026	chr15	41557212	41560212	GeneID:7301	TYRO3
chr15	41661906	41662026	chr15	41557972	41560972	GeneID:7301	TYRO3
chr15	43285671	43285791	chr15	43183403	43186403	GeneID:23582	CCNDBP1
chr15	43440997	43441137	chr15	43508954	43511954	GeneID:4130	MAP1A
chr15	43440997	43441137	chr15	43509640	43512640	GeneID:7158	TP53BP1
chr15	44683401	44683501	chr15	44709517	44712517	GeneID:567	B2M_1
chr15	44726742	44726922	chr15	44662662	44665662	GeneID:80208	SPG11
chr15	44728761	44728861	chr15	44709517	44712517	GeneID:567	B2M_1
chr15	44784424	44784524	chr15	44662662	44665662	GeneID:80208	SPG11
chr15	45198977	45199077	chr15	45400336	45403336	GeneID:79029	AFG2B
chr15	50260692	50260832	chr15	50180196	50183196	GeneID:11001	SLC27A2
chr15	50261172	50261352	chr15	50180196	50183196	GeneID:11001	SLC27A2
chr15	51603661	51603841	chr15	51621771	51624771	GeneID:23312	DMXL2
chr15	51652273	51652513	chr15	51736062	51739062	GeneID:256586	LYSMD2
chr15	51652273	51652513	chr15	51736655	51739655	GeneID:256586	LYSMD2
chr15	55237616	55237776	chr15	55288813	55291813	GeneID:5873	RAB27A
chr15	55401906	55402046	chr15	55317222	55320222	GeneID:9488	PIGB
chr15	55401906	55402046	chr15	55318123	55321123	GeneID:101928527	PIGBOS1
chr15	55403646	55403806	chr15	55317222	55320222	GeneID:9488	PIGB
chr15	55403646	55403806	chr15	55318123	55321123	GeneID:101928527	PIGBOS1
chr15	56887246	56887446	chr15	56916090	56919090	GeneID:6938	TCF12
chr15	56887246	56887446	chr15	56916644	56919644	GeneID:6938	TCF12
chr15	56887246	56887446	chr15	56917087	56920087	GeneID:6938	TCF12
chr15	56887246	56887446	chr15	56917445	56920445	GeneID:6938	TCF12
chr15	63093745	63093805	chr15	63046489	63049489	GeneID:7168	TPM1
chr15	63487483	63487543	chr15	63502593	63505593	GeneID:9960	USP3
chr15	63895410	63895530	chr15	63832948	63835948	GeneID:8925	HERC1
chr15	64153723	64153783	chr15	64092838	64095838	GeneID:84191	CIAO2A
chr15	64153723	64153783	chr15	64093982	64096982	GeneID:6642	SNX1
chr15	64217171	64217251	chr15	64355173	64358173	GeneID:53944	CSNK1G1
chr15	64217271	64217371	chr15	64355173	64358173	GeneID:53944	CSNK1G1
chr15	64439191	64439311	chr15	64458578	64461578	GeneID:23060	ZNF609
chr15	64461948	64462088	chr15	64385836	64388836	GeneID:9325	TRIP4
chr15	64461948	64462088	chr15	64386687	64389687	GeneID:9768	PCLAF
chr15	65296065	65296445	chr15	65184342	65187342	GeneID:10845	CLPX
chr15	65824308	65824368	chr15	65791293	65794293	GeneID:10260	DENND4A
chr15	69462873	69462933	chr15	69412349	69415349	GeneID:9493	KIF23
chr15	69462953	69463013	chr15	69412349	69415349	GeneID:9493	KIF23
chr15	70448044	70448204	chr15	70095752	70098752	GeneID:7090	TLE3
chr15	70448044	70448204	chr15	70096917	70099917	GeneID:7090	TLE3
chr15	72237564	72237724	chr15	72271554	72274554	GeneID:56965	PARP6
chr15	74546253	74546453	chr15	74613836	74616836	GeneID:1198	CLK3
chr15	75066073	75066253	chr15	75041286	75044286	GeneID:60490	PPCDC
chr15	75453902	75454062	chr15	75367607	75370607	GeneID:4123	MAN2C1
chr15	80154088	80154168	chr15	80057676	80060676	GeneID:54469	ZFAND6
chr15	80154088	80154168	chr15	80057922	80060922	GeneID:54469	ZFAND6
chr15	80154088	80154168	chr15	80058119	80061119	GeneID:54469	ZFAND6
chr15	80155635	80155855	chr15	80057676	80060676	GeneID:54469	ZFAND6
chr15	80155635	80155855	chr15	80057922	80060922	GeneID:54469	ZFAND6
chr15	80155635	80155855	chr15	80058119	80061119	GeneID:54469	ZFAND6
chr15	81942335	81942455	chr15	82045018	82048018	GeneID:84206	MEX3B
chr15	82750453	82750633	chr15	82807628	82810628	GeneID:123720	WHAMM
chr15	82849682	82849902	chr15	82984210	82987210	GeneID:83640	RAMAC
chr15	83092550	83092710	chr15	83105645	83108645	GeneID:53346	TM6SF1
chr15	83108706	83108786	chr15	83066252	83069252	GeneID:53339	BTBD1
chr15	84955523	84955583	chr15	84978467	84981467	GeneID:5151	PDE8A
chr15	84955523	84955583	chr15	84979856	84982856	GeneID:5151	PDE8A
chr15	84955523	84955583	chr15	84979974	84982974	GeneID:5151	PDE8A
chr15	88638816	88639056	chr15	88619340	88622340	GeneID:64782	AEN
chr15	89057681	89057781	chr15	89086456	89089456	GeneID:11057	ABHD2
chr15	89782240	89782360	chr15	89813852	89816852	GeneID:290	ANPEP
chr15	90143335	90143555	chr15	90232941	90235941	GeneID:10519	CIB1
chr15	90143335	90143555	chr15	90233155	90236155	GeneID:10519	CIB1
chr15	90158003	90158103	chr15	90182920	90185920	GeneID:10509	SEMA4B
chr15	90648387	90648607	chr15	90931549	90934549	GeneID:374659	HDDC3
chr15	90648387	90648607	chr15	90931569	90934569	GeneID:374659	HDDC3
chr15	90648387	90648607	chr15	90932620	90935620	GeneID:55898	UNC45A
chr15	90648387	90648607	chr15	90933285	90936285	GeneID:55898	UNC45A
chr15	90841096	90841296	chr15	90866588	90869588	GeneID:5045	FURIN
chr15	90841096	90841296	chr15	90869052	90872052	GeneID:5045	FURIN
chr15	90841096	90841296	chr15	90869540	90872540	GeneID:5045	FURIN
chr15	90841096	90841296	chr15	90900382	90903382	GeneID:4122	MAN2A2
chr15	90841096	90841296	chr15	90900665	90903665	GeneID:4122	MAN2A2
chr15	90841096	90841296	chr15	90901302	90904302	GeneID:4122	MAN2A2
chr15	90841996	90842056	chr15	90866588	90869588	GeneID:5045	FURIN
chr15	90841996	90842056	chr15	90869052	90872052	GeneID:5045	FURIN
chr15	90841996	90842056	chr15	90869540	90872540	GeneID:5045	FURIN
chr15	90841996	90842056	chr15	90900382	90903382	GeneID:4122	MAN2A2
chr15	90841996	90842056	chr15	90900665	90903665	GeneID:4122	MAN2A2
chr15	90841996	90842056	chr15	90901302	90904302	GeneID:4122	MAN2A2
chr15	91033273	91033313	chr15	90993535	90996535	GeneID:9055	PRC1
chr15	92848917	92849157	chr15	92880843	92883843	GeneID:100507217	CHASERR
chr15	92848917	92849157	chr15	92881296	92884296	GeneID:100507217	CHASERR
chr15	92904104	92904504	chr15	92880843	92883843	GeneID:100507217	CHASERR
chr15	92904104	92904504	chr15	92881296	92884296	GeneID:100507217	CHASERR
chr15	92917953	92918153	chr15	92898324	92901324	GeneID:1106	CHD2
chr15	95929395	95929635	chr15	96328700	96331700	GeneID:7026	NR2F2
chr15	95929395	95929635	chr15	96330565	96333565	GeneID:7026	NR2F2
chr15	95929395	95929635	chr15	96331765	96334765	GeneID:7026	NR2F2
chr15	96273721	96274041	chr15	96324046	96327046	GeneID:7026	NR2F2
chr15	96273721	96274041	chr15	96328700	96331700	GeneID:7026	NR2F2
chr15	96273721	96274041	chr15	96330565	96333565	GeneID:7026	NR2F2
chr15	96356986	96357126	chr15	96324046	96327046	GeneID:7026	NR2F2
chr15	96357666	96357766	chr15	96324046	96327046	GeneID:7026	NR2F2
chr16	10362206	10362246	chr16	10384061	10387061	GeneID:80063	ATF7IP2
chr16	10362466	10362606	chr16	10384061	10387061	GeneID:80063	ATF7IP2
chr16	10972308	10972508	chr16	11255204	11258204	GeneID:8651	SOCS1
chr16	11105113	11105313	chr16	11255204	11258204	GeneID:8651	SOCS1
chr16	113548	113748	chr16	178459	181459	GeneID:3049	HBQ1
chr16	1363584	1363644	chr16	1413704	1416704	GeneID:64718	UNKL
chr16	14285838	14285998	chr16	13918154	13921154	GeneID:2072	ERCC4
chr16	143154	143274	chr16	178459	181459	GeneID:3049	HBQ1
chr16	1942081	1942161	chr16	1963826	1966826	GeneID:6187	RPS2_1
chr16	1992606	1992666	chr16	2008821	2011821	GeneID:90850	ZNF598_1
chr16	20747158	20747278	chr16	20762014	20765014	GeneID:6296	ACSM3
chr16	21300559	21300799	chr16	21156674	21159674	GeneID:57146	LDAF1_1
chr16	23727841	23728001	chr16	23676889	23679889	GeneID:5347	PLK1
chr16	23803677	23803837	chr16	23833983	23836983	GeneID:5579	PRKCB
chr16	23803997	23804057	chr16	23833983	23836983	GeneID:5579	PRKCB
chr16	27235378	27235598	chr16	27267772	27270772	GeneID:197370	NSMCE1
chr16	2904343	2904423	chr16	2881195	2884195	GeneID:114984	FLYWCH2
chr16	2904343	2904423	chr16	2881215	2884215	GeneID:114984	FLYWCH2
chr16	2904343	2904423	chr16	2979446	2982446	GeneID:9088	PKMYT1
chr16	2905343	2905463	chr16	2881195	2884195	GeneID:114984	FLYWCH2
chr16	2905343	2905463	chr16	2881215	2884215	GeneID:114984	FLYWCH2
chr16	2905343	2905463	chr16	2979446	2982446	GeneID:9088	PKMYT1
chr16	29645839	29645939	chr16	29660963	29663963	GeneID:6693	SPN
chr16	29645839	29645939	chr16	29661247	29664247	GeneID:6693	SPN
chr16	2983805	2983905	chr16	2967348	2970348	GeneID:124222	PAQR4
chr16	29943494	29943614	chr16	29925226	29928226	GeneID:253980	KCTD13
chr16	29943494	29943614	chr16	29971868	29974868	GeneID:9344	TAOK2
chr16	30534973	30535093	chr16	30444874	30447874	GeneID:22928	SEPHS2
chr16	30535833	30535973	chr16	30444874	30447874	GeneID:22928	SEPHS2
chr16	30628881	30628981	chr16	30428800	30431800	GeneID:79077	DCTPP1
chr16	30628881	30628981	chr16	30429030	30432030	GeneID:79077	DCTPP1
chr16	30805519	30805799	chr16	30786205	30789205	GeneID:23361	ZNF629
chr16	30814365	30814525	chr16	30697171	30700171	GeneID:10847	SRCAP
chr16	30814365	30814525	chr16	30920851	30923851	GeneID:54620	FBXL19
chr16	30814365	30814525	chr16	30921055	30924055	GeneID:54620	FBXL19
chr16	30814365	30814525	chr16	30921572	30924572	GeneID:54620	FBXL19
chr16	30814365	30814525	chr16	30922269	30925269	GeneID:283932	FBXL19-AS1
chr16	30814365	30814525	chr16	30922575	30925575	GeneID:54620	FBXL19
chr16	30875275	30875475	chr16	30893077	30896077	GeneID:9274	BCL7C
chr16	31142517	31142617	chr16	31072422	31075422	GeneID:9726	ZNF646
chr16	31142517	31142617	chr16	31072502	31075502	GeneID:79759	ZNF668
chr16	31142517	31142617	chr16	31073240	31076240	GeneID:79759	ZNF668
chr16	31142517	31142617	chr16	31093797	31096797	GeneID:79001	VKORC1
chr16	31142517	31142617	chr16	31115664	31118664	GeneID:84148	KAT8
chr16	31253752	31253912	chr16	31201760	31204760	GeneID:29108	PYCARD
chr16	31443098	31443278	chr16	30983207	30986207	GeneID:80270	HSD3B7
chr16	3150656	3150816	chr16	3133029	3136029	GeneID:7760	ZNF213
chr16	3264846	3264966	chr16	3281491	3284491	GeneID:10127	ZNF263
chr16	47392251	47392391	chr16	47459299	47462299	GeneID:5257	PHKB
chr16	47392251	47392391	chr16	47459331	47462331	GeneID:5257	PHKB
chr16	47392251	47392391	chr16	47460063	47463063	GeneID:81533	ITFG1
chr16	47392251	47392391	chr16	47460246	47463246	GeneID:81533	ITFG1
chr16	53099756	53099916	chr16	53052991	53055991	GeneID:80205	CHD9
chr16	53099756	53099916	chr16	53129012	53132012	GeneID:80205	CHD9
chr16	56356097	56356197	chr16	56423989	56426989	GeneID:267	AMFR
chr16	56356097	56356197	chr16	56424545	56427545	GeneID:267	AMFR
chr16	56356577	56356637	chr16	56423989	56426989	GeneID:267	AMFR
chr16	56356577	56356637	chr16	56424545	56427545	GeneID:267	AMFR
chr16	57299914	57300094	chr16	57184329	57187329	GeneID:89970	RSPRY1
chr16	57299914	57300094	chr16	57185039	57188039	GeneID:80011	PSME3IP1
chr16	57299914	57300094	chr16	57185116	57188116	GeneID:80011	PSME3IP1
chr16	57299914	57300094	chr16	57243259	57246259	GeneID:23568	ARL2BP
chr16	57300574	57300674	chr16	57243259	57246259	GeneID:23568	ARL2BP
chr16	622416	622516	chr16	635305	638305	GeneID:84326	METTL26
chr16	66516876	66517036	chr16	66549122	66552122	GeneID:7084	TK2
chr16	66516876	66517036	chr16	66549291	66552291	GeneID:7084	TK2
chr16	66660898	66661058	chr16	66695743	66698743	GeneID:146223	CMTM4
chr16	66867895	66867955	chr16	66829976	66832976	GeneID:8883	NAE1
chr16	67246319	67246459	chr16	67027149	67030149	GeneID:865	CBFB
chr16	67246319	67246459	chr16	67182963	67185963	GeneID:653319	MATCAP1
chr16	67246319	67246459	chr16	67190155	67193155	GeneID:1874	E2F4
chr16	67521486	67521546	chr16	67560526	67563526	GeneID:10664	CTCF
chr16	67521486	67521546	chr16	67665750	67668750	GeneID:84080	ENKD1
chr16	69530732	69530912	chr16	69563966	69566966	GeneID:10725	NFAT5
chr16	70395562	70395602	chr16	70452595	70455595	GeneID:197258	FCSK
chr16	70428251	70428451	chr16	70521816	70524816	GeneID:23450	SF3B3
chr16	70428251	70428451	chr16	70522554	70525554	GeneID:25839	COG4
chr16	71484507	71484707	chr16	71461247	71464247	GeneID:7571	ZNF23
chr16	75620631	75620731	chr16	75564379	75567379	GeneID:11345	GABARAPL2
chr16	75621191	75621371	chr16	75555252	75558252	GeneID:79583	TMEM231
chr16	75621191	75621371	chr16	75555286	75558286	GeneID:79583	TMEM231
chr16	81077239	81077519	chr16	81033842	81036842	GeneID:23300	ATMIN_1
chr16	81077239	81077519	chr16	81035198	81038198	GeneID:23300	ATMIN_1
chr16	81077239	81077519	chr16	81095395	81098395	GeneID:2653	GCSH_1
chr16	81403677	81403797	chr16	81493354	81496354	GeneID:80790	CMIP
chr16	81470053	81470153	chr16	81493354	81496354	GeneID:80790	CMIP
chr16	84138825	84138945	chr16	84115942	84118942	GeneID:8720	MBTPS1
chr16	84594167	84594427	chr16	84617078	84620078	GeneID:23406	COTL1
chr16	84726210	84726310	chr16	84698000	84701000	GeneID:9100	USP10
chr16	85420878	85421118	chr16	85609409	85612409	GeneID:23199	GSE1
chr16	85441294	85441354	chr16	85609409	85612409	GeneID:23199	GSE1
chr16	85554236	85554396	chr16	85609409	85612409	GeneID:23199	GSE1
chr16	87779176	87779396	chr16	87868507	87871507	GeneID:8140	SLC7A5
chr16	87909530	87909570	chr16	87868507	87871507	GeneID:8140	SLC7A5
chr16	88491785	88492045	chr16	88451280	88454280	GeneID:161882	ZFPM1
chr16	88737500	88737680	chr16	88784220	88787220	GeneID:9780	PIEZO1
chr16	88771046	88771206	chr16	88784220	88787220	GeneID:9780	PIEZO1
chr16	88773948	88774208	chr16	88801789	88804789	GeneID:81620	CDT1
chr16	88992514	88992834	chr16	88976207	88979207	GeneID:863	CBFA2T3
chr16	89240873	89241053	chr16	89215703	89218703	GeneID:197320	ZNF778
chr16	89240873	89241053	chr16	89489561	89492561	GeneID:29123	ANKRD11
chr16	89241133	89241213	chr16	89215703	89218703	GeneID:197320	ZNF778
chr16	89241133	89241213	chr16	89489561	89492561	GeneID:29123	ANKRD11
chr16	89241373	89241493	chr16	89215703	89218703	GeneID:197320	ZNF778
chr16	89241373	89241493	chr16	89489561	89492561	GeneID:29123	ANKRD11
chr16	89505510	89505750	chr16	89489561	89492561	GeneID:29123	ANKRD11
chr16	89700266	89700426	chr16	89718368	89721368	GeneID:92822	ZNF276
chr16	89700266	89700426	chr16	89719002	89722002	GeneID:92822	ZNF276
chr16	89700266	89700426	chr16	89719537	89722537	GeneID:92822	ZNF276
chr16	89700266	89700426	chr16	89719898	89722898	GeneID:9605	VPS9D1
chr16	89860962	89861062	chr16	89815647	89818647	GeneID:2175	FANCA
chr16	9079001	9079261	chr16	9089644	9092644	GeneID:29035	HAPSTR1
chr17	13638957	13639097	chr17	13600929	13603929	GeneID:9955	HS3ST3A1
chr17	17850119	17850299	chr17	17835986	17838986	GeneID:6720	SREBF1
chr17	27245452	27245532	chr17	27292114	27295114	GeneID:26118	WSB1
chr17	27492020	27492160	chr17	27454448	27457448	GeneID:8844	KSR1
chr17	27574060	27574240	chr17	27454448	27457448	GeneID:8844	KSR1
chr17	27575620	27575740	chr17	27454448	27457448	GeneID:8844	KSR1
chr17	27986971	27987171	chr17	28040677	28043677	GeneID:51701	NLK
chr17	28750225	28750365	chr17	28725233	28728233	GeneID:116238	TLCD1
chr17	28750225	28750365	chr17	28725932	28728932	GeneID:116238	TLCD1
chr17	28750225	28750365	chr17	28726788	28729788	GeneID:284086	NEK8
chr17	29162990	29163110	chr17	29175773	29178773	GeneID:399687	MYO18A
chr17	29162990	29163110	chr17	29179398	29182398	GeneID:399687	MYO18A
chr17	30344930	30345050	chr17	30376927	30379927	GeneID:1362	CPD
chr17	30344930	30345050	chr17	30378478	30381478	GeneID:1362	CPD
chr17	32910041	32910181	chr17	32876124	32879124	GeneID:4642	MYO1D
chr17	34981922	34982022	chr17	34959540	34962540	GeneID:91603	ZNF830
chr17	35560866	35561026	chr17	35585322	35588322	GeneID:163	AP2B1
chr17	38677159	38677279	chr17	38703273	38706273	GeneID:4302	MLLT6_1
chr17	38677159	38677279	chr17	38728341	38731341	GeneID:284106	CISD3_1
chr17	38901132	38901252	chr17	38868058	38871058	GeneID:3927	LASP1
chr17	39959124	39959264	chr17	39978807	39981807	GeneID:5709	PSMD3
chr17	4002470	4002630	chr17	3963437	3966437	GeneID:489	ATP2A3
chr17	4002670	4002770	chr17	3963437	3966437	GeneID:489	ATP2A3
chr17	4004671	4004871	chr17	3915465	3918465	GeneID:5023	P2RX1
chr17	40358454	40358554	chr17	40416896	40419896	GeneID:7153	TOP2A
chr17	40533498	40533658	chr17	40360845	40363845	GeneID:123706509	GJD3-AS1
chr17	40533498	40533658	chr17	40441450	40444450	GeneID:3487	IGFBP4
chr17	40560452	40560512	chr17	40360845	40363845	GeneID:123706509	GJD3-AS1
chr17	40560452	40560512	chr17	40441450	40444450	GeneID:3487	IGFBP4
chr17	40827975	40828215	chr17	40817145	40820145	GeneID:147184	KRT10-AS1
chr17	40827975	40828215	chr17	40817185	40820185	GeneID:147184	KRT10-AS1
chr17	41679266	41679446	chr17	41686885	41689885	GeneID:10209	EIF1
chr17	41793036	41793096	chr17	41784976	41787976	GeneID:3728	JUP
chr17	42312410	42312450	chr17	42275391	42278391	GeneID:6777	STAT5B
chr17	42312410	42312450	chr17	42285439	42288439	GeneID:6776	STAT5A
chr17	42312410	42312450	chr17	42285547	42288547	GeneID:6776	STAT5A
chr17	42312410	42312450	chr17	42286498	42289498	GeneID:6776	STAT5A
chr17	42312870	42313090	chr17	42275391	42278391	GeneID:6777	STAT5B
chr17	42312870	42313090	chr17	42285439	42288439	GeneID:6776	STAT5A
chr17	42312870	42313090	chr17	42285547	42288547	GeneID:6776	STAT5A
chr17	42312870	42313090	chr17	42286498	42289498	GeneID:6776	STAT5A
chr17	42679908	42680008	chr17	42576729	42579729	GeneID:29893	PSMC3IP
chr17	42679908	42680008	chr17	42576831	42579831	GeneID:29893	PSMC3IP
chr17	42699205	42699345	chr17	42675011	42678011	GeneID:79990	PLEKHH3
chr17	42699205	42699345	chr17	42675994	42678994	GeneID:79990	PLEKHH3
chr17	42929123	42929203	chr17	42576729	42579729	GeneID:29893	PSMC3IP
chr17	42929123	42929203	chr17	42576831	42579831	GeneID:29893	PSMC3IP
chr17	42964388	42964508	chr17	42996273	42999273	GeneID:6155	RPL27
chr17	42964388	42964508	chr17	42996419	42999419	GeneID:6155	RPL27
chr17	43024544	43024644	chr17	43004784	43007784	GeneID:3430	IFI35
chr17	43024544	43024644	chr17	43123557	43126557	GeneID:10230	NBR2
chr17	43024544	43024644	chr17	43124364	43127364	GeneID:672	BRCA1
chr17	43024544	43024644	chr17	43168409	43171409	GeneID:4077	NBR1
chr17	43024544	43024644	chr17	43169214	43172214	GeneID:4077	NBR1
chr17	43024544	43024644	chr17	43169327	43172327	GeneID:672	BRCA1
chr17	44210498	44210718	chr17	44343302	44346302	GeneID:2896	GRN
chr17	44246171	44246311	chr17	44218675	44221675	GeneID:7343	UBTF
chr17	44246171	44246311	chr17	44219882	44222882	GeneID:7343	UBTF
chr17	44246171	44246311	chr17	44220304	44223304	GeneID:7343	UBTF
chr17	44266719	44266919	chr17	44323823	44326823	GeneID:51629	SLC25A39
chr17	44288467	44288787	chr17	44323823	44326823	GeneID:51629	SLC25A39
chr17	45161373	45161553	chr17	45146475	45149475	GeneID:10614	HEXIM1
chr17	45197928	45198108	chr17	45133687	45136687	GeneID:79777	ACBD4
chr17	45197928	45198108	chr17	45146475	45149475	GeneID:10614	HEXIM1
chr17	45333054	45333234	chr17	45316020	45319020	GeneID:9020	MAP3K14
chr17	45385632	45385752	chr17	45219885	45222885	GeneID:752	FMNL1
chr17	46101339	46101559	chr17	46191782	46194782	GeneID:284058	KANSL1_2
chr17	47197963	47198063	chr17	47207028	47210028	GeneID:4635	MYL4
chr17	47197963	47198063	chr17	47207348	47210348	GeneID:4635	MYL4
chr17	47323803	47324003	chr17	47188295	47191295	GeneID:996	CDC27
chr17	4790052	4790132	chr17	4708632	4711632	GeneID:409	ARRB2
chr17	47949431	47949471	chr17	47968528	47971528	GeneID:80279	CDK5RAP3
chr17	47949431	47949471	chr17	47969113	47972113	GeneID:80279	CDK5RAP3
chr17	48219775	48219875	chr17	48581379	48584379	GeneID:3213	HOXB3
chr17	48492664	48492744	chr17	48581379	48584379	GeneID:3213	HOXB3
chr17	48492824	48492964	chr17	48581379	48584379	GeneID:3213	HOXB3
chr17	48547110	48547250	chr17	48577350	48580350	GeneID:3214	HOXB4
chr17	48547110	48547250	chr17	48581379	48584379	GeneID:3213	HOXB3
chr17	48547110	48547250	chr17	48625358	48628358	GeneID:3219	HOXB9
chr17	48585457	48585597	chr17	48544109	48547109	GeneID:3212	HOXB2
chr17	48954421	48954481	chr17	48995385	48998385	GeneID:10642	IGF2BP1
chr17	48972505	48972645	chr17	48995385	48998385	GeneID:10642	IGF2BP1
chr17	49739870	49740130	chr17	49706964	49709964	GeneID:10237	SLC35B1
chr17	50208679	50208919	chr17	50476860	50479860	GeneID:55316	RSAD1
chr17	50362002	50362222	chr17	50476860	50479860	GeneID:55316	RSAD1
chr17	50482684	50482784	chr17	50545174	50548174	GeneID:64847	SPATA20
chr17	50783326	50783386	chr17	50545174	50548174	GeneID:64847	SPATA20
chr17	57379554	57379754	chr17	57253851	57256851	GeneID:124540	MSI2
chr17	57379554	57379754	chr17	57254523	57257523	GeneID:124540	MSI2
chr17	57379554	57379754	chr17	57255019	57258019	GeneID:124540	MSI2
chr17	58329654	58329814	chr17	58351201	58354201	GeneID:6827	SUPT4H1
chr17	58329834	58329874	chr17	58351201	58354201	GeneID:6827	SUPT4H1
chr17	58417613	58417793	chr17	58351201	58354201	GeneID:6827	SUPT4H1
chr17	58631511	58631871	chr17	58516880	58519880	GeneID:9110	MTMR4
chr17	58631511	58631871	chr17	58690573	58693573	GeneID:5889	RAD51C
chr17	58631511	58631871	chr17	58690602	58693602	GeneID:5889	RAD51C
chr17	58659000	58659340	chr17	58516880	58519880	GeneID:9110	MTMR4
chr17	58679372	58679672	chr17	58516880	58519880	GeneID:9110	MTMR4
chr17	59290520	59290720	chr17	59617895	59620895	GeneID:1213	CLTC
chr17	59290840	59290940	chr17	59617895	59620895	GeneID:1213	CLTC
chr17	59685111	59685251	chr17	59705654	59708654	GeneID:81671	VMP1
chr17	59685111	59685251	chr17	59706430	59709430	GeneID:51651	PTRH2
chr17	63432011	63432211	chr17	63445306	63448306	GeneID:1534	CYB561
chr17	63432011	63432211	chr17	63445639	63448639	GeneID:1534	CYB561
chr17	63433271	63433451	chr17	63445306	63448306	GeneID:1534	CYB561
chr17	63433271	63433451	chr17	63445639	63448639	GeneID:1534	CYB561
chr17	63770416	63770556	chr17	63740799	63743799	GeneID:92335	STRADA
chr17	63770416	63770556	chr17	63740986	63743986	GeneID:92335	STRADA
chr17	64082281	64082421	chr17	64129144	64132144	GeneID:2081	ERN1
chr17	66348767	66348887	chr17	66300613	66303613	GeneID:5578	PRKCA
chr17	67784478	67784678	chr17	67823503	67826503	GeneID:2186	BPTF
chr17	73309880	73310040	chr17	73230433	73233433	GeneID:55028	C17orf80
chr17	73309880	73310040	chr17	73230661	73233661	GeneID:55028	C17orf80
chr17	73309880	73310040	chr17	73231394	73234394	GeneID:84923	VCF1
chr17	73310727	73310887	chr17	73230433	73233433	GeneID:55028	C17orf80
chr17	73310727	73310887	chr17	73230661	73233661	GeneID:55028	C17orf80
chr17	73310727	73310887	chr17	73231394	73234394	GeneID:84923	VCF1
chr17	75035316	75035396	chr17	75045225	75048225	GeneID:23510	KCTD2
chr17	75035316	75035396	chr17	75045969	75048969	GeneID:10476	ATP5PD
chr17	75240764	75240904	chr17	75259879	75262879	GeneID:51081	MRPS7
chr17	75240764	75240904	chr17	75260606	75263606	GeneID:23163	GGA3
chr17	75240764	75240904	chr17	75261363	75264363	GeneID:23163	GGA3
chr17	75404435	75404515	chr17	75288433	75291433	GeneID:60386	SLC25A19
chr17	76268367	76268467	chr17	76239493	76242493	GeneID:114804	RNF157
chr17	76406056	76406276	chr17	76452152	76455152	GeneID:63893	UBE2O
chr17	77070703	77070843	chr17	77086643	77089643	GeneID:654434	SNHG20
chr17	77070703	77070843	chr17	77086685	77089685	GeneID:6397	SEC14L1
chr17	77323244	77323324	chr17	77279499	77282499	GeneID:10801	SEPTIN9_1
chr17	78289971	78290151	chr17	78358667	78361667	GeneID:9021	SOCS3
chr17	78289971	78290151	chr17	78359077	78362077	GeneID:9021	SOCS3
chr17	78289971	78290151	chr17	78359925	78362925	GeneID:9021	SOCS3
chr17	78422205	78422245	chr17	78358667	78361667	GeneID:9021	SOCS3
chr17	78422205	78422245	chr17	78359077	78362077	GeneID:9021	SOCS3
chr17	78422205	78422245	chr17	78359925	78362925	GeneID:9021	SOCS3
chr17	80254808	80255088	chr17	80218427	80221427	GeneID:284129	SLC26A11
chr17	80254808	80255088	chr17	80219333	80222333	GeneID:6448	SGSH_1
chr17	81101835	81101995	chr17	80989841	80992841	GeneID:79643	CHMP6
chr17	81345770	81345830	chr17	81393457	81396457	GeneID:57597	BAHCC1_1
chr17	8187621	8187741	chr17	8247056	8250056	GeneID:80169	CTC1
chr17	8187621	8187741	chr17	8247289	8250289	GeneID:5198	PFAS
chr17	82494726	82494986	chr17	82416347	82419347	GeneID:284004	HEXD
chr17	82494726	82494986	chr17	82417586	82420586	GeneID:79701	OGFOD3
chr17	82494726	82494986	chr17	82517732	82520732	GeneID:3607	FOXK2
chr18	11947317	11947537	chr18	11979507	11982507	GeneID:3613	IMPA2
chr18	23516100	23516180	chr18	23585506	23588506	GeneID:4864	NPC1
chr18	23528744	23528944	chr18	23585506	23588506	GeneID:4864	NPC1
chr18	23529804	23529884	chr18	23585506	23588506	GeneID:4864	NPC1
chr18	23541010	23541150	chr18	23585506	23588506	GeneID:4864	NPC1
chr18	23710353	23710493	chr18	23501470	23504470	GeneID:29919	RMC1
chr18	23710353	23710493	chr18	23501511	23504511	GeneID:29919	RMC1
chr18	2994738	2994938	chr18	3010947	3013947	GeneID:9663	LPIN2
chr18	2994738	2994938	chr18	3012144	3015144	GeneID:9663	LPIN2
chr18	2994738	2994938	chr18	3245482	3248482	GeneID:10627	MYL12A
chr18	2994738	2994938	chr18	3245801	3248801	GeneID:10627	MYL12A
chr18	3037540	3037720	chr18	3010947	3013947	GeneID:9663	LPIN2
chr18	3037540	3037720	chr18	3012144	3015144	GeneID:9663	LPIN2
chr18	35110808	35110988	chr18	35496608	35499608	GeneID:125476	INO80C
chr18	35110808	35110988	chr18	35496960	35499960	GeneID:125476	INO80C
chr18	3624179	3624459	chr18	3601737	3604737	GeneID:84777	DLGAP1-AS2
chr18	3653970	3654170	chr18	3601737	3604737	GeneID:84777	DLGAP1-AS2
chr18	3665005	3665125	chr18	3601737	3604737	GeneID:84777	DLGAP1-AS2
chr18	3666445	3666505	chr18	3445542	3448542	GeneID:7050	TGIF1
chr18	3666445	3666505	chr18	3446431	3449431	GeneID:7050	TGIF1
chr18	3666445	3666505	chr18	3447568	3450568	GeneID:7050	TGIF1
chr18	3666445	3666505	chr18	3447707	3450707	GeneID:7050	TGIF1
chr18	3666445	3666505	chr18	3448172	3451172	GeneID:7050	TGIF1
chr18	3666445	3666505	chr18	3449593	3452593	GeneID:7050	TGIF1
chr18	50358984	50359084	chr18	50286692	50289692	GeneID:30827	CXXC1
chr18	50425292	50425492	chr18	50373046	50376046	GeneID:220134	SKA1_1
chr18	58118150	58118290	chr18	58042226	58045226	GeneID:23327	NEDD4L
chr18	6683182	6683262	chr18	6727716	6730716	GeneID:79822	ARHGAP28
chr18	774361	774461	chr18	811242	814242	GeneID:7525	YES1
chr18	830430	830550	chr18	811242	814242	GeneID:7525	YES1
chr18	9404643	9404803	chr18	9473513	9476513	GeneID:10928	RALBP1
chr18	9877376	9877576	chr18	9912016	9915016	GeneID:9218	VAPA
chr18	9953222	9953362	chr18	9912016	9915016	GeneID:9218	VAPA
chr19	10315925	10316085	chr19	10332529	10335529	GeneID:125950	RAVER1
chr19	1041109	1041169	chr19	1020123	1023123	GeneID:91304	TMEM259
chr19	1041229	1041269	chr19	1020123	1023123	GeneID:91304	TMEM259
chr19	10581170	10581270	chr19	10699439	10702439	GeneID:81890	QTRT1
chr19	10617229	10617309	chr19	10600455	10603455	GeneID:57153	SLC44A2
chr19	10695887	10696027	chr19	10652346	10655346	GeneID:3609	ILF3
chr19	10695887	10696027	chr19	10652872	10655872	GeneID:147727	ILF3-DT
chr19	10695887	10696027	chr19	10653041	10656041	GeneID:3609	ILF3
chr19	10864578	10864658	chr19	10716079	10719079	GeneID:1785	DNM2
chr19	11374735	11374935	chr19	11433635	11436635	GeneID:5589	PRKCSH
chr19	11374735	11374935	chr19	11433645	11436645	GeneID:5589	PRKCSH
chr19	11374735	11374935	chr19	11434073	11437073	GeneID:5589	PRKCSH
chr19	1266471	1266551	chr19	1246583	1249583	GeneID:90007	MIDN
chr19	1266471	1266551	chr19	1247888	1250888	GeneID:90007	MIDN
chr19	12796629	12796749	chr19	12774552	12777552	GeneID:29911	HOOK2
chr19	12796629	12796749	chr19	12777433	12780433	GeneID:29911	HOOK2
chr19	12919147	12919207	chr19	12886201	12889201	GeneID:10661	KLF1
chr19	12919147	12919207	chr19	12889129	12892129	GeneID:2639	GCDH
chr19	12919147	12919207	chr19	12889160	12892160	GeneID:2639	GCDH
chr19	12919247	12919467	chr19	12886201	12889201	GeneID:10661	KLF1
chr19	12919247	12919467	chr19	12889129	12892129	GeneID:2639	GCDH
chr19	12919247	12919467	chr19	12889160	12892160	GeneID:2639	GCDH
chr19	13880266	13880526	chr19	13950509	13953509	GeneID:90379	DCAF15_1
chr19	13880266	13880526	chr19	14029762	14032762	GeneID:9466	IL27RA_1
chr19	14785347	14785667	chr19	14571066	14574066	GeneID:4713	NDUFB7
chr19	16066778	16066878	chr19	16109889	16112889	GeneID:4218	RAB8A
chr19	17235708	17235788	chr19	17224226	17227226	GeneID:79629	OCEL1
chr19	17261032	17261112	chr19	17307563	17310563	GeneID:79016	DDA1
chr19	17395068	17395308	chr19	17418047	17421047	GeneID:93343	MVB12A
chr19	1775115	1775215	chr19	1811276	1814276	GeneID:148229	ATP8B3
chr19	17855727	17855807	chr19	17931015	17934015	GeneID:115098	CCDC124
chr19	18058545	18058585	chr19	18006170	18009170	GeneID:27106	ARRDC2
chr19	18279541	18279661	chr19	18322076	18325076	GeneID:25804	LSM4
chr19	18304649	18304769	chr19	18280622	18283622	GeneID:3727	JUND
chr19	18365102	18365402	chr19	18384158	18387158	GeneID:9518	GDF15
chr19	18373990	18374130	chr19	18384158	18387158	GeneID:9518	GDF15
chr19	18374170	18374630	chr19	18384158	18387158	GeneID:9518	GDF15
chr19	18415498	18415778	chr19	18280622	18283622	GeneID:3727	JUND
chr19	18520424	18520484	chr19	18586798	18589798	GeneID:55049	REX1BD
chr19	19105580	19105680	chr19	19031603	19034603	GeneID:93436	ARMC6
chr19	19105580	19105680	chr19	19032517	19035517	GeneID:10147	SUGP2
chr19	19105580	19105680	chr19	19032571	19035571	GeneID:10147	SUGP2
chr19	19105580	19105680	chr19	19032844	19035844	GeneID:10147	SUGP2
chr19	19225153	19225373	chr19	19190258	19193258	GeneID:8625	RFXANK
chr19	19225153	19225373	chr19	19190279	19193279	GeneID:8625	RFXANK
chr19	19225153	19225373	chr19	19190935	19193935	GeneID:8625	RFXANK
chr19	19366900	19367080	chr19	19403675	19406675	GeneID:54815	GATAD2A
chr19	19489322	19489582	chr19	19403675	19406675	GeneID:54815	GATAD2A
chr19	21603002	21603162	chr19	21503602	21506602	GeneID:353088	ZNF429
chr19	21603962	21604022	chr19	21503602	21506602	GeneID:353088	ZNF429
chr19	2263685	2264005	chr19	2234824	2237824	GeneID:8175	SF3A2
chr19	2263685	2264005	chr19	2235329	2238329	GeneID:55111	PLEKHJ1
chr19	2273780	2273960	chr19	2234824	2237824	GeneID:8175	SF3A2
chr19	2273780	2273960	chr19	2235329	2238329	GeneID:55111	PLEKHJ1
chr19	2543725	2543865	chr19	2474127	2477127	GeneID:4616	GADD45B
chr19	28535459	28535519	chr19	28604688	28607688	GeneID:102724908	LOC102724908
chr19	2950067	2950207	chr19	2898928	2901928	GeneID:126295	ZNF57
chr19	2950307	2950427	chr19	2898928	2901928	GeneID:126295	ZNF57
chr19	29610760	29610840	chr19	29663461	29666461	GeneID:79156	PLEKHF1
chr19	29687701	29687801	chr19	29663461	29666461	GeneID:79156	PLEKHF1
chr19	29691058	29691158	chr19	29663461	29666461	GeneID:79156	PLEKHF1
chr19	32422089	32422209	chr19	32403770	32406770	GeneID:147991	DPY19L3
chr19	32422089	32422209	chr19	32404125	32407125	GeneID:147991	DPY19L3
chr19	32687003	32687123	chr19	32674180	32677180	GeneID:84079	ANKRD27
chr19	34359333	34359433	chr19	34402399	34405399	GeneID:84306	PDCD2L_1
chr19	34359573	34359653	chr19	34402399	34405399	GeneID:84306	PDCD2L_1
chr19	34962564	34962684	chr19	34924903	34927903	GeneID:90075	ZNF30
chr19	3520588	3520808	chr19	3504311	3507311	GeneID:51343	FZR1
chr19	35220536	35220736	chr19	35247002	35250002	GeneID:51599	LSR
chr19	35693966	35694046	chr19	35716003	35719003	GeneID:9757	KMT2B
chr19	35820075	35820195	chr19	35716003	35719003	GeneID:9757	KMT2B
chr19	35931665	35931825	chr19	35716003	35719003	GeneID:9757	KMT2B
chr19	36127882	36128082	chr19	36138066	36141066	GeneID:826	CAPNS1
chr19	36127882	36128082	chr19	36138990	36141990	GeneID:826	CAPNS1
chr19	3721475	3721675	chr19	3760682	3763682	GeneID:116541	MRPL54
chr19	3721475	3721675	chr19	3760692	3763692	GeneID:9546	APBA3
chr19	38270185	38270265	chr19	38255374	38258374	GeneID:94274	PPP1R14A
chr19	38270185	38270265	chr19	38314780	38317780	GeneID:90522	YIF1B
chr19	38270185	38270265	chr19	38314947	38317947	GeneID:90522	YIF1B
chr19	38270805	38270965	chr19	38255374	38258374	GeneID:94274	PPP1R14A
chr19	38270805	38270965	chr19	38314780	38317780	GeneID:90522	YIF1B
chr19	38270805	38270965	chr19	38314947	38317947	GeneID:90522	YIF1B
chr19	38335713	38335833	chr19	38314780	38317780	GeneID:90522	YIF1B
chr19	38335713	38335833	chr19	38314947	38317947	GeneID:90522	YIF1B
chr19	38336753	38336873	chr19	38372571	38375571	GeneID:5714	PSMD8
chr19	38544162	38544382	chr19	38617188	38620188	GeneID:27335	EIF3K_1
chr19	38544402	38544482	chr19	38617188	38620188	GeneID:27335	EIF3K_1
chr19	38637021	38637201	chr19	38645649	38648649	GeneID:81	ACTN4_1
chr19	38637021	38637201	chr19	38928944	38931944	GeneID:6183	MRPS12_1
chr19	38637021	38637201	chr19	38928954	38931954	GeneID:6183	MRPS12_1
chr19	38637021	38637201	chr19	38929763	38932763	GeneID:54938	SARS2_1
chr19	38819388	38819488	chr19	38848986	38851986	GeneID:3191	HNRNPL_1
chr19	39212540	39212580	chr19	39410669	39413669	GeneID:64857	PLEKHG2
chr19	39212540	39212580	chr19	39411779	39414779	GeneID:64857	PLEKHG2
chr19	39410386	39410566	chr19	39340421	39343421	GeneID:55095	SAMD4B_1
chr19	40421303	40421443	chr19	40441598	40444598	GeneID:29946	SERTAD3
chr19	40421303	40421443	chr19	40443335	40446335	GeneID:29946	SERTAD3
chr19	40529231	40529331	chr19	40464745	40467745	GeneID:645	BLVRB
chr19	40529231	40529331	chr19	40595235	40598235	GeneID:8425	LTBP4
chr19	40598742	40598822	chr19	40464745	40467745	GeneID:645	BLVRB
chr19	40666517	40666637	chr19	40689164	40692164	GeneID:9253	NUMBL
chr19	40666517	40666637	chr19	40689651	40692651	GeneID:9253	NUMBL
chr19	41204471	41204551	chr19	41260557	41263557	GeneID:11100	HNRNPUL1
chr19	41204471	41204551	chr19	41262372	41265372	GeneID:11100	HNRNPUL1
chr19	41323684	41323844	chr19	41352922	41355922	GeneID:7040	TGFB1
chr19	41367948	41368088	chr19	41395818	41398818	GeneID:593	BCKDHA
chr19	41367948	41368088	chr19	41396359	41399359	GeneID:56915	EXOSC5
chr19	4145886	4146046	chr19	4181306	4184306	GeneID:51548	SIRT6
chr19	4145886	4146046	chr19	4181563	4184563	GeneID:51548	SIRT6
chr19	4375256	4375336	chr19	4399547	4402547	GeneID:6455	SH3GL1
chr19	4375256	4375336	chr19	4400640	4403640	GeneID:10036	CHAF1A
chr19	4375876	4376056	chr19	4399547	4402547	GeneID:6455	SH3GL1
chr19	4375876	4376056	chr19	4400640	4403640	GeneID:10036	CHAF1A
chr19	43951080	43951220	chr19	43934282	43937282	GeneID:7596	ZNF45
chr19	44724045	44724105	chr19	44844297	44847297	GeneID:5819	NECTIN2
chr19	45591104	45591224	chr19	45642729	45645729	GeneID:24139	EML2
chr19	45607426	45607526	chr19	45642729	45645729	GeneID:24139	EML2
chr19	45717427	45717707	chr19	45768252	45771252	GeneID:147912	SIX5
chr19	45883308	45883588	chr19	45862147	45865147	GeneID:8189	SYMPK
chr19	45883308	45883588	chr19	45862326	45865326	GeneID:3171	FOXA3
chr19	47244130	47244450	chr19	47128835	47131835	GeneID:10055	SAE1
chr19	47335846	47335946	chr19	47347315	47350315	GeneID:9704	DHX34
chr19	4809728	4809828	chr19	4908144	4911144	GeneID:29128	UHRF1
chr19	4809728	4809828	chr19	4908367	4911367	GeneID:29128	UHRF1
chr19	48333347	48333447	chr19	48318499	48321499	GeneID:93233	ODAD1
chr19	48333347	48333447	chr19	48320971	48323971	GeneID:93233	ODAD1
chr19	48398019	48398139	chr19	48362940	48365940	GeneID:55260	TMEM143
chr19	48398019	48398139	chr19	48467369	48470369	GeneID:9266	CYTH2
chr19	48398699	48398759	chr19	48362940	48365940	GeneID:55260	TMEM143
chr19	48398699	48398759	chr19	48467369	48470369	GeneID:9266	CYTH2
chr19	48780882	48781062	chr19	48739610	48742610	GeneID:54922	RASIP1
chr19	48780882	48781062	chr19	48751641	48754641	GeneID:2523	FUT1
chr19	48780882	48781062	chr19	48752660	48755660	GeneID:2523	FUT1
chr19	48780882	48781062	chr19	48754358	48757358	GeneID:2523	FUT1
chr19	48784776	48784836	chr19	48645187	48648187	GeneID:770	CA11
chr19	48835878	48835998	chr19	48645187	48648187	GeneID:770	CA11
chr19	48873611	48873771	chr19	48898312	48901312	GeneID:4924	NUCB1
chr19	48967688	48967808	chr19	48870421	48873421	GeneID:23645	PPP1R15A
chr19	48967688	48967808	chr19	48898312	48901312	GeneID:4924	NUCB1
chr19	48967828	48967988	chr19	48870421	48873421	GeneID:23645	PPP1R15A
chr19	48967828	48967988	chr19	48898312	48901312	GeneID:4924	NUCB1
chr19	49392057	49392117	chr19	49440527	49443527	GeneID:57030	SLC17A7
chr19	49392157	49392297	chr19	49440527	49443527	GeneID:57030	SLC17A7
chr19	49422640	49422900	chr19	49440527	49443527	GeneID:57030	SLC17A7
chr19	49717663	49717803	chr19	49765001	49768001	GeneID:160	AP2A1
chr19	51339484	51339644	chr19	51365388	51368388	GeneID:2109	ETFB
chr19	51508252	51508332	chr19	51569283	51572283	GeneID:7728	ZNF175
chr19	51546737	51546957	chr19	51569283	51572283	GeneID:7728	ZNF175
chr19	51547857	51547977	chr19	51569283	51572283	GeneID:7728	ZNF175
chr19	52048790	52048950	chr19	52027379	52030379	GeneID:80110	ZNF614
chr19	54159893	54159953	chr19	54135762	54138762	GeneID:4849	CNOT3_9
chr19	54208261	54208641	chr19	54188344	54191344	GeneID:79042	TSEN34_9
chr19	54208261	54208641	chr19	54188580	54191580	GeneID:79143	MBOAT7_9
chr19	54208261	54208641	chr19	54188731	54191731	GeneID:79042	TSEN34_9
chr19	54208261	54208641	chr19	54189308	54192308	GeneID:79042	TSEN34_9
chr19	55006070	55006250	chr19	55037264	55040264	GeneID:51206	GP6_9
chr19	55146215	55146335	chr19	55156732	55159732	GeneID:7137	TNNI3
chr19	55212622	55212682	chr19	55278856	55281856	GeneID:23640	HSPBP1
chr19	55212622	55212682	chr19	55279110	55282110	GeneID:23640	HSPBP1
chr19	55212622	55212682	chr19	55279383	55282383	GeneID:23640	HSPBP1
chr19	55212622	55212682	chr19	55281997	55284997	GeneID:84446	BRSK1
chr19	55216432	55216692	chr19	55178348	55181348	GeneID:6861	SYT5
chr19	55216432	55216692	chr19	55179289	55182289	GeneID:6861	SYT5
chr19	55216432	55216692	chr19	55258017	55261017	GeneID:22870	PPP6R1
chr19	55216432	55216692	chr19	55383932	55386932	GeneID:6158	RPL28
chr19	55217092	55217212	chr19	55178348	55181348	GeneID:6861	SYT5
chr19	55217092	55217212	chr19	55179289	55182289	GeneID:6861	SYT5
chr19	55217092	55217212	chr19	55383932	55386932	GeneID:6158	RPL28
chr19	55217312	55217392	chr19	55178348	55181348	GeneID:6861	SYT5
chr19	55217312	55217392	chr19	55179289	55182289	GeneID:6861	SYT5
chr19	55217312	55217392	chr19	55383932	55386932	GeneID:6158	RPL28
chr19	55453137	55453237	chr19	55460642	55463642	GeneID:79763	ISOC2
chr19	55517037	55517157	chr19	55603647	55606647	GeneID:100507290	ZNF865
chr19	556125	556245	chr19	569283	572283	GeneID:682	BSG
chr19	556125	556245	chr19	570596	573596	GeneID:682	BSG
chr19	5718765	5718885	chr19	5790163	5793163	GeneID:56931	DUS3L
chr19	58277959	58278079	chr19	58181061	58184061	GeneID:10782	ZNF274
chr19	58278699	58278779	chr19	58181061	58184061	GeneID:10782	ZNF274
chr19	58327112	58327452	chr19	58181061	58184061	GeneID:10782	ZNF274
chr19	58401391	58401551	chr19	58181061	58184061	GeneID:10782	ZNF274
chr19	6753471	6753731	chr19	6736302	6739302	GeneID:56927	GPR108
chr19	6753471	6753731	chr19	6736580	6739580	GeneID:56927	GPR108
chr19	6753471	6753731	chr19	6737680	6740680	GeneID:9322	TRIP10
chr19	6862899	6863019	chr19	6736302	6739302	GeneID:56927	GPR108
chr19	6862899	6863019	chr19	6736580	6739580	GeneID:56927	GPR108
chr19	6862899	6863019	chr19	6737680	6740680	GeneID:9322	TRIP10
chr19	6863639	6863779	chr19	6736302	6739302	GeneID:56927	GPR108
chr19	6863639	6863779	chr19	6736580	6739580	GeneID:56927	GPR108
chr19	6863639	6863779	chr19	6737680	6740680	GeneID:9322	TRIP10
chr19	7652209	7652329	chr19	7678833	7681833	GeneID:126003	TRAPPC5
chr19	770421	770601	chr19	915333	918333	GeneID:84634	KISS1R
chr19	8002546	8002626	chr19	7942666	7945666	GeneID:10469	TIMM44
chr19	907332	907532	chr19	892187	895187	GeneID:10025	MED16_1
chr19	954927	955047	chr19	924035	927035	GeneID:1820	ARID3A
chr19	955107	955227	chr19	924035	927035	GeneID:1820	ARID3A
chr19	9790533	9790633	chr19	9583504	9586504	GeneID:7675	ZNF121
chr19	980580	980820	chr19	924035	927035	GeneID:1820	ARID3A
chr2	10278602	10278742	chr2	10300904	10303904	GeneID:3241	HPCAL1
chr2	10278602	10278742	chr2	10301700	10304700	GeneID:3241	HPCAL1
chr2	10307759	10307899	chr2	10328163	10331163	GeneID:3241	HPCAL1
chr2	10409263	10409363	chr2	10328163	10331163	GeneID:3241	HPCAL1
chr2	112259615	112259715	chr2	112582447	112585447	GeneID:84269	CHCHD5
chr2	112259615	112259715	chr2	112582609	112585609	GeneID:84269	CHCHD5
chr2	112259615	112259715	chr2	112582854	112585854	GeneID:84269	CHCHD5
chr2	112683985	112684145	chr2	112643939	112646939	GeneID:6574	SLC20A1
chr2	112726841	112726941	chr2	112582447	112585447	GeneID:84269	CHCHD5
chr2	112726841	112726941	chr2	112582609	112585609	GeneID:84269	CHCHD5
chr2	112726841	112726941	chr2	112582854	112585854	GeneID:84269	CHCHD5
chr2	112794285	112794445	chr2	112763609	112766609	GeneID:150468	CKAP2L
chr2	11688581	11688661	chr2	11744632	11747632	GeneID:23175	LPIN1
chr2	11779315	11779415	chr2	11744632	11747632	GeneID:23175	LPIN1
chr2	11830168	11830248	chr2	12714936	12717936	GeneID:28951	TRIB2
chr2	11830348	11830488	chr2	12714936	12717936	GeneID:28951	TRIB2
chr2	121530905	121531285	chr2	121647654	121650654	GeneID:254128	NIFK-AS1
chr2	121530905	121531285	chr2	121647989	121650989	GeneID:254128	NIFK-AS1
chr2	121530905	121531285	chr2	121648462	121651462	GeneID:23332	CLASP1
chr2	121534766	121534846	chr2	121647654	121650654	GeneID:254128	NIFK-AS1
chr2	121534766	121534846	chr2	121647989	121650989	GeneID:254128	NIFK-AS1
chr2	121534766	121534846	chr2	121648462	121651462	GeneID:23332	CLASP1
chr2	121596501	121596721	chr2	121647654	121650654	GeneID:254128	NIFK-AS1
chr2	121596501	121596721	chr2	121647989	121650989	GeneID:254128	NIFK-AS1
chr2	121596501	121596721	chr2	121648462	121651462	GeneID:23332	CLASP1
chr2	121596501	121596721	chr2	121735875	121738875	GeneID:84365	NIFK
chr2	12434765	12434885	chr2	12714936	12717936	GeneID:28951	TRIB2
chr2	12493254	12493434	chr2	12714936	12717936	GeneID:28951	TRIB2
chr2	126308570	126308750	chr2	126654158	126657158	GeneID:2995	GYPC
chr2	126645363	126645503	chr2	126654158	126657158	GeneID:2995	GYPC
chr2	126674191	126674311	chr2	126654158	126657158	GeneID:2995	GYPC
chr2	127700662	127700822	chr2	127810171	127813171	GeneID:55339	WDR33
chr2	130372572	130372752	chr2	130340897	130343897	GeneID:92856	IMP4
chr2	130372572	130372752	chr2	130341164	130344164	GeneID:84317	CCDC115
chr2	130372572	130372752	chr2	130341270	130344270	GeneID:92856	IMP4
chr2	130372572	130372752	chr2	130341681	130344681	GeneID:84317	CCDC115
chr2	134149224	134149344	chr2	134117935	134120935	GeneID:4249	MGAT5
chr2	138058553	138058733	chr2	137962473	137965473	GeneID:3176	HNMT
chr2	144582848	144583148	chr2	144519119	144522119	GeneID:9839	ZEB2
chr2	151288333	151288453	chr2	151260863	151263863	GeneID:375287	RBM43
chr2	152134676	152134736	chr2	152174763	152177763	GeneID:10254	STAM2
chr2	156333069	156333149	chr2	156341120	156344120	GeneID:440918	FLJ46875
chr2	156400958	156401238	chr2	156341120	156344120	GeneID:440918	FLJ46875
chr2	156400958	156401238	chr2	156433552	156436552	GeneID:2820	GPD2
chr2	156400958	156401238	chr2	156434379	156437379	GeneID:2820	GPD2
chr2	157261397	157261597	chr2	156341120	156344120	GeneID:440918	FLJ46875
chr2	157786918	157787058	chr2	157837630	157840630	GeneID:90	ACVR1
chr2	157786918	157787058	chr2	157873999	157876999	GeneID:90	ACVR1
chr2	157786918	157787058	chr2	157874862	157877862	GeneID:90	ACVR1
chr2	157786918	157787058	chr2	157875330	157878330	GeneID:90	ACVR1
chr2	157898703	157898803	chr2	157873999	157876999	GeneID:90	ACVR1
chr2	157898703	157898803	chr2	157874862	157877862	GeneID:90	ACVR1
chr2	157898703	157898803	chr2	157875330	157878330	GeneID:90	ACVR1
chr2	157899403	157899523	chr2	157873999	157876999	GeneID:90	ACVR1
chr2	157899403	157899523	chr2	157874862	157877862	GeneID:90	ACVR1
chr2	157899403	157899523	chr2	157875330	157878330	GeneID:90	ACVR1
chr2	157930076	157930416	chr2	157873999	157876999	GeneID:90	ACVR1
chr2	157930076	157930416	chr2	157874862	157877862	GeneID:90	ACVR1
chr2	157930076	157930416	chr2	157875330	157878330	GeneID:90	ACVR1
chr2	161173219	161173359	chr2	161158428	161161428	GeneID:10010	TANK
chr2	166357540	166357620	chr2	166374944	166377944	GeneID:6335	SCN9A
chr2	166357540	166357620	chr2	166374987	166377987	GeneID:6335	SCN9A
chr2	168774131	168774391	chr2	168800637	168803637	GeneID:115677	NOSTRIN_1
chr2	168774131	168774391	chr2	168889430	168892430	GeneID:57405	SPC25_1
chr2	169840216	169840436	chr2	169825454	169828454	GeneID:130507	UBR3
chr2	170744071	170744151	chr2	170768378	170771378	GeneID:285141	ERICH2
chr2	170744071	170744151	chr2	170768682	170771682	GeneID:285141	ERICH2
chr2	170873364	170873444	chr2	170814887	170817887	GeneID:2571	GAD1
chr2	170973521	170973581	chr2	170926477	170929477	GeneID:26003	GORASP2
chr2	170973521	170973581	chr2	170927253	170930253	GeneID:26003	GORASP2
chr2	170973521	170973581	chr2	171159893	171162893	GeneID:9874	TLK1
chr2	170973601	170973701	chr2	170926477	170929477	GeneID:26003	GORASP2
chr2	170973601	170973701	chr2	170927253	170930253	GeneID:26003	GORASP2
chr2	170973601	170973701	chr2	171159893	171162893	GeneID:9874	TLK1
chr2	171086976	171087056	chr2	171159893	171162893	GeneID:9874	TLK1
chr2	171245210	171245250	chr2	171159893	171162893	GeneID:9874	TLK1
chr2	172046183	172046363	chr2	171997953	172000953	GeneID:254042	METAP1D_1
chr2	172046183	172046363	chr2	172083507	172086507	GeneID:1745	DLX1_1
chr2	173210696	173210836	chr2	173073846	173076846	GeneID:51776	MAP3K20
chr2	173891497	173891597	chr2	173962880	173965880	GeneID:6670	SP3
chr2	173891497	173891597	chr2	173964373	173967373	GeneID:6670	SP3
chr2	173891497	173891597	chr2	173964702	173967702	GeneID:6670	SP3
chr2	176018858	176018898	chr2	176001267	176004267	GeneID:80856	LNPK
chr2	176018858	176018898	chr2	176001345	176004345	GeneID:80856	LNPK
chr2	176018858	176018898	chr2	176001820	176004820	GeneID:80856	LNPK
chr2	177164739	177164899	chr2	177263131	177266131	GeneID:4780	NFE2L2
chr2	177164739	177164899	chr2	177263727	177266727	GeneID:4780	NFE2L2
chr2	177168293	177168353	chr2	177210794	177213794	GeneID:220988	HNRNPA3
chr2	177168293	177168353	chr2	177263131	177266131	GeneID:4780	NFE2L2
chr2	177168293	177168353	chr2	177263727	177266727	GeneID:4780	NFE2L2
chr2	177168393	177168593	chr2	177210794	177213794	GeneID:220988	HNRNPA3
chr2	177168393	177168593	chr2	177263131	177266131	GeneID:4780	NFE2L2
chr2	177168393	177168593	chr2	177263727	177266727	GeneID:4780	NFE2L2
chr2	177242612	177242772	chr2	177210794	177213794	GeneID:220988	HNRNPA3
chr2	177242612	177242772	chr2	177263131	177266131	GeneID:4780	NFE2L2
chr2	177242612	177242772	chr2	177263727	177266727	GeneID:4780	NFE2L2
chr2	177254588	177254708	chr2	177210794	177213794	GeneID:220988	HNRNPA3
chr2	177254588	177254708	chr2	177263131	177266131	GeneID:4780	NFE2L2
chr2	177254588	177254708	chr2	177263727	177266727	GeneID:4780	NFE2L2
chr2	177332520	177332580	chr2	177263131	177266131	GeneID:4780	NFE2L2
chr2	177332520	177332580	chr2	177263727	177266727	GeneID:4780	NFE2L2
chr2	178402179	178402319	chr2	178411659	178414659	GeneID:101927027	CHROMR
chr2	178414772	178414972	chr2	178110437	178113437	GeneID:129831	RBM45
chr2	178414772	178414972	chr2	178449628	178452628	GeneID:8575	PRKRA
chr2	178414772	178414972	chr2	178449757	178452757	GeneID:8575	PRKRA
chr2	178414772	178414972	chr2	178450175	178453175	GeneID:8575	PRKRA
chr2	178414772	178414972	chr2	178477600	178480600	GeneID:51661	FKBP7
chr2	178414772	178414972	chr2	178478457	178481457	GeneID:65977	PLEKHA3
chr2	178523061	178523361	chr2	178477600	178480600	GeneID:51661	FKBP7
chr2	178523061	178523361	chr2	178478457	178481457	GeneID:65977	PLEKHA3
chr2	182994322	182994402	chr2	183037457	183040457	GeneID:10787	NCKAP1
chr2	183078722	183078842	chr2	183037457	183040457	GeneID:10787	NCKAP1
chr2	183078722	183078842	chr2	183122443	183125443	GeneID:129401	NUP35
chr2	189613257	189613377	chr2	189579786	189582786	GeneID:30061	SLC40A1
chr2	190534634	190534814	chr2	190646895	190649895	GeneID:4664	NAB1
chr2	190534634	190534814	chr2	190647083	190650083	GeneID:4664	NAB1
chr2	191571345	191571445	chr2	191676136	191679136	GeneID:64859	NABP1
chr2	191836084	191836184	chr2	191676136	191679136	GeneID:64859	NABP1
chr2	191836964	191837144	chr2	191676136	191679136	GeneID:64859	NABP1
chr2	195595915	195596075	chr2	195655226	195658226	GeneID:57181	SLC39A10
chr2	197515810	197516050	chr2	197498379	197501379	GeneID:3336	HSPE1
chr2	197515810	197516050	chr2	197498840	197501840	GeneID:3329	HSPD1
chr2	197515810	197516050	chr2	197499274	197502274	GeneID:3329	HSPD1
chr2	197929417	197929577	chr2	197802593	197805593	GeneID:5334	PLCL1
chr2	200713227	200713347	chr2	200809589	200812589	GeneID:9689	BZW1
chr2	200713227	200713347	chr2	200809910	200812910	GeneID:9689	BZW1
chr2	200713227	200713347	chr2	200810185	200813185	GeneID:9689	BZW1
chr2	200713227	200713347	chr2	200810386	200813386	GeneID:9689	BZW1
chr2	200713227	200713347	chr2	200962660	200965660	GeneID:4999	ORC2
chr2	201158340	201158440	chr2	201070001	201073001	GeneID:4709	NDUFB3
chr2	201158340	201158440	chr2	201070671	201073671	GeneID:285172	HYCC2
chr2	201158340	201158440	chr2	201116716	201119716	GeneID:8837	CFLAR
chr2	203014560	203014620	chr2	202910673	202913673	GeneID:55759	WDR12
chr2	216417083	216417223	chr2	216496844	216499844	GeneID:6168	RPL37A
chr2	218406651	218406911	chr2	218394351	218397351	GeneID:58190	CTDSP1
chr2	218406651	218406911	chr2	218395028	218398028	GeneID:58190	CTDSP1
chr2	218406651	218406911	chr2	218395126	218398126	GeneID:58190	CTDSP1
chr2	218406651	218406911	chr2	218396233	218399233	GeneID:58190	CTDSP1
chr2	218406651	218406911	chr2	218396742	218399742	GeneID:58190	CTDSP1
chr2	218406651	218406911	chr2	218397346	218400346	GeneID:58190	CTDSP1
chr2	218406651	218406911	chr2	218397868	218400868	GeneID:58190	CTDSP1
chr2	219294976	219295076	chr2	219277366	219280366	GeneID:3300	DNAJB2
chr2	219510206	219510326	chr2	219496891	219499891	GeneID:29926	GMPPA
chr2	219521315	219521515	chr2	219496891	219499891	GeneID:29926	GMPPA
chr2	219525958	219526118	chr2	219496891	219499891	GeneID:29926	GMPPA
chr2	219642617	219642737	chr2	219541663	219544663	GeneID:130612	TMEM198
chr2	222806121	222806281	chr2	222859036	222862036	GeneID:2181	ACSL3
chr2	226979237	226979297	chr2	226834054	226837054	GeneID:84236	RHBDD1
chr2	230659338	230659438	chr2	230710842	230713842	GeneID:51719	CAB39
chr2	230659338	230659438	chr2	230711548	230714548	GeneID:51719	CAB39
chr2	231687432	231687492	chr2	231706525	231709525	GeneID:5757	PTMA
chr2	235460767	235460927	chr2	235492043	235495043	GeneID:116987	AGAP1
chr2	237942256	237942316	chr2	237965014	237968014	GeneID:140739	UBE2F
chr2	24011472	24011572	chr2	23926123	23929123	GeneID:54454	ATAD2B
chr2	240604481	240604581	chr2	240566484	240569484	GeneID:57140	RNPEPL1
chr2	26068732	26068932	chr2	26032084	26035084	GeneID:10890	RAB10
chr2	26355571	26355791	chr2	26344143	26347143	GeneID:85465	SELENOI
chr2	26961893	26962053	chr2	27084772	27087772	GeneID:3795	KHK
chr2	27015998	27016258	chr2	26968637	26971637	GeneID:22924	MAPRE3
chr2	27020410	27020550	chr2	27030965	27033965	GeneID:54867	TMEM214
chr2	27020410	27020550	chr2	27084772	27087772	GeneID:3795	KHK
chr2	27081365	27081645	chr2	27049423	27052423	GeneID:60509	AGBL5
chr2	27081365	27081645	chr2	27049668	27052668	GeneID:60509	AGBL5
chr2	28359365	28359545	chr2	28390858	28393858	GeneID:2355	FOSL2
chr2	38643883	38644023	chr2	38601928	38604928	GeneID:92906	HNRNPLL
chr2	38827814	38827934	chr2	38750361	38753361	GeneID:6432	SRSF7
chr2	38827814	38827934	chr2	38750494	38753494	GeneID:6432	SRSF7
chr2	39142163	39142243	chr2	39123868	39126868	GeneID:6654	SOS1
chr2	42196508	42196608	chr2	42359038	42362038	GeneID:9167	COX7A2L
chr2	42196508	42196608	chr2	42360217	42363217	GeneID:9167	COX7A2L
chr2	42770721	42770821	chr2	42492110	42495110	GeneID:57504	MTA3
chr2	42927544	42927644	chr2	43225606	43228606	GeneID:678	ZFP36L2
chr2	42927664	42927784	chr2	43225606	43228606	GeneID:678	ZFP36L2
chr2	43190672	43190852	chr2	43225606	43228606	GeneID:678	ZFP36L2
chr2	46340089	46340349	chr2	46295407	46298407	GeneID:2034	EPAS1
chr2	46500239	46500379	chr2	46540490	46543490	GeneID:23433	RHOQ
chr2	46500239	46500379	chr2	46541577	46544577	GeneID:90423	ATP6V1E2
chr2	46500239	46500379	chr2	46615215	46618215	GeneID:9419	CRIPT
chr2	46500239	46500379	chr2	46616041	46619041	GeneID:5281	PIGF
chr2	46987198	46987278	chr2	46915053	46918053	GeneID:90411	MCFD2
chr2	46987198	46987278	chr2	46915112	46918112	GeneID:90411	MCFD2
chr2	46987198	46987278	chr2	47173207	47176207	GeneID:805	CALM2
chr2	46987198	46987278	chr2	47175511	47178511	GeneID:805	CALM2
chr2	46987198	46987278	chr2	47175623	47178623	GeneID:805	CALM2
chr2	46987198	46987278	chr2	47175936	47178936	GeneID:805	CALM2
chr2	47199085	47199165	chr2	47173207	47176207	GeneID:805	CALM2
chr2	47199085	47199165	chr2	47175511	47178511	GeneID:805	CALM2
chr2	47199085	47199165	chr2	47175623	47178623	GeneID:805	CALM2
chr2	47199085	47199165	chr2	47175936	47178936	GeneID:805	CALM2
chr2	47237650	47237810	chr2	47173207	47176207	GeneID:805	CALM2
chr2	47237650	47237810	chr2	47175511	47178511	GeneID:805	CALM2
chr2	47237650	47237810	chr2	47175623	47178623	GeneID:805	CALM2
chr2	47237650	47237810	chr2	47175936	47178936	GeneID:805	CALM2
chr2	47272426	47272626	chr2	47173207	47176207	GeneID:805	CALM2
chr2	47272426	47272626	chr2	47175511	47178511	GeneID:805	CALM2
chr2	47272426	47272626	chr2	47175623	47178623	GeneID:805	CALM2
chr2	47272426	47272626	chr2	47175936	47178936	GeneID:805	CALM2
chr2	48111353	48111493	chr2	48312299	48315299	GeneID:3344	FOXN2
chr2	48111353	48111493	chr2	48312682	48315682	GeneID:3344	FOXN2
chr2	48146005	48146245	chr2	48312299	48315299	GeneID:3344	FOXN2
chr2	48146005	48146245	chr2	48312682	48315682	GeneID:3344	FOXN2
chr2	48265285	48265465	chr2	48312299	48315299	GeneID:3344	FOXN2
chr2	48265285	48265465	chr2	48312682	48315682	GeneID:3344	FOXN2
chr2	48420830	48420970	chr2	48312299	48315299	GeneID:3344	FOXN2
chr2	48420830	48420970	chr2	48312682	48315682	GeneID:3344	FOXN2
chr2	54572447	54572527	chr2	54556383	54559383	GeneID:6711	SPTBN1
chr2	55140613	55140833	chr2	55047666	55050666	GeneID:57142	RTN4
chr2	55140613	55140833	chr2	55048156	55051156	GeneID:57142	RTN4
chr2	55140613	55140833	chr2	55048691	55051691	GeneID:57142	RTN4
chr2	55140613	55140833	chr2	55049451	55052451	GeneID:57142	RTN4
chr2	55140613	55140833	chr2	55049598	55052598	GeneID:57142	RTN4
chr2	55140613	55140833	chr2	55050272	55053272	GeneID:57142	RTN4
chr2	61620633	61620733	chr2	61536087	61539087	GeneID:7514	XPO1
chr2	61620633	61620733	chr2	61537356	61540356	GeneID:7514	XPO1
chr2	61764625	61764685	chr2	61536087	61539087	GeneID:7514	XPO1
chr2	61764625	61764685	chr2	61537356	61540356	GeneID:7514	XPO1
chr2	62296201	62296321	chr2	62194115	62197115	GeneID:10678	B3GNT2
chr2	64751538	64751738	chr2	64652913	64655913	GeneID:9792	SERTAD2
chr2	65382953	65383113	chr2	65365778	65368778	GeneID:200734	SPRED2
chr2	65382953	65383113	chr2	65431599	65434599	GeneID:200734	SPRED2
chr2	68135562	68135762	chr2	68155888	68158888	GeneID:56902	PNO1
chr2	68135562	68135762	chr2	68156527	68159527	GeneID:116143	DNAAF10
chr2	6826620	6826740	chr2	6864819	6867819	GeneID:129607	CMPK2
chr2	6826620	6826740	chr2	6864907	6867907	GeneID:129607	CMPK2
chr2	6826620	6826740	chr2	6865635	6868635	GeneID:129607	CMPK2
chr2	6826620	6826740	chr2	6915412	6918412	GeneID:9781	RNF144A
chr2	6826620	6826740	chr2	6916794	6919794	GeneID:9781	RNF144A
chr2	68403354	68403454	chr2	68363282	68366282	GeneID:5341	PLEK
chr2	6847441	6847561	chr2	6864819	6867819	GeneID:129607	CMPK2
chr2	6847441	6847561	chr2	6864907	6867907	GeneID:129607	CMPK2
chr2	6847441	6847561	chr2	6865635	6868635	GeneID:129607	CMPK2
chr2	6847441	6847561	chr2	6915412	6918412	GeneID:9781	RNF144A
chr2	6847441	6847561	chr2	6916794	6919794	GeneID:9781	RNF144A
chr2	6880545	6880705	chr2	6864819	6867819	GeneID:129607	CMPK2
chr2	6880545	6880705	chr2	6864907	6867907	GeneID:129607	CMPK2
chr2	6880545	6880705	chr2	6865635	6868635	GeneID:129607	CMPK2
chr2	6909905	6910045	chr2	6864819	6867819	GeneID:129607	CMPK2
chr2	6909905	6910045	chr2	6864907	6867907	GeneID:129607	CMPK2
chr2	6909905	6910045	chr2	6865635	6868635	GeneID:129607	CMPK2
chr2	69724804	69724864	chr2	69913109	69916109	GeneID:4084	MXD1
chr2	69997433	69997573	chr2	69913109	69916109	GeneID:4084	MXD1
chr2	70070977	70071057	chr2	69913109	69916109	GeneID:4084	MXD1
chr2	7008109	7008349	chr2	6915412	6918412	GeneID:9781	RNF144A
chr2	7008109	7008349	chr2	6916794	6919794	GeneID:9781	RNF144A
chr2	70142717	70142977	chr2	69913109	69916109	GeneID:4084	MXD1
[truncated: 1,605 more rows]
