# Supplementary material for: High-resolution map of chromatin accessibility - insights into the focused binding of a large number of transcription factors
Source: Epigenetics Chromatin. 2026 Feb 22;19:14. doi: 10.1186/s13072-026-00665-2 (PMC13032593; doi:10.1186/s13072-026-00665-2)
Supplement: Supplementary file 5 — Supplementary Material 5. [file 13072_2026_665_MOESM5_ESM.xlsx]

## Sheet: Sheet1
*ND: nucleosome depletion
HepG2
Outside FBSs			Lonely sites
TF	ND compared to within FBSs		TF	ND compared to within FBSs
ARID4B	0.663548		ARID4B	0.734333
ATF2	0.504198		DLX6	0.760135
ELF1	0.541898		ELF3	0.522366
ELF3	0.581734		ERF	0.77919
ERF	0.666247		FOXK1	0.730961
GATAD1	0.634072		GATAD1	0.850774
HNF1A	0.603773		HMGXB4	0.711524
IRF2	0.74766		IRF2	0.759567
KDM2A	0.634447		KAT8	0.545029
KDM3A	0.528039		KDM2A	0.675102
LCOR	0.557695		KLF16	0.727103
MBD1	0.582911		LCOR	0.590143
MIER2	0.509405		MIXL1	1.13104
MIXL1	0.791629		RREB1	0.656068
RREB1	0.589782		SMAD3	0.929229
RXRB	0.524491		TEAD1	0.669161
SMAD3	0.624176		TFDP2	0.904083
TEAD1	0.621959		THAP11	0.571395
THAP11	0.659701		ZBED4	0.7017
THRA	0.504501		ZBTB25	1.01961
YY1	0.513657		ZSCAN9	0.789793
ZBTB25	0.544198
ZNF331	0.530709
K562
Outside FBSs			Lonely sites
TF	ND compared to within FBSs		TF	ND compared to within FBSs
ARID2	0.739917		ARID3A	1.14396
ARID3A	0.936246		DEAF1	0.611088
CC2D1A	0.639875		ELF4	0.601878
CDC5L	1.1788		KLF16	1.06868
CREM	0.653419		REST	0.543066
DEAF1	0.861633		ZNF143	0.662242
JUND	0.503185
KLF16	1.40928
RB1	0.638113
REST	0.781625
TBL1XR1	0.551481
ZFP1	0.584937
ZNF143	0.782379
