# Supplementary material for: High-resolution map of chromatin accessibility - insights into the focused binding of a large number of transcription factors
Source: Epigenetics Chromatin. 2026 Feb 22;19:14. doi: 10.1186/s13072-026-00665-2 (PMC13032593; doi:10.1186/s13072-026-00665-2)
Supplement: Supplementary file 6 — Supplementary Material 6. [file 13072_2026_665_MOESM6_ESM.xlsx]

## Sheet: HepG2_promoter
HepG2_promoter
matrixID	TF	family	exp(RPKM)	(-1)*log10(p_MPs)	(-1)*log10(p_FBSs)	(-1)*log10(p_flanking)
MA1636.1	CEBPG	CEBP-related	28.5159	4.01271e-05	7.41829	0
MA0690.2	TBX21	TBrain-related_factors	0.0016	9.45041e-15	0.00495472	0
MA0684.2	RUNX3	Runt-related_factors	0.4331	9.64327e-17	0.116723	0
MA1131.1	FOSL2	Fos-related::Jun-related	23.9796	2.39679	81.2856	2.2627e-09
MA0077.1	SOX9	SOX-related_factors	51.6869	0.260765	28.7247	0.0701797
MA1714.1	ZNF675	More_than_3_adjacent_zinc_fingers	1.3125	0.184976	0.45559	0.992845
MA1657.1	ZNF652	More_than_3_adjacent_zinc_fingers	2.3184	6.79346	21.0165	11.8658
MA0523.1	TCF7L2	TCF-7-related_factors	12.1356	0.0372996	10.3552	0.536032
MA1726.1	ZNF331	More_than_3_adjacent_zinc_fingers	9.4557	0.000498181	8.8801e-05	0
MA0609.2	CREM	CREB-related_factors	1.15	23.8526	91.3512	3.36126
MA0839.1	CREB3L1	CREB-related_factors	0.0109	4.63442	28.0145	0.468397
MA0852.2	FOXK1	FOX	4.4243	4.33516	48.2878	6.04673
MA0638.1	CREB3	CREB-related_factors	13.3662	22.0117	82.858	3.05012
MA1931.1	ELK1	Ets-related::HOX-related_factors	2.6628	69.8217	153.422	24.901
MA0059.1	MAX	bHLH-ZIP	5.2534	0.0138115	13.6273	0
MA0843.1	TEF	CEBP-related	4.7796	42.2272	143.639	14.5825
MA0466.3	CEBPB	CEBP-related	14.4478	18.4954	79.3991	5.07009
MA1110.2	NR1H4	Thyroid_hormone_receptor-related_factors_(NR1)	14.8046	1.09122e-06	2.09436e-08	0
MA0470.2	E2F4	E2F	39.7202	86.5859	109.26	31.1136
MA1711.1	ZNF343	More_than_3_adjacent_zinc_fingers	5.3789	35.7872	38.2426	13.9484
MA0506.2	NRF1	Jun-related	4.5819	253.405	213.133	106.233
MA1935.1	ERF	Ets-related::FOX	34.0966	48.4286	205.695	23.0084
MA0641.1	ELF4	Ets-related	1.9465	137.884	307.653	25.7467
MA0471.2	E2F6	E2F	11.4453	33.2592	26.8528	12.5844
MA0803.1	TBX15	TBX1-related_factors	3.1364	0	0	0
MA0091.1	TAL1	Tal-related::E2A	0.0268	0	0	0
MA0691.1	TFAP4	bHLH-ZIP	11.0007	0	2.12152e-15	0
MA1581.1	ZBTB6	More_than_3_adjacent_zinc_fingers	2.7124	0.580749	5.28954e-10	0
MA1121.1	TEAD2	TEF-1-related_factors	5.7735	0	0.0218765	0
MA0088.2	ZNF143	More_than_3_adjacent_zinc_fingers	6.8744	0.105089	6.6242	9.35832e-12
MA1134.1	FOS	Fos-related::Jun-related	3.6682	1.92865e-16	1.8968	0
MA0485.2	HOXC9	HOX	0.526	21.57	66.4653	28.2171
MA0153.2	HNF1B	POU_domain_factors	6.5225	8.95788	13.0857	10.28
MA0081.2	SPIB	Ets-related	0.0076	10.8634	58.0259	3.01292
MA1992.1	IKZF3	Three-zinc_finger_Kruppel-related	0.0012	6.96061	59.6948	4.73662e-07
MA0829.2	SREBF1	bHLH-ZIP	13.5323	3.58079e-10	1.47137	0
MA1128.1	FOSL1	Fos-related::Jun-related	5.0592	2.51609e-10	7.86789	0
MA0259.1	ARNT	PAS_domain_factors	10.1965	21.6681	22.5128	0.404826
MA1974.1	ZNF211	Factors_with_multiple_dispersed_zinc_fingers	2.9158	0.00883934	0.0510601	4.19997e-08
MA1986.1	ZNF692	More_than_3_adjacent_zinc_fingers	12.4438	10.9296	4.33438e-08	8.09872e-09
MA1574.1	THRB	Thyroid_hormone_receptor-related_factors_(NR1)	3.5722	0.0761555	6.29818e-05	5.3038e-16
MA0596.1	SREBF2	bHLH-ZIP	92.2749	0	0	0
MA1961.1	PATZ1	Factors_with_multiple_dispersed_zinc_fingers	16.3088	24.2614	2.68447	23.3537
MA1627.1	WT1	More_than_3_adjacent_zinc_fingers	0.016	15.9605	0.176663	1.53035
MA0139.1	CTCF	More_than_3_adjacent_zinc_fingers	17.1375	2.03076	20.6523	0
MA0141.3	ESRRB	Steroid_hormone_receptors_(NR3)	0.0532	1.92055e-08	2.71835	2.16086e-11
MA1126.1	FOS	Fos-related::Jun-related	3.6682	9.76165	69.1063	0.0659319
MA1494.1	HNF4A	RXR-related_receptors_(NR2)	38.6924	5.29091	28.7566	1.17141
MA0828.2	SREBF2	bHLH-ZIP	92.2749	0.487873	25.3001	0
MA0597.2	THAP1	THAP-related_factors	3.5274	5.56704	2.92993e-11	4.25843e-08
MA0798.3	RFX3	RFX-related_factors	1.6587	23.3411	19.7955	19.7549
MA0152.2	NFATC2	NFAT-related_factors	4.4361	2.65493	15.9097	13.4877
MA0161.2	NFIC	Nuclear_factor_1	3.5108	0	0	0
MA0137.3	STAT1	STAT_factors	14.5509	0.505886	21.6522	0.0708678
MA0738.1	HIC2	Factors_with_multiple_dispersed_zinc_fingers	13.0567	4.11408	0	0
MA0595.1	SREBF1	bHLH-ZIP	13.5323	0	6.26813e-16	0
MA1554.1	RFX7	RFX-related_factors	4.8977	23.2497	58.6849	4.99574
MA1117.1	RELB	NF-kappaB-related_factors	2.3605	4.6057	6.84703	1.91136
MA1633.2	BACH1	Jun-related	8.7886	8.79435e-06	19.231	0
MA0060.3	NFYA	NFY	7.4756	10.5317	48.4839	4.95297
MA1683.1	FOXA3	FOX	22.1534	2.04375	49.1498	6.19558
MA0823.1	HEY1	Hairy-related_factors	4.4213	53.4525	90.1761	2.04548
MA0679.2	ONECUT1	HD-CUT	9.6127	4.07358	8.22239	1.02363
MA0480.2	FOXO1	FOX	7.416	1.92906	57.4303	4.96044
MA0511.2	RUNX2	Runt-related_factors	0.0072	19.4594	43.9212	1.08611
MA0099.3	FOS	Fos-related::Jun-related	3.6682	0	0.116257	0
MA0151.1	ARID3A	ARID-related	56.1411	4.45431	33.5282	8.64009
MA1960.1	MGA	TBX6-related_factors::HOX	5.1785	0.00033746	2.25498	0.232
MA0653.1	IRF9	Interferon-regulatory_factors	12.5447	13.5199	11.855	7.51575
MA1945.1	ETV5	Ets-related::Tal-related	35.0731	0.479969	3.64278	1.8557e-10
MA0914.1	ISL2	HD-LIM	5.3889	0.58901	28.9064	0.283769
MA0072.1	RORA	Thyroid_hormone_receptor-related_factors_(NR1)	8.0138	0.000337891	0.0500399	8.19678e-16
MA1563.2	SOX18	SOX-related_factors	3.0603	0.087045	4.39101	7.15525e-05
MA1602.1	ZSCAN29	More_than_3_adjacent_zinc_fingers	5.2537	4.95246	20.5876	1.00466
MA0074.1	RXRA	RXR-related_receptors_(NR2)::Thyroid_hormone_receptor-related_factors_(NR1)	26.1077	0.0111694	0.159296	0.00966415
MA1952.1	FOXJ2	FOX::Ets-related	2.7232	41.299	203.179	17.5606
MA0765.3	ETV5	Ets-related	35.0731	271.103	307.653	143.376
MA1731.1	ZNF768	More_than_3_adjacent_zinc_fingers	26.8818	0	4.07959e-13	0
MA1153.1	SMAD4	SMAD_factors	6.6066	8.16216e-07	1.00077	0
MA0622.1	MLXIP	bHLH-ZIP	9.9642	0.0438722	10.3217	0
MA1996.1	NR1H2	Thyroid_hormone_receptor-related_factors_(NR1)	9.1635	2.41212e-05	1.02684	0
MA1522.1	MAZ	More_than_3_adjacent_zinc_fingers	117.147	23.8632	0.37082	19.5668
MA0462.2	BATF	B-ATF-related_factors::Jun-related	0.2548	2.52928e-10	2.9319	0
MA0774.1	MEIS2	TALE-type_homeo_domain_factors	1.9668	0	1.16952e-09	0
MA1588.1	ZNF136	More_than_3_adjacent_zinc_fingers	1.7929	0.000365406	0.0389455	0.0296564
MA1124.1	ZNF24	More_than_3_adjacent_zinc_fingers	6.4614	0.547169	1.85675	4.05005
MA1528.1	NFIX	Nuclear_factor_1	3.7106	3.02507e-10	3.25738e-07	0
MA0140.2	GATA1	C4-GATA-related::Tal-related	0.0305	0.000184184	0.770033	2.7008e-08
MA1570.1	TFAP4	bHLH-ZIP	11.0007	0	1.66346e-14	0
MA1539.1	NR2F6	RXR-related_receptors_(NR2)	27.3859	1.47458e-09	5.60793e-05	0
MA0861.1	TP73	p53-related_factors	0.4817	0.0255521	4.21802	0
MA0739.1	HIC1	Factors_with_multiple_dispersed_zinc_fingers	0.08	0.0274939	0	0
MA1710.1	ZNF257	More_than_3_adjacent_zinc_fingers	0.0072	5.90845	0	0
MA1108.2	MXI1	bHLH-ZIP	17.5886	0	4.14881e-10	0
MA0885.2	DLX2	NK	0.1428	2.12941	4.55474	6.2716e-06
MA0729.1	RARA	Thyroid_hormone_receptor-related_factors_(NR1)	7.6662	6.74432e-06	0.00475714	0
MA1965.1	SP5	Three-zinc_finger_Kruppel-related	107.493	11.1633	4.71179e-08	0.625944
MA0626.1	NPAS2	PAS_domain_factors	15.4162	2.97215e-06	4.62821	0
MA0163.1	PLAG1	More_than_3_adjacent_zinc_fingers	3.5901	0.1222	0	2.64531e-10
MA0862.1	GMEB2	GMEB	7.9969	165.976	301.574	107.77
MA1555.1	RXRB	RXR-related_receptors_(NR2)	21.9757	1.41769e-06	2.88443e-05	0
MA1575.1	THRB	Thyroid_hormone_receptor-related_factors_(NR1)	3.5722	6.71694e-05	0.00608811	1.09423e-08
MA0046.2	HNF1A	POU_domain_factors	12.1827	3.70477	1.36956	0.656722
MA0707.2	MNX1	HOX	1.5469	3.55982	65.0818	3.07111
MA1420.1	IRF5	Interferon-regulatory_factors	0.4083	34.5867	51.659	25.327
MA0056.2	MZF1	More_than_3_adjacent_zinc_fingers	2.2328	0	0	0
MA0491.2	JUND	Jun-related	74.805	2.65925e-09	3.85878	0
MA1137.1	FOSL1	Fos-related::Jun-related	5.0592	1.02577e-11	3.22098	0
MA0488.1	JUN	Jun-related	28.8959	0	0.997535	0
MA1934.1	ERF	Ets-related::Tal-related	34.0966	12.1155	32.9885	0.016487
MA0483.1	GFI1B	More_than_3_adjacent_zinc_fingers	0.2185	0	3.0643e-07	0
MA1652.1	ZKSCAN5	Factors_with_multiple_dispersed_zinc_fingers	2.2685	0.530539	2.7112	3.32778e-06
MA0494.1	NR1H3	Thyroid_hormone_receptor-related_factors_(NR1)::RXR-related_receptors_(NR2)	13.6868	0	0	0
MA1540.2	NR5A1	FTZF1related(NR5A)	29.3996	5.67025e-14	0.000540927	0
MA0489.2	JUN	Jun-related	28.8959	0	1.5196e-05	0
MA1549.1	POU6F1	POU_domain_factors	0.1779	0	0.0013556	0
MA0017.2	NR2F1	RXR-related_receptors_(NR2)	22.3477	1.85157e-09	0.00528013	0
MA0528.2	ZNF263	More_than_3_adjacent_zinc_fingers	7.7604	2.37575	3.24938e-07	0
MA0836.2	CEBPD	CEBP-related	12.1929	0.0629614	13.3071	1.67495e-06
MA0624.2	NFATC1	NFAT-related_factors	0.0103	7.17079	68.1278	42.1801
MA0730.1	RARA	Thyroid_hormone_receptor-related_factors_(NR1)	7.6662	0.000118774	0.00151166	2.00729e-05
MA0694.1	ZBTB7B	More_than_3_adjacent_zinc_fingers	8.8173	6.79545	3.02767e-07	0.0110231
MA0482.2	GATA4	C4-GATA-related	12.9484	0.051739	3.03395	1.12679
MA0736.1	GLIS2	More_than_3_adjacent_zinc_fingers	1.659	12.7884	0.0417975	0.020678
MA0492.1	JUND	Jun-related	74.805	0	1.30827	0
MA1535.1	NR2C1	RXR-related_receptors_(NR2)	7.0209	5.7987	0	3.85731e-16
MA0504.1	NR2C2	RXR-related_receptors_(NR2)	9.866	0.685832	1.01996e-05	7.30285e-13
MA1939.1	ERF	Ets-related::bHLH-ZIP	34.0966	27.8493	74.3001	4.12121
MA1138.1	FOSL2	Fos-related::Jun-related	23.9796	0	1.35932	0
MA0652.1	IRF8	Interferon-regulatory_factors	0.001	28.6586	44.3287	26.621
MA1573.2	THAP11	THAP-related_factors	29.7197	5.10014	36.8808	2.603
MA0771.1	HSF4	HSF_factors	4.0595	14.2283	44.6221	15.2295
MA0258.2	ESR2	Steroid_hormone_receptors_(NR3)	0.0522	0	0	0
MA1929.1	CTCF	More_than_3_adjacent_zinc_fingers	17.1375	3.20448	12.6118	0.00166042
MA1615.1	PLAGL1	More_than_3_adjacent_zinc_fingers	0.9099	12.1267	8.71752e-14	1.01831e-10
MA1541.1	NR6A1	GCNF-related_receptors_(NR6)	8.3648	0.000132342	2.40514	0
MA1715.1	ZNF707	More_than_3_adjacent_zinc_fingers	1.8869	0.00400059	0.0136202	3.40013e-05
MA0036.3	GATA2	C4-GATA-related	1.1536	1.8672	13.8967	6.80604
MA1419.1	IRF4	Interferon-regulatory_factors	0.0343	27.8041	35.8351	27.0181
MA1531.1	NR1D1	Thyroid_hormone_receptor-related_factors_(NR1)	13.3178	0	0	0
MA1585.1	ZKSCAN1	More_than_3_adjacent_zinc_fingers	19.6347	0.160062	2.26764	6.9912e-06
MA1937.1	ERF	Ets-related::HOX-related_factors	34.0966	85.6665	198.105	57.5104
MA0018.4	CREB1	CREB-related_factors	2.8209	0	5.91833	0
MA0898.1	HMX3	NK	0.0015	1.25855	1.52015	3.18526
MA1987.1	ZNF701	More_than_3_adjacent_zinc_fingers	0.6184	0.0479528	2.08098e-06	0.012457
MA1630.2	ZNF281	More_than_3_adjacent_zinc_fingers	2.5709	17.8598	0.133681	6.25965
MA0090.3	TEAD1	TEF-1-related_factors	13.6952	0	0.00188774	0
MA1634.1	BATF	B-ATF-related_factors	0.2548	6.70544e-06	7.14065	5.40023e-15
MA0040.1	FOXQ1	FOX	32.9758	5.44904	14.8055	5.5781
MA0150.2	NFE2L2	Jun-related	27.0349	8.06238e-07	0.789849	0
MA0628.1	POU6F1	POU_domain_factors	0.1779	1.88909	0.473673	0.000539463
MA0069.1	PAX6	Paired_plus_homeo_domain	0.0155	2.49342	6.84941	2.65033
MA0615.1	GMEB1	GMEB	0.9375	268.673	307.653	160.643
MA0073.1	RREB1	Factors_with_multiple_dispersed_zinc_fingers	16.3845	7.5502e-13	0	4.91807e-15
MA0014.3	PAX5	Paired_domain_only	0.0021	32.2354	54.3182	0.816929
MA0777.1	MYBL2	Myb/SANT_domain_factors	21.7436	10.0232	17.7203	21.0441
MA1111.1	NR2F2	RXR-related_receptors_(NR2)	7.2708	1.31646e-10	2.61595	0
MA0071.1	RORA	Thyroid_hormone_receptor-related_factors_(NR1)	8.0138	0	0.151745	0
MA1512.1	KLF11	Three-zinc_finger_Kruppel-related	7.4304	15.4046	1.15321	2.80729
MA0692.1	TFEB	bHLH-ZIP	4.4943	2.85072e-11	1.07851	0
MA0144.2	STAT3	STAT_factors	40.5992	0.00323463	2.6712	4.82164e-17
MA1968.1	TFCP2	CP2-related_factors	4.9074	40.9676	90.8688	42.6419
MA0863.1	MTF1	More_than_3_adjacent_zinc_fingers	1.6341	0.00885779	0.0867479	0.00102406
MA1418.1	IRF3	Interferon-regulatory_factors	18.4297	15.295	23.3149	19.5967
MA0754.2	CUX1	HD-CUT	4.3662	18.0792	36.6554	8.74564
MA1601.2	ZNF75D	More_than_3_adjacent_zinc_fingers	1.0175	0.000366584	0.0372413	0.758728
MA0830.2	TCF4	E2A	0.0002	0.000271282	0	0
MA0047.3	FOXA2	FOX	34.5842	0.954437	41.4937	7.12351
MA0840.1	CREB5	CREB-related_factors	0.1532	17.7277	113.418	0.0565584
MA0146.2	ZFX	More_than_3_adjacent_zinc_fingers	7.0275	11.512	0.000184134	1.22999e-10
MA0759.2	ELK3	Ets-related	1.157	307.653	307.653	168.777
MA0079.5	SP1	Three-zinc_finger_Kruppel-related	8.1794	36.9559	12.9519	48.5775
MA1956.1	FOXO1	FOX::Ets-related	7.416	7.86471	38.3159	0.955315
MA1525.2	NFATC4	NFAT-related_factors	0.0219	31.0288	151.007	61.0409
MA0600.2	RFX2	RFX-related_factors	0.5946	17.2454	23.9555	9.39198
MA0476.1	FOS	Fos-related	3.6682	0	0.00037365	0
MA1717.1	ZNF784	Factors_with_multiple_dispersed_zinc_fingers	5.2269	10.2135	11.6286	0.24496
MA0658.1	LHX6	HD-LIM	0.6506	3.88011	29.1013	0.675695
MA1139.1	FOSL2	Fos-related::Jun-related	23.9796	24.9939	108.859	0.0251769
MA0604.1	ATF1	CREB-related_factors	3.7372	64.1925	201.285	23.5608
MA1566.2	TBX3	TBX2-related_factors	20.8133	4.55048e-11	0.022464	0
MA0639.1	DBP	CEBP-related	2.5948	17.1222	143.75	0.507152
MA1720.1	ZNF85	More_than_3_adjacent_zinc_fingers	0.2955	0	9.11592e-11	0
MA0763.1	ETV3	Ets-related	3.0379	111.252	291.121	38.8588
MA0677.1	NR2F6	RXR-related_receptors_(NR2)	27.3859	0.341916	12.5201	0.00233199
MA1930.1	CTCF	More_than_3_adjacent_zinc_fingers	17.1375	6.1933	6.11049	0.158518
MA0066.1	PPARG	Thyroid_hormone_receptor-related_factors_(NR1)	9.3753	2.87396e-08	0.000109774	0.000377154
MA0131.2	HINFP	Factors_with_multiple_dispersed_zinc_fingers	3.1086	267.902	230.012	165.664
MA0029.1	MECOM	Factors_with_multiple_dispersed_zinc_fingers	0.0163	1.34498	0.875195	0.791507
MA0657.1	KLF13	Three-zinc_finger_Kruppel-related	10.3851	26.3779	22.5336	19.2982
MA0520.1	STAT6	STAT_factors	19.8636	0.230266	7.59797	0.330312
MA0801.1	MGA	TBX6-related_factors	5.1785	0.0144905	0.546613	0
MA0607.2	BHLHA15	Tal-related	2.017	0	0	0
MA0517.1	STAT1	STAT_factors	14.5509	23.125	51.0726	33.8304
MA0753.2	ZNF740	Other_factors_with_up_to_three_adjacent_zinc_fingers	6.9481	13.6863	1.01654e-08	0.135025
MA0632.2	TCFL5	PAS_domain_factors	9.07	112.7	177.912	85.6048
MA0645.1	ETV6	Ets-related	1.2672	57.9205	178.192	44.581
MA0841.1	NFE2	Jun-related	1.1329	4.80736e-10	0.939729	0
MA0720.1	SHOX2	Paired-related_HD_factors	0.0195	7.87625	48.8676	8.31291
MA0089.2	MAFG	Maf-related::Jun-related	19.8429	7.55136e-05	1.90092	3.88045e-13
MA0035.4	GATA1	C4-GATA-related	0.0305	0.279419	4.06983	0.00031724
MA1954.1	FOXO1	FOX::Ets-related	7.416	10.8832	78.6612	0.274207
MA1133.1	JUN	Jun-related	28.8959	7.6686	75.2305	6.61781e-06
MA0795.1	SMAD3	SMAD_factors	18.5348	1.65077	8.0989	0.000446502
MA0704.1	LHX4	HD-LIM	0.704	1.43903	36.57	3.86845
MA1629.1	ZIC2	More_than_3_adjacent_zinc_fingers	0.1974	0	0	0
MA0102.4	CEBPA	CEBP-related	32.7346	0.00454789	5.38671	1.07426e-13
MA0493.2	KLF1	Three-zinc_finger_Kruppel-related	0.0138	6.60658	6.98838e-12	0.0797027
MA1576.1	THRB	Thyroid_hormone_receptor-related_factors_(NR1)	3.5722	6.97927e-12	0.187441	2.3086e-13
MA1970.1	TRPS1	C4-GATA-related	0.0008	0.545064	6.26147	1.0446
MA0463.2	BCL6	More_than_3_adjacent_zinc_fingers	50.6887	5.21454	10.316	8.76867
MA0058.3	MAX	bHLH-ZIP	5.2534	0.285742	12.7145	0
MA1947.1	ETV5	Ets-related::FOX	35.0731	0.0929663	26.8364	0.00326284
MA1116.1	RBPJ	CSL-related_factors	7.2658	0.139964	2.89298e-16	0
MA1132.1	JUN	Jun-related	28.8959	9.25631e-08	12.5183	0
MA0785.1	POU2F1	POU_domain_factors	1.2187	0.769391	0.695801	1.31987
MA0625.2	NFATC3	NFAT-related_factors	23.3531	10.8054	1.32338	0.00606814
MA0741.1	KLF16	Three-zinc_finger_Kruppel-related	11.4771	18.5457	0.047241	1.54388
MA0728.1	NR2F6	RXR-related_receptors_(NR2)	27.3859	0	0	0
MA0495.3	MAFF	Maf-related	8.8964	0.00736671	0.183282	5.08699e-05
MA1655.1	ZNF341	Factors_with_multiple_dispersed_zinc_fingers	1.3011	0.035901	0.953024	0
MA0770.1	HSF2	HSF_factors	5.7278	2.46964	10.5537	2.54429
MA0490.2	JUNB	Jun-related	5.948	4.81335e-09	5.03782	0
MA0100.3	MYB	Myb/SANT_domain_factors	0.0127	3.90889e-11	0.0436555	0
MA1730.1	ZNF708	More_than_3_adjacent_zinc_fingers	1.1248	4.61797e-12	1.48339e-07	0
MA0507.2	POU2F2	POU_domain_factors	0.0533	1.20539	1.24171	1.93606
MA0098.3	ETS1	Ets-related	0.255	99.5292	246.521	84.3571
MA0004.1	ARNT	PAS_domain_factors	10.1965	2.65087	14.796	0
MA1592.1	ZNF274	More_than_3_adjacent_zinc_fingers	10.1495	9.4263e-14	6.46399e-06	1.63569e-12
MA1936.1	ERF	Ets-related::FOX	34.0966	4.24484	47.8613	1.56955
MA0851.1	FOXJ3	FOX	10.0955	5.1148	25.0095	4.78227
MA1103.2	FOXK2	FOX	52.2798	2.57926	50.7483	7.53364
MA1616.1	PRDM15	Factors_with_multiple_dispersed_zinc_fingers	1.3292	1.46235	8.72145	3.44878
MA0711.1	OTX1	Paired-related_HD_factors	6.5639	21.2283	73.0918	31.6605
MA1959.1	KLF7	Three-zinc_finger_Kruppel-related	3.6885	15.9937	0.220992	13.9287
MA1114.1	PBX3	TALE-type_homeo_domain_factors	1.8969	1.37109e-09	0.00103024	0
MA1511.2	KLF10	Three-zinc_finger_Kruppel-related	37.537	14.5752	0.145628	13.7149
MA1550.1	PPARD	Thyroid_hormone_receptor-related_factors_(NR1)	8.6948	0.136372	8.45275	0.000280902
MA0865.2	E2F8	E2F	1.1736	205.269	199.364	98.2551
MA1538.1	NR2F1	RXR-related_receptors_(NR2)	22.3477	1.0721e-07	0.033384	1.96048e-13
MA0685.2	SP4	Three-zinc_finger_Kruppel-related	0.8486	8.04292	1.55027e-06	2.77755
MA0663.1	MLX	bHLH-ZIP	24.8193	2.33874	54.9248	0
MA1113.2	PBX2	TALE-type_homeo_domain_factors	51.554	1.97581	2.685	2.15463
MA1967.1	TFAP4	bHLH-ZIP::Ets-related	11.0007	1.73496	2.41796	0.075016
MA1484.1	ETS2	Ets-related	55.8677	56.0979	115.506	39.1598
MA1536.1	NR2C2	RXR-related_receptors_(NR2)	9.866	0.386003	9.21989e-11	6.11967e-09
MA0768.2	LEF1	TCF-7-related_factors	0.0347	0.103143	8.71987	0.0705694
MA1144.1	FOSL2	Fos-related::Jun-related	23.9796	0	0.00807633	0
MA1721.1	ZNF93	More_than_3_adjacent_zinc_fingers	0.1511	233.125	135.681	56.2359
MA1938.1	ERF	Ets-related::Tal-related	34.0966	23.3864	37.5911	0.694401
MA1725.1	ZNF189	More_than_3_adjacent_zinc_fingers	15.5555	0.0159794	4.32676	1.04621e-05
MA1988.1	ATF3	Fos-related	6.2592	0	0.103617	0
MA1953.1	FOXO1	FOX::Ets-related	7.416	1.7038	33.9055	0.000976143
MA1148.1	PPARA	Thyroid_hormone_receptor-related_factors_(NR1)::RXR-related_receptors_(NR2)	6.9819	0.489684	2.91994	0.0120659
MA0509.3	RFX1	RFX-related_factors	3.1618	17.7791	18.833	17.5555
MA0603.1	ARNTL	PAS_domain_factors	1.9097	9.04906	63.8219	0
MA0731.1	BCL6B	More_than_3_adjacent_zinc_fingers	0.0229	0.688096	0.455515	0.273314
MA0103.3	ZEB1	HD-ZF_factors	4.3547	1.42053	9.64327e-16	0
MA0484.2	HNF4G	RXR-related_receptors_(NR2)	4.9652	0	3.5555	0
MA1729.1	ZNF680	More_than_3_adjacent_zinc_fingers	0.7721	0.14164	0.508863	0.834614
MA1125.1	ZNF384	More_than_3_adjacent_zinc_fingers	6.3894	6.34232	0.597186	1.02414
MA0752.1	ZNF410	More_than_3_adjacent_zinc_fingers	8.1823	0.0127698	0.132605	0.123498
MA0640.2	ELF3	Ets-related	15.0923	3.25437	59.4654	2.7369e-05
MA1982.1	ZNF574	Factors_with_multiple_dispersed_zinc_fingers	4.871	8.60636	7.04285	0.0835201
MA0510.2	RFX5	RFX-related_factors	5.6896	19.6444	19.3275	13.2185
MA0732.1	EGR3	Three-zinc_finger_Kruppel-related	0.0355	180.599	79.1724	84.409
MA0115.1	NR1H2	Thyroid_hormone_receptor-related_factors_(NR1)::RXR-related_receptors_(NR2)	9.1635	1.12122	5.09697	0.535589
MA1966.1	TFAP4	bHLH-ZIP::Ets-related	11.0007	35.6024	60.314	0.963478
MA0592.3	ESRRA	Steroid_hormone_receptors_(NR3)	13.5469	3.2305e-15	0.410415	0
MA0101.1	REL	NF-kappaB-related_factors	2.3919	10.2216	32.1931	0.15976
MA0062.3	GABPA	Ets-related	3.8272	7.67636	89.0231	0.000213137
MA0028.2	ELK1	Ets-related	2.6628	258.497	307.653	147.415
MA0519.1	STAT5A	STAT_factors	2.7942	0.000849885	0.180611	1.39827e-14
MA0052.4	MEF2A	Regulators_of_differentiation	5.4233	0.696695	9.64327e-17	0
MA1649.1	ZBTB12	More_than_3_adjacent_zinc_fingers	8.903	0.0801752	1.71047	0
MA0024.3	E2F1	E2F	17.7966	55.4219	63.5855	17.1551
MA1580.1	ZBTB32	Other_factors_with_up_to_three_adjacent_zinc_fingers	0.0414	0.0148	1.68412	0.00425616
MA0848.1	FOXO4	FOX	10.0921	0.00706637	21.5712	0.00133594
MA1561.1	SOX12	SOX-related_factors	39.4428	10.1184	32.1983	6.19691
MA0838.1	CEBPG	CEBP-related	28.5159	18.2947	104.189	6.51756
MA0855.1	RXRB	RXR-related_receptors_(NR2)	21.9757	1.67687	22.0509	0.099875
MA0867.2	SOX4	SOX-related_factors	2.4192	2.22701e-06	7.51784	1.05234e-06
MA1527.1	NFIC	Nuclear_factor_1	3.5108	4.82164e-17	9.36959e-05	0
MA0095.3	YY1	More_than_3_adjacent_zinc_fingers	17.9453	2.80693e-06	5.2861	0
MA1976.1	ZNF320	More_than_3_adjacent_zinc_fingers	0.058	0.00012283	0	8.29852e-12
MA0526.4	USF2	bHLH-ZIP	54.2468	0.499158	36.6926	0
MA0656.1	JDP2	Fos-related	1.9885	18.3691	98.6588	0.0356318
MA1557.1	SMAD5	SMAD_factors	9.7392	8.59947	17.4195	5.92414e-08
MA1578.1	VEZF1	More_than_3_adjacent_zinc_fingers	17.5023	12.1025	8.02079e-13	0.710221
MA0006.1	AHR	PAS_domain_factors	12.6747	18.5576	9.59352	8.54718e-05
MA1102.2	CTCFL	More_than_3_adjacent_zinc_fingers	0.0534	35.8388	4.09933	6.17906
MA0833.2	ATF4	ATF-4-related_factors	194.166	6.45622e-06	5.58481	0
MA0148.4	FOXA1	FOX	21.4628	1.4723	37.8931	1.29256
MA0478.1	FOSL2	Fos-related	23.9796	0	4.82164e-17	0
MA0496.3	MAFK	Maf-related	20.7692	0	1.2923e-10	0
MA0486.2	HSF1	HSF_factors	45.4443	2.59603	7.54419	1.64985
MA1129.1	FOSL1	Fos-related::Jun-related	5.0592	9.63791	105.925	5.65087e-06
MA0606.2	NFAT5	NFAT-related_factors	8.1478	2.22235	8.80271	8.10203
MA0113.3	NR3C1	Steroid_hormone_receptors_(NR3)	3.2931	0.0334284	0.644634	0.000123621
MA1955.1	FOXO1	FOX::Ets-related	7.416	15.7858	69.7982	3.46231
MA0608.1	CREB3L2	CREB-related_factors	22.0701	7.91084	58.4744	2.12687e-06
MA1973.1	ZKSCAN3	More_than_3_adjacent_zinc_fingers	1.454	1.08051e-07	1.32181e-07	1.14597e-11
MA0522.3	TCF3	E2A	14.7158	2.43431	4.66818e-07	0
MA0769.2	TCF7	TCF-7-related_factors	2.5775	0.00934843	20.0125	1.82018
MA1145.1	FOSL2	Fos-related::Jun-related	23.9796	14.2375	103.127	0.0296415
MA0797.1	TGIF2	TALE-type_homeo_domain_factors	20.6405	0	1.16713e-08	0
MA0796.1	TGIF1	TALE-type_homeo_domain_factors	7.3167	0	4.85057e-13	0
MA1106.1	HIF1A	PAS_domain_factors	25.2895	100.095	145.411	33.563
MA0477.2	FOSL1	Fos-related	5.0592	5.13987e-14	2.6128	0
MA1648.1	TCF12	E2A	7.9565	3.69737	4.44253e-06	0
MA0515.1	SOX6	SOX-related_factors	0.4347	2.07813e-05	4.32068	1.52674e-08
MA1112.2	NR4A1	NGFI-B-related_receptors_(NR4)	4.9444	0.000844057	12.43	0.0565858
MA0512.2	RXRA	RXR-related_receptors_(NR2)	26.1077	1.64464	21.2984	0.169846
MA0157.3	FOXO3	FOX	6.9725	2.863	60.2976	10.5279
MA1964.1	SMAD2	SMAD_factors	1.7517	3.05607	5.7917e-10	0
MA0782.2	PKNOX1	TALE-type_homeo_domain_factors	3.0154	4.89344e-08	0.0938699	0
MA1951.1	FOS	Fos-related	3.6682	20.1813	83.5375	1.92846
MA1107.2	KLF9	Three-zinc_finger_Kruppel-related	5.9245	1.55274	6.29531e-11	9.68442e-07
MA0159.1	RARA	Thyroid_hormone_receptor-related_factors_(NR1)::RXR-related_receptors_(NR2)	7.6662	2.92204e-11	5.17622e-06	0
MA1149.1	RARA	Thyroid_hormone_receptor-related_factors_(NR1)::RXR-related_receptors_(NR2)	7.6662	0.00201195	3.19067e-12	3.22314e-10
MA1483.2	ELF2	Ets-related	4.2352	90.424	269.438	72.5766
MA0682.2	PITX1	Paired-related_HD_factors	9.4442	2.22165	14.4643	0.421199
MA0772.1	IRF7	Interferon-regulatory_factors	0.2204	43.6157	45.9423	38.9582
MA0051.1	IRF2	Interferon-regulatory_factors	20.1229	27.9123	26.2373	21.7316
MA0521.2	TCF12	E2A	7.9565	1.81032e-05	9.91329e-14	0
MA1122.1	TFDP1	E2F	20.6601	189.763	220.179	247.812
MA0076.2	ELK4	Ets-related	4.5707	113.525	212.052	85.9279
MA0080.6	SPI1	Ets-related	0.0151	9.57634	32.3749	5.40164
MA0808.1	TEAD3	TEF-1-related_factors	22.6657	0.00126048	2.64501	1.7032e-12
MA1991.1	HNF1A	POU_domain_factors	12.1827	0.00671765	7.72585	0.030971
MA0819.2	CLOCK	PAS_domain_factors	2.4439	0.148398	18.4269	0
MA0114.4	HNF4A	RXR-related_receptors_(NR2)	38.6924	0	3.7529	0
MA1632.1	ATF2	Jun-related	14.0917	1.18805e-13	7.07689	0
MA1969.1	THRA	Thyroid_hormone_receptor-related_factors_(NR1)	7.3795	1.92175e-09	4.49881e-09	0
MA0087.2	SOX5	SOX-related_factors	2.7279	0.000735572	5.91618	4.72442e-06
MA0527.1	ZBTB33	Other_factors_with_up_to_three_adjacent_zinc_fingers	5.9955	252.482	191.501	116.621
MA1130.1	FOSL2	Fos-related::Jun-related	23.9796	0	0.198128	0
MA1474.1	CREB3L4	CREB-related_factors	4.2708	54.2864	130.899	5.80942
MA0778.1	NFKB2	NF-kappaB-related_factors	6.305	4.6064e-10	0	0
MA1962.1	POU2F1	POU_domain_factors::SOX-related_factors	1.2187	0.786591	0.614765	0.586491
MA1466.1	ATF6	Jun-related	9.5519	5.0195	33.3069	0.106462
MA0895.1	HMBOX1	POU_domain_factors	2.8478	13.7945	80.9457	37.9646
MA1558.1	SNAI1	More_than_3_adjacent_zinc_fingers	1.4685	0.00260927	0	0
MA1718.1	ZNF8	Factors_with_multiple_dispersed_zinc_fingers	0.946	0.0935737	0.177831	2.70426e-05
MA1624.1	STAT5A	STAT_factors	2.7942	0.0330003	7.25233	0.123498
MA1579.1	ZBTB26	More_than_3_adjacent_zinc_fingers	3.9003	0.0173578	1.78025	1.46362e-05
MA0614.1	FOXJ2	FOX	2.7232	0.0431289	32.9038	0.00071056
MA1143.1	FOSL1	Fos-related::Jun-related	5.0592	11.6393	145.692	0.00327679
MA0746.2	SP3	Three-zinc_finger_Kruppel-related	6.6267	23.2076	3.77665	2.6153
MA1640.1	MEIS2	TALE-type_homeo_domain_factors	1.9668	0.785382	1.31591	1.71165
MA1532.2	NR1D2	Thyroid_hormone_receptor-related_factors_(NR1)	6.1088	0	0	0
MA0773.1	MEF2D	Regulators_of_differentiation	5.8241	0.0866274	1.13005e-09	0
MA1141.1	FOS	Fos-related::Jun-related	3.6682	1.52381e-08	6.451	0
MA0605.2	ATF3	Fos-related	6.2592	15.7067	90.9384	0.00276076
MA0138.2	REST	Factors_with_multiple_dispersed_zinc_fingers	3.4661	2.24132e-10	1.77371e-11	9.64327e-17
MA1533.1	NR1I2	Thyroid_hormone_receptor-related_factors_(NR1)	4.4765	0.208763	0.637591	3.0328e-06
MA1140.2	JUNB	Jun-related	5.948	27.4178	95.7181	2.46627
MA0831.3	TFE3	bHLH-ZIP	17.3188	0.00349661	41.9723	0
MA0693.3	VDR	Thyroid_hormone_receptor-related_factors_(NR1)	0.1118	2.90176e-07	0.792622	0
MA0666.2	MSX1	NK	8.9486	10.6268	61.081	10.0951
MA0659.3	MAFG	Maf-related	19.8429	0	6.22927e-12	0
MA0834.1	ATF7	Jun-related	1.8451	31.671	104.67	0.643637
MA1537.1	NR2F1	RXR-related_receptors_(NR2)	22.3477	0.0125697	3.66002	1.33302e-11
MA0162.4	EGR1	Three-zinc_finger_Kruppel-related	10.3469	141.252	57.9946	76.1478
MA0809.2	TEAD4	TEF-1-related_factors	41.595	0	0.0107734	0
MA0760.1	ERF	Ets-related	34.0966	143.741	307.653	64.5569
MA1475.1	CREB3L4	CREB-related_factors	4.2708	61.5358	191.798	3.06937
MA1146.1	NR1H4	Thyroid_hormone_receptor-related_factors_(NR1)::RXR-related_receptors_(NR2)	14.8046	0.323995	1.51312	0.000849855
MA0864.2	E2F2	E2F	0.9375	89.3246	114.028	34.7858
MA0038.2	GFI1	More_than_3_adjacent_zinc_fingers	4.3412	0.00493147	8.33181	3.37515e-16
MA1596.1	ZNF460	More_than_3_adjacent_zinc_fingers	1.0637	5.51784	3.24165e-09	0
MA0670.1	NFIA	Nuclear_factor_1	2.3497	3.1511e-08	1.32628e-07	0
MA0602.1	ARID5A	ARID-related	2.3276	0.147571	7.64937e-08	0
MA0119.1	NFIC	Nuclear_factor_1::NK	3.5108	1.22435e-10	6.85491e-05	0
MA1099.2	HES1	Hairy-related_factors	20.5013	91.7482	175.994	57.0597
MA1625.1	STAT5B	STAT_factors	22.0375	0.0202566	3.2878	0.0351338
MA1120.1	SOX13	SOX-related_factors	10.8612	3.29911e-12	7.53477	0
MA0083.3	SRF	Responders_to_external_signals_(SRF/RLM1)	20.5529	0.12127	0.804088	0.0521436
MA1516.1	KLF3	Three-zinc_finger_Kruppel-related	19.7801	24.9085	5.61227	5.38354
MA1727.1	ZNF417	Factors_with_multiple_dispersed_zinc_fingers	1.5302	39.7114	37.4585	3.93155
MA1719.1	ZNF816	More_than_3_adjacent_zinc_fingers	2.4797	9.64327e-17	1.01447e-13	0
MA0481.3	FOXP1	FOX	8.5645	1.49438	44.1933	8.03392
MA0107.1	RELA	NF-kappaB-related_factors	15.5804	6.85105	14.5986	0.288211
MA1593.1	ZNF317	More_than_3_adjacent_zinc_fingers	9.249	0	8.89969e-07	0
MA1933.1	ELK1	Ets-related::bHLH-ZIP	2.6628	111.363	233.519	29.7604
MA0002.2	RUNX1	Runt-related_factors	2.3905	0.0694863	0	0
MA1493.1	HES6	Hairy-related_factors	17.5081	1.86329	23.551	0
MA0750.2	ZBTB7A	More_than_3_adjacent_zinc_fingers	5.9647	136.014	209.064	59.0599
MA1142.1	FOSL1	Fos-related::Jun-related	5.0592	0	0.936476	0
MA0516.3	SP2	Three-zinc_finger_Kruppel-related	8.5571	15.686	0.778056	9.80543
MA0756.2	ONECUT2	HD-CUT	4.3716	12.6043	45.8904	3.88357
MA0620.3	MITF	bHLH-ZIP	0.0088	0.000778136	29.4961	0
MA1515.1	KLF2	Three-zinc_finger_Kruppel-related	0.0103	12.6189	0.00428801	5.25243
MA0469.3	E2F3	E2F	4.1293	17.0019	23.4276	11.4128
MA0464.2	BHLHE40	Hairy-related_factors	136.802	13.7718	59.6408	5.11094e-15
MA1653.1	ZNF148	More_than_3_adjacent_zinc_fingers	2.6555	45.4619	7.30696	29.8065
MA1489.1	FOXN3	FOX	46.1384	19.0631	51.5052	14.3956
MA0794.1	PROX1	HD-PROS_factors	15.9051	9.24114	18.5453	6.40438
MA1944.1	ETV5	Ets-related::Paired-related_HD_factors	35.0731	56.1348	128.057	22.3719
MA1948.1	ETV5	Ets-related::HOX-related_factors	35.0731	34.517	115.868	19.0895
MA0508.3	PRDM1	More_than_3_adjacent_zinc_fingers	0.0081	0.825746	17.5619	3.47436
MA0647.1	GRHL1	Grainyhead-related_factors	6.0918	6.1374	22.3224	10.4218
MA0742.2	KLF12	Three-zinc_finger_Kruppel-related	0.8939	23.2687	2.43845	20.899
MA0019.1	DDIT3	CEBP-related	6.0678	0	0.000103962	0
MA1472.2	BHLHA15	Tal-related	2.017	9.64327e-17	0	0
MA0825.1	MNT	bHLH-ZIP	6.826	0.0878507	12.4892	0
MA0761.2	ETV1	Ets-related	0.0079	11.7217	109.01	0.0124864
MA1932.1	ELK1	Ets-related::HOX-related_factors	2.6628	107.648	199.154	34.96
MA0758.1	E2F7	E2F	0.7402	6.76435	16.4949	7.59571
MA0601.1	ARID3B	ARID-related	8.4014	14.6147	17.5728	25.7327
MA1946.1	ETV5	Ets-related::FOX	35.0731	19.9973	85.8242	5.74053
MA1647.2	PRDM4	Factors_with_multiple_dispersed_zinc_fingers	6.3331	1.38548	6.23501	1.83021
MA0093.3	USF1	bHLH-ZIP	10.0988	0	4.35472	0
MA0662.1	MIXL1	Paired-related_HD_factors	6.5104	4.52484	49.5908	10.5332
MA1644.1	NFYC	Heteromeric_CCAAT-binding	9.3142	2.13015	32.1331	1.94909
MA0050.3	IRF1	Interferon-regulatory_factors	1.3458	10.1857	13.3851	12.6774
MA0479.1	FOXH1	FOX	0.0214	0	1.24156	0
MA1548.1	PLAGL2	More_than_3_adjacent_zinc_fingers	21.7597	7.9385	0	0.0739342
MA1977.1	ZNF324	More_than_3_adjacent_zinc_fingers	1.9072	0	8.74412e-10	0
MA1716.1	ZNF76	More_than_3_adjacent_zinc_fingers	10.0567	9.55114	32.0948	0.564392
MA0502.2	NFYB	Heteromeric_CCAAT-binding	4.2552	0.00464591	6.83211	1.68902e-13
MA1623.1	STAT2	STAT_factors	11.5642	4.27913	23.1542	9.55365
MA0655.1	JDP2	Fos-related	1.9885	0.000295562	7.34551	0
MA0025.2	NFIL3	CEBP-related	73.836	8.35937	39.3294	2.80854
MA0844.1	XBP1	XBP-1-related_factors	144.129	23.7751	71.8059	3.30638
MA0147.3	MYC	bHLH-ZIP	53.5107	0.00407261	8.72857	0
MA0671.1	NFIX	Nuclear_factor_1	3.7106	6.31504	1.39238e-05	0.000142776
MA0065.2	PPARG	Thyroid_hormone_receptor-related_factors_(NR1)::RXR-related_receptors_(NR2)	9.3753	0	0	0
MA0472.2	EGR2	Three-zinc_finger_Kruppel-related	0.0413	198.265	153.272	118.39
MA0591.1	BACH1	Jun-related::Maf-related	8.7886	0.000162127	1.2537	5.37362e-12
MA2001.1	SIX4	HD-SINE	2.078	3.45511	16.6279	0.154183
MA0105.4	NFKB1	NF-kappaB-related_factors	11.5706	2.26364e-07	0	0
MA0664.1	MLXIPL	bHLH-ZIP	82.6811	0.00327829	27.2328	0
MA0473.3	ELF1	Ets-related	8.8678	15.6382	105.377	0.0392437
MA0043.3	HLF	CEBP-related	115.029	6.6519	48.8662	1.31895
MA0879.2	DLX1	NK	0.237	1.76121	25.3167	0.426246
MA0764.3	ETV4	Ets-related	180.302	166.711	298.157	122.923
MA0106.3	TP53	p53-related_factors	14.27	0.0553625	3.07437	7.71462e-14
MA1154.1	ZNF282	More_than_3_adjacent_zinc_fingers	8.4076	3.64509	2.41541	5.10353
MA1517.1	KLF6	Three-zinc_finger_Kruppel-related	29.641	16.7211	0.625626	4.79367

## Sheet: HepG2_distal
HepG2_distal
matrixID	TF	family	exp(RPKM)	(-1)*log10(p_MPs)	(-1)*log10(p_FBSs)	(-1)*log10(p_flanking)
MA1108.2	MXI1	bHLH-ZIP	17.5886	6.02657	22.1867	0
MA0658.1	LHX6	HD-LIM	0.6506	17.8582	2.29882	5.736e-09
MA1727.1	ZNF417	Factors_with_multiple_dispersed_zinc_fingers	1.5302	33.801	6.1747	1.2885
MA0491.2	JUND	Jun-related	74.805	51.8419	105.982	0.0346978
MA1124.1	ZNF24	More_than_3_adjacent_zinc_fingers	6.4614	18.3471	3.90531	5.13467
MA1936.1	ERF	Ets-related::FOX	34.0966	69.9279	107.292	20.1037
MA0750.2	ZBTB7A	More_than_3_adjacent_zinc_fingers	5.9647	107.727	110.281	15.371
MA1557.1	SMAD5	SMAD_factors	9.7392	14.0644	3.21031e-08	0
MA0099.3	FOS	Fos-related::Jun-related	3.6682	13.752	7.56136	0
MA1967.1	TFAP4	bHLH-ZIP::Ets-related	11.0007	36.9517	26.8441	5.66686
MA0628.1	POU6F1	POU_domain_factors	0.1779	13.277	0	6.40313e-14
MA1154.1	ZNF282	More_than_3_adjacent_zinc_fingers	8.4076	16.7488	2.52355	7.78531
MA1954.1	FOXO1	FOX::Ets-related	7.416	109.916	128.779	10.2737
MA1644.1	NFYC	Heteromeric_CCAAT-binding	9.3142	52.2648	32.1269	0.724772
MA0657.1	KLF13	Three-zinc_finger_Kruppel-related	10.3851	18.9183	2.44136	4.76721
MA0830.2	TCF4	E2A	0.0002	13.1011	8.64585e-06	1.37372e-07
MA1146.1	NR1H4	Thyroid_hormone_receptor-related_factors_(NR1)::RXR-related_receptors_(NR2)	14.8046	41.5393	53.2973	3.28547
MA0592.3	ESRRA	Steroid_hormone_receptors_(NR3)	13.5469	129.489	307.653	1.62142
MA1550.1	PPARD	Thyroid_hormone_receptor-related_factors_(NR1)	8.6948	188.621	307.653	27.7919
MA1511.2	KLF10	Three-zinc_finger_Kruppel-related	37.537	24.2941	2.85796e-09	5.54868
MA0486.2	HSF1	HSF_factors	45.4443	18.2296	0.0896526	0.297434
MA0493.2	KLF1	Three-zinc_finger_Kruppel-related	0.0138	14.5469	0	0.724086
MA0131.2	HINFP	Factors_with_multiple_dispersed_zinc_fingers	3.1086	63.2459	12.2468	14.1531
MA0773.1	MEF2D	Regulators_of_differentiation	5.8241	0.169754	0	0
MA1532.2	NR1D2	Thyroid_hormone_receptor-related_factors_(NR1)	6.1088	1.41162	2.70422e-06	0
MA1647.2	PRDM4	Factors_with_multiple_dispersed_zinc_fingers	6.3331	33.8337	16.9834	1.34549
MA0604.1	ATF1	CREB-related_factors	3.7372	81.7598	124.09	0.202039
MA0603.1	ARNTL	PAS_domain_factors	1.9097	31.8141	20.5315	0
MA0759.2	ELK3	Ets-related	1.157	140.253	140.378	10.758
MA0840.1	CREB5	CREB-related_factors	0.1532	43.8717	55.1663	0.00066223
MA1968.1	TFCP2	CP2-related_factors	4.9074	71.6177	35.2034	3.8717
MA0025.2	NFIL3	CEBP-related	73.836	83.7592	272.664	2.09871
MA1579.1	ZBTB26	More_than_3_adjacent_zinc_fingers	3.9003	43.6713	3.52965	3.80121
MA0517.1	STAT1	STAT_factors	14.5509	46.0789	0.301336	16.2076
MA1483.2	ELF2	Ets-related	4.2352	132.615	140.383	38.2889
MA1987.1	ZNF701	More_than_3_adjacent_zinc_fingers	0.6184	16.5967	3.6143e-12	5.8478
MA1629.1	ZIC2	More_than_3_adjacent_zinc_fingers	0.1974	38.3415	34.1346	1.04285
MA0754.2	CUX1	HD-CUT	4.3662	51.602	61.1559	0.076404
MA0692.1	TFEB	bHLH-ZIP	4.4943	14.5318	9.52343	0
MA1935.1	ERF	Ets-related::FOX	34.0966	127.433	171.255	33.5533
MA1710.1	ZNF257	More_than_3_adjacent_zinc_fingers	0.0072	14.3395	0	0.139276
MA0139.1	CTCF	More_than_3_adjacent_zinc_fingers	17.1375	92.7447	307.653	0.638217
MA0670.1	NFIA	Nuclear_factor_1	2.3497	10.4347	13.779	3.68102e-07
MA0469.3	E2F3	E2F	4.1293	8.31853	0.419687	0.707576
MA0077.1	SOX9	SOX-related_factors	51.6869	43.3119	146.947	1.00435
MA0141.3	ESRRB	Steroid_hormone_receptors_(NR3)	0.0532	152.174	307.653	5.8609
MA1633.2	BACH1	Jun-related	8.7886	32.8531	81.4005	7.67726e-05
MA0782.2	PKNOX1	TALE-type_homeo_domain_factors	3.0154	22.6517	12.2248	0.301116
MA0492.1	JUND	Jun-related	74.805	6.71431	3.32463	0
MA0107.1	RELA	NF-kappaB-related_factors	15.5804	33.5063	0.00677024	0.0965035
MA0746.2	SP3	Three-zinc_finger_Kruppel-related	6.6267	15.527	3.27871e-15	0.148245
MA1715.1	ZNF707	More_than_3_adjacent_zinc_fingers	1.8869	3.7547	0.144757	1.53147
MA1929.1	CTCF	More_than_3_adjacent_zinc_fingers	17.1375	78.4375	243.834	2.09122
MA1494.1	HNF4A	RXR-related_receptors_(NR2)	38.6924	199.267	307.653	17.261
MA1484.1	ETS2	Ets-related	55.8677	72.9503	89.1776	17.3755
MA0605.2	ATF3	Fos-related	6.2592	32.5086	35.4949	0.0306566
MA0596.1	SREBF2	bHLH-ZIP	92.2749	0.716267	0	0
MA0065.2	PPARG	Thyroid_hormone_receptor-related_factors_(NR1)::RXR-related_receptors_(NR2)	9.3753	112.199	237.82	23.1502
MA0885.2	DLX2	NK	0.1428	17.8764	0.428054	7.36746e-14
MA0836.2	CEBPD	CEBP-related	12.1929	69.7132	212.753	4.23147e-13
MA1143.1	FOSL1	Fos-related::Jun-related	5.0592	55.2552	116.117	0.00770961
MA0478.1	FOSL2	Fos-related	23.9796	3.06423	0.393459	0
MA0076.2	ELK4	Ets-related	4.5707	115.803	126.175	44.1194
MA0259.1	ARNT	PAS_domain_factors	10.1965	32.3037	4.42744	2.12501e-09
MA1973.1	ZKSCAN3	More_than_3_adjacent_zinc_fingers	1.454	3.60951	0.124745	0.0772008
MA0060.3	NFYA	NFY	7.4756	61.697	33.1761	2.7942
MA1937.1	ERF	Ets-related::HOX-related_factors	34.0966	88.3689	56.6258	23.7545
MA0506.2	NRF1	Jun-related	4.5819	74.5236	20.1074	14.5315
MA0607.2	BHLHA15	Tal-related	2.017	19.0593	14.6759	2.93502e-11
MA0843.1	TEF	CEBP-related	4.7796	94.7507	249.778	6.74987
MA1977.1	ZNF324	More_than_3_adjacent_zinc_fingers	1.9072	2.16446	1.21981e-11	5.17408e-10
MA1588.1	ZNF136	More_than_3_adjacent_zinc_fingers	1.7929	8.92994	0.0420378	0.00874467
MA0144.2	STAT3	STAT_factors	40.5992	5.44474	2.79964	2.09466
MA0040.1	FOXQ1	FOX	32.9758	55.2308	127.775	4.51717
MA0741.1	KLF16	Three-zinc_finger_Kruppel-related	11.4771	24.5441	2.5429e-07	3.22586
MA1634.1	BATF	B-ATF-related_factors	0.2548	58.1372	144.971	4.7076
MA0471.2	E2F6	E2F	11.4453	17.8217	0	0.136369
MA0081.2	SPIB	Ets-related	0.0076	46.0052	18.5494	8.67738
MA0463.2	BCL6	More_than_3_adjacent_zinc_fingers	50.6887	42.4931	17.1972	12.3173
MA1970.1	TRPS1	C4-GATA-related	0.0008	35.3904	11.5524	5.23199
MA0685.2	SP4	Three-zinc_finger_Kruppel-related	0.8486	15.0009	0	2.67066
MA0494.1	NR1H3	Thyroid_hormone_receptor-related_factors_(NR1)::RXR-related_receptors_(NR2)	13.6868	28.9412	19.5776	6.41692e-10
MA0476.1	FOS	Fos-related	3.6682	13.7093	2.56983	0
MA0147.3	MYC	bHLH-ZIP	53.5107	30.6197	15.1772	0
MA0852.2	FOXK1	FOX	4.4243	175.409	307.653	30.9772
MA0829.2	SREBF1	bHLH-ZIP	13.5323	0.737506	0	0
MA1531.1	NR1D1	Thyroid_hormone_receptor-related_factors_(NR1)	13.3178	5.34289	0.0436018	0
MA0704.1	LHX4	HD-LIM	0.704	10.9883	17.0546	0.021373
MA1099.2	HES1	Hairy-related_factors	20.5013	65.8907	33.2888	2.01852e-06
MA0495.3	MAFF	Maf-related	8.8964	37.8536	26.4222	0.52012
MA0865.2	E2F8	E2F	1.1736	51.112	1.87025	0.649158
MA0089.2	MAFG	Maf-related::Jun-related	19.8429	70.7344	144.033	3.41806
MA1729.1	ZNF680	More_than_3_adjacent_zinc_fingers	0.7721	24.5284	0.0893786	3.7343
MA0502.2	NFYB	Heteromeric_CCAAT-binding	4.2552	23.3409	16.723	2.61864e-07
MA0756.2	ONECUT2	HD-CUT	4.3716	38.6859	57.7608	9.63445e-07
MA1103.2	FOXK2	FOX	52.2798	97.1557	307.653	19.3116
MA0115.1	NR1H2	Thyroid_hormone_receptor-related_factors_(NR1)::RXR-related_receptors_(NR2)	9.1635	32.9432	85.0362	0.63511
MA0736.1	GLIS2	More_than_3_adjacent_zinc_fingers	1.659	13.853	4.51797e-09	2.77952
MA0834.1	ATF7	Jun-related	1.8451	35.6622	38.7879	0.00105114
MA0151.1	ARID3A	ARID-related	56.1411	20.7164	4.36479	0.00132638
MA0671.1	NFIX	Nuclear_factor_1	3.7106	5.58524	2.20747	1.04579
MA0046.2	HNF1A	POU_domain_factors	12.1827	41.3956	38.2119	0.422229
MA1517.1	KLF6	Three-zinc_finger_Kruppel-related	29.641	24.5053	1.19475e-08	2.11469
MA0739.1	HIC1	Factors_with_multiple_dispersed_zinc_fingers	0.08	11.7206	1.2158e-05	9.97222e-09
MA0595.1	SREBF1	bHLH-ZIP	13.5323	0.444378	0	0
MA1558.1	SNAI1	More_than_3_adjacent_zinc_fingers	1.4685	4.66375	0.0150421	0
MA1475.1	CREB3L4	CREB-related_factors	4.2708	41.9499	35.2202	8.07026e-05
MA0684.2	RUNX3	Runt-related_factors	0.4331	7.43429	0.00606964	0
MA1717.1	ZNF784	Factors_with_multiple_dispersed_zinc_fingers	5.2269	25.0109	0.266118	0.0862294
MA1653.1	ZNF148	More_than_3_adjacent_zinc_fingers	2.6555	40.6774	0.0967594	19.1133
MA0626.1	NPAS2	PAS_domain_factors	15.4162	36.4761	15.1234	0
MA0004.1	ARNT	PAS_domain_factors	10.1965	29.4564	7.49748	0
MA1721.1	ZNF93	More_than_3_adjacent_zinc_fingers	0.1511	64.8308	22.7656	8.15175
MA1648.1	TCF12	E2A	7.9565	10.96	3.99521e-13	0
MA1419.1	IRF4	Interferon-regulatory_factors	0.0343	29.9848	10.6499	8.93248
MA1988.1	ATF3	Fos-related	6.2592	18.455	15.0751	0
MA1149.1	RARA	Thyroid_hormone_receptor-related_factors_(NR1)::RXR-related_receptors_(NR2)	7.6662	51.2701	38.738	11.0492
MA0609.2	CREM	CREB-related_factors	1.15	30.8765	33.6465	3.42554
MA1541.1	NR6A1	GCNF-related_receptors_(NR6)	8.3648	59.4421	149.376	0.0658178
MA0526.4	USF2	bHLH-ZIP	54.2468	4.60617	3.55271	0
MA0470.2	E2F4	E2F	39.7202	19.9543	3.84435	0.000188923
MA0484.2	HNF4G	RXR-related_receptors_(NR2)	4.9652	95.0649	307.653	0.0341004
MA1593.1	ZNF317	More_than_3_adjacent_zinc_fingers	9.249	77.3252	123.887	5.52969
MA0823.1	HEY1	Hairy-related_factors	4.4213	48.0299	13.1454	3.46869e-13
MA1991.1	HNF1A	POU_domain_factors	12.1827	91.2825	283.098	11.0033
MA0098.3	ETS1	Ets-related	0.255	136.402	163.341	39.3776
MA1420.1	IRF5	Interferon-regulatory_factors	0.4083	29.9321	10.269	7.5624
MA0138.2	REST	Factors_with_multiple_dispersed_zinc_fingers	3.4661	41.2368	76.7957	0.0183698
MA1539.1	NR2F6	RXR-related_receptors_(NR2)	27.3859	19.4027	23.2058	0.965148
MA1132.1	JUN	Jun-related	28.8959	20.8258	19.4045	0
MA1120.1	SOX13	SOX-related_factors	10.8612	22.3922	90.7816	0.243073
MA0062.3	GABPA	Ets-related	3.8272	82.7537	112.065	13.5888
MA0758.1	E2F7	E2F	0.7402	5.79229	0.339556	3.33824
MA0043.3	HLF	CEBP-related	115.029	79.1106	282.394	0.444844
MA1516.1	KLF3	Three-zinc_finger_Kruppel-related	19.7801	19.587	1.53931e-06	0.21505
MA0711.1	OTX1	Paired-related_HD_factors	6.5639	30.8122	6.64683	1.24277
MA1982.1	ZNF574	Factors_with_multiple_dispersed_zinc_fingers	4.871	44.9906	13.2402	19.6505
MA0148.4	FOXA1	FOX	21.4628	126.167	307.653	16.196
MA0666.2	MSX1	NK	8.9486	16.2201	7.27444	0.000136642
MA0074.1	RXRA	RXR-related_receptors_(NR2)::Thyroid_hormone_receptor-related_factors_(NR1)	26.1077	19.1866	21.4849	1.27532
MA1947.1	ETV5	Ets-related::FOX	35.0731	94.7606	140.609	13.9282
MA0797.1	TGIF2	TALE-type_homeo_domain_factors	20.6405	6.54133	0.194796	1.46376e-05
MA0798.3	RFX3	RFX-related_factors	1.6587	14.0039	6.6719	6.22547
MA0895.1	HMBOX1	POU_domain_factors	2.8478	56.3143	136.666	8.32828
MA1969.1	THRA	Thyroid_hormone_receptor-related_factors_(NR1)	7.3795	0.079017	5.54985e-12	0
MA0771.1	HSF4	HSF_factors	4.0595	50.3582	3.97409	5.74824
MA1946.1	ETV5	Ets-related::FOX	35.0731	141.887	174.302	20.0843
MA0490.2	JUNB	Jun-related	5.948	49.626	102.142	0.0431794
MA1938.1	ERF	Ets-related::Tal-related	34.0966	22.961	12.5561	2.26695
MA0838.1	CEBPG	CEBP-related	28.5159	95.344	306.159	0.0104399
MA1965.1	SP5	Three-zinc_finger_Kruppel-related	107.493	13.1246	0	2.40688
MA1640.1	MEIS2	TALE-type_homeo_domain_factors	1.9668	21.7467	0.210585	0.645015
MA1931.1	ELK1	Ets-related::HOX-related_factors	2.6628	25.1823	17.5057	1.95416
MA0659.3	MAFG	Maf-related	19.8429	4.76827	0.284246	0
MA1139.1	FOSL2	Fos-related::Jun-related	23.9796	41.3095	48.0958	0.00645169
MA0029.1	MECOM	Factors_with_multiple_dispersed_zinc_fingers	0.0163	10.3844	0.229925	0.0160458
MA0652.1	IRF8	Interferon-regulatory_factors	0.001	34.289	4.90001	6.63406
MA0825.1	MNT	bHLH-ZIP	6.826	36.6216	21.2549	0
MA1111.1	NR2F2	RXR-related_receptors_(NR2)	7.2708	94.5851	307.653	2.11519
MA1966.1	TFAP4	bHLH-ZIP::Ets-related	11.0007	49.3552	12.9133	5.30116
MA1652.1	ZKSCAN5	Factors_with_multiple_dispersed_zinc_fingers	2.2685	36.9427	2.02716	5.6007
MA0855.1	RXRB	RXR-related_receptors_(NR2)	21.9757	177.271	307.653	24.1786
MA0730.1	RARA	Thyroid_hormone_receptor-related_factors_(NR1)	7.6662	20.3019	34.2065	2.65829
MA1934.1	ERF	Ets-related::Tal-related	34.0966	75.0573	20.752	11.4883
MA0664.1	MLXIPL	bHLH-ZIP	82.6811	13.2282	11.9678	0
MA0785.1	POU2F1	POU_domain_factors	1.2187	19.1018	2.90055	0.0685857
MA0102.4	CEBPA	CEBP-related	32.7346	50.2164	176.567	0
MA0482.2	GATA4	C4-GATA-related	12.9484	41.7594	12.3484	14.7865
MA0095.3	YY1	More_than_3_adjacent_zinc_fingers	17.9453	0.159922	0	0
MA0879.2	DLX1	NK	0.237	10.6277	4.34927	3.03985e-07
MA1632.1	ATF2	Jun-related	14.0917	14.9067	8.96972	0
MA0614.1	FOXJ2	FOX	2.7232	22.2327	167.862	0.000235388
MA0091.1	TAL1	Tal-related::E2A	0.0268	45.5977	36.2056	1.51042
MA0625.2	NFATC3	NFAT-related_factors	23.3531	6.72941	0.39158	0.0159761
MA0036.3	GATA2	C4-GATA-related	1.1536	23.6723	8.81445	7.44611
MA0014.3	PAX5	Paired_domain_only	0.0021	41.0204	5.99118	9.41433e-10
MA0638.1	CREB3	CREB-related_factors	13.3662	30.1356	19.746	2.49513
MA1533.1	NR1I2	Thyroid_hormone_receptor-related_factors_(NR1)	4.4765	31.3656	18.8965	0.834722
MA0690.2	TBX21	TBrain-related_factors	0.0016	11.2027	7.47981e-07	7.95872e-09
MA0752.1	ZNF410	More_than_3_adjacent_zinc_fingers	8.1823	0.737067	0.000338805	4.79421e-06
MA0512.2	RXRA	RXR-related_receptors_(NR2)	26.1077	223.31	307.653	36.1568
MA1930.1	CTCF	More_than_3_adjacent_zinc_fingers	17.1375	83.6404	194.616	1.65957
MA1116.1	RBPJ	CSL-related_factors	7.2658	6.40142	6.41115e-07	0.0663846
MA1110.2	NR1H4	Thyroid_hormone_receptor-related_factors_(NR1)	14.8046	16.3454	89.4997	3.09366
MA0772.1	IRF7	Interferon-regulatory_factors	0.2204	40.3242	0.112164	4.78733
MA1944.1	ETV5	Ets-related::Paired-related_HD_factors	35.0731	48.7477	50.9573	8.29244
MA1512.1	KLF11	Three-zinc_finger_Kruppel-related	7.4304	13.6592	0	0.166981
MA1976.1	ZNF320	More_than_3_adjacent_zinc_fingers	0.058	7.30579	5.99683e-07	6.51686
MA1126.1	FOS	Fos-related::Jun-related	3.6682	24.5831	25.7984	0.142408
MA1134.1	FOS	Fos-related::Jun-related	3.6682	32.4294	56.4595	6.18516e-10
MA1144.1	FOSL2	Fos-related::Jun-related	23.9796	14.18	4.23665	0
MA0002.2	RUNX1	Runt-related_factors	2.3905	32.9169	37.1438	4.3357
MA0639.1	DBP	CEBP-related	2.5948	77.4899	245.82	0.689944
MA0691.1	TFAP4	bHLH-ZIP	11.0007	33.1396	29.0558	0.562822
MA1563.2	SOX18	SOX-related_factors	3.0603	10.3841	7.94739	0.000885857
MA0527.1	ZBTB33	Other_factors_with_up_to_three_adjacent_zinc_fingers	5.9955	51.1686	6.55082	9.49039
MA1719.1	ZNF816	More_than_3_adjacent_zinc_fingers	2.4797	2.55216	8.0969e-09	1.98606
MA0508.3	PRDM1	More_than_3_adjacent_zinc_fingers	0.0081	18.9128	0.269817	4.99432
MA1932.1	ELK1	Ets-related::HOX-related_factors	2.6628	37.2461	33.6539	4.74421
MA0119.1	NFIC	Nuclear_factor_1::NK	3.51080728.1	4.76041	0.784173	7.3935e-13
MA1725.1	ZNF189	More_than_3_adjacent_zinc_fingers	15.5555	78.7607	14.2764	17.3324
MA0662.1	MIXL1	Paired-related_HD_factors	6.5104	14.6318	13.0028	0.435139
MA1615.1	PLAGL1	More_than_3_adjacent_zinc_fingers	0.9099	63.804	15.0019	14.834
MA1996.1	NR1H2	Thyroid_hormone_receptor-related_factors_(NR1)	9.1635	22.1416	152.543	1.67728
MA0765.3	ETV5	Ets-related	35.0731	170.259	231.12	31.4581
MA0640.2	ELF3	Ets-related	15.0923	58.3664	57.5827	11.935
MA1649.1	ZBTB12	More_than_3_adjacent_zinc_fingers	8.903	26.9147	0.0602487	6.42454e-10
MA0729.1	RARA	Thyroid_hormone_receptor-related_factors_(NR1)	7.6662	1.67787	3.53604	0
MA1561.1	SOX12	SOX-related_factors	39.4428	82.8374	72.4449	6.25653
MA0663.1	MLX	bHLH-ZIP	24.8193	3.36035	0.165894	0
MA1731.1	ZNF768	More_than_3_adjacent_zinc_fingers	26.8818	50.367	12.6889	17.8204
MA0140.2	GATA1	C4-GATA-related::Tal-related	0.0305	29.5347	12.3067	0.611776
MA1630.2	ZNF281	More_than_3_adjacent_zinc_fingers	2.5709	27.2504	1.05423e-05	15.6314
MA0682.2	PITX1	Paired-related_HD_factors	9.4442	14.5132	3.12605e-07	6.16456e-07
MA1555.1	RXRB	RXR-related_receptors_(NR2)	21.9757	3.43329	0.00721299	0
MA0006.1	AHR	PAS_domain_factors	12.6747	28.0519	6.06553	3.0381e-06
MA1625.1	STAT5B	STAT_factors	22.0375	31.5883	0.172698	2.9254
MA1472.2	BHLHA15	Tal-related	2.017	62.9205	45.2671	7.06604
MA0796.1	TGIF1	TALE-type_homeo_domain_factors	7.3167	2.09228	0.00193427	1.57112e-06
MA0597.2	THAP1	THAP-related_factors	3.5274	96.0395	65.9838	51.1671
MA0038.2	GFI1	More_than_3_adjacent_zinc_fingers	4.3412	21.187	1.34476	1.51736e-11
MA0914.1	ISL2	HD-LIM	5.3889	18.439	2.90561	1.17575e-05
MA0483.1	GFI1B	More_than_3_adjacent_zinc_fingers	0.2185	6.69023	0.695343	2.89298e-15
MA0472.2	EGR2	Three-zinc_finger_Kruppel-related	0.0413	68.5605	9.13301	8.91707
MA0622.1	MLXIP	bHLH-ZIP	9.9642	24.4405	5.69526	0
MA0844.1	XBP1	XBP-1-related_factors	144.129	40.9558	17.6866	0.170153
MA1515.1	KLF2	Three-zinc_finger_Kruppel-related	0.0103	21.4116	1.954e-09	1.61101
MA1566.2	TBX3	TBX2-related_factors	20.8133	9.48622	2.52052e-08	0
MA1657.1	ZNF652	More_than_3_adjacent_zinc_fingers	2.3184	46.6243	43.0124	11.5942
MA0863.1	MTF1	More_than_3_adjacent_zinc_fingers	1.6341	13.456	15.5596	0.856253
MA0862.1	GMEB2	GMEB	7.9969	126.085	132.962	12.728
MA0105.4	NFKB1	NF-kappaB-related_factors	11.5706	1.26434e-08	0	0
MA1113.2	PBX2	TALE-type_homeo_domain_factors	51.554	25.8597	3.97151	1.76792
MA1592.1	ZNF274	More_than_3_adjacent_zinc_fingers	10.1495	23.9542	0.231143	1.13893
MA0159.1	RARA	Thyroid_hormone_receptor-related_factors_(NR1)::RXR-related_receptors_(NR2)	7.6662	32.7	30.1859	1.19568
MA0019.1	DDIT3	CEBP-related	6.0678	2.24757	0	0
MA1554.1	RFX7	RFX-related_factors	4.8977	25.5757	40.0486	0.390235
MA1601.2	ZNF75D	More_than_3_adjacent_zinc_fingers	1.0175	42.3217	7.86589	13.3836
MA1570.1	TFAP4	bHLH-ZIP	11.0007	4.47887	18.2041	0
MA0653.1	IRF9	Interferon-regulatory_factors	12.5447	11.5622	1.05848	3.0654
MA1493.1	HES6	Hairy-related_factors	17.5081	27.4683	7.19711	0
MA0090.3	TEAD1	TEF-1-related_factors	13.6952	31.2331	44.4163	3.96509e-06
MA0521.2	TCF12	E2A	7.9565	34.4921	11.5243	0.0500945
MA0093.3	USF1	bHLH-ZIP	10.0988	18.6999	25.2035	0
MA0137.3	STAT1	STAT_factors	14.5509	29.9909	5.54545	8.7156
MA0103.3	ZEB1	HD-ZF_factors	4.3547	14.1328	0.0955605	8.64457e-10
MA0073.1	RREB1	Factors_with_multiple_dispersed_zinc_fingers	16.3845	2.74058	1.26722e-12	1.5346
MA0101.1	REL	NF-kappaB-related_factors	2.3919	27.6898	5.4946e-07	1.26051e-06
MA1148.1	PPARA	Thyroid_hormone_receptor-related_factors_(NR1)::RXR-related_receptors_(NR2)	6.9819	101.905	239.76	16.2002
MA1540.2	NR5A1	FTZF1related(NR5A)	29.3996	50.4299	133.776	5.12448e-09
MA1578.1	VEZF1	More_than_3_adjacent_zinc_fingers	17.5023	33.8794	2.18431e-08	20.2253
MA1107.2	KLF9	Three-zinc_finger_Kruppel-related	5.9245	18.1886	3.3452e-05	1.5139
MA0694.1	ZBTB7B	More_than_3_adjacent_zinc_fingers	8.8173	6.44041	0	0.023698
MA1522.1	MAZ	More_than_3_adjacent_zinc_fingers	117.147	42.1614	0.0265546	30.6447
MA0764.3	ETV4	Ets-related	180.302	124.801	171.862	27.238
MA0819.2	CLOCK	PAS_domain_factors	2.4439	42.8866	36.4789	0
MA1711.1	ZNF343	More_than_3_adjacent_zinc_fingers	5.3789	29.8668	7.82232	4.72294
MA0066.1	PPARG	Thyroid_hormone_receptor-related_factors_(NR1)	9.3753	1.3929	2.6049	0.326464
MA0867.2	SOX4	SOX-related_factors	2.4192	10.574	49.9262	0.117759
MA1602.1	ZSCAN29	More_than_3_adjacent_zinc_fingers	5.2537	54.0997	52.9129	1.54779
MA0656.1	JDP2	Fos-related	1.9885	35.7893	42.7875	0.0208383
MA1137.1	FOSL1	Fos-related::Jun-related	5.0592	32.1804	50.0945	9.74679e-09
MA1114.1	PBX3	TALE-type_homeo_domain_factors	1.8969	14.4474	5.04964	0.338769
MA0047.3	FOXA2	FOX	34.5842	87.7589	307.653	18.1296
MA0519.1	STAT5A	STAT_factors	2.7942	7.70769	0.225056	4.09039
MA0507.2	POU2F2	POU_domain_factors	0.0533	22.9402	4.36798	0.0260518
MA0803.1	TBX15	TBX1-related_factors	3.1364	6.29577	0	2.26135e-14
MA1145.1	FOSL2	Fos-related::Jun-related	23.9796	39.6868	44.016	0.0240994
MA0466.3	CEBPB	CEBP-related	14.4478	128.881	307.653	0.019423
MA1575.1	THRB	Thyroid_hormone_receptor-related_factors_(NR1)	3.5722	18.4804	11.207	3.82319
MA1636.1	CEBPG	CEBP-related	28.5159	32.6914	109.231	0
MA0606.2	NFAT5	NFAT-related_factors	8.1478	28.5061	0.00197565	4.99659
MA1992.1	IKZF3	Three-zinc_finger_Kruppel-related	0.0012	72.7392	95.3973	10.6288
MA0693.3	VDR	Thyroid_hormone_receptor-related_factors_(NR1)	0.1118	26.047	83.9985	0
MA0753.2	ZNF740	Other_factors_with_up_to_three_adjacent_zinc_fingers	6.9481	24.2965	0.000427677	16.7347
MA0770.1	HSF2	HSF_factors	5.7278	25.5702	0.123612	1.08041
MA0071.1	RORA	Thyroid_hormone_receptor-related_factors_(NR1)	8.0138	78.351	182.108	3.11077
MA0809.2	TEAD4	TEF-1-related_factors	41.595	29.3256	45.4056	0.00911186
MA0072.1	RORA	Thyroid_hormone_receptor-related_factors_(NR1)	8.0138	11.3136	2.86646	7.50197e-05
MA0114.4	HNF4A	RXR-related_receptors_(NR2)	38.6924	91.4681	307.653	0.00288536
MA1535.1	NR2C1	RXR-related_receptors_(NR2)	7.0209	8.43574	30.8231	6.79725
MA0602.1	ARID5A	ARID-related	2.3276	4.75553	0	0
MA0511.2	RUNX2	Runt-related_factors	0.0072	29.7723	1.9561	1.37794e-06
MA1616.1	PRDM15	Factors_with_multiple_dispersed_zinc_fingers	1.3292	48.2628	5.76707	8.93951
MA1955.1	FOXO1	FOX::Ets-related	7.416	96.4866	144.513	14.8523
MA1933.1	ELK1	Ets-related::bHLH-ZIP	2.6628	27.6338	14.105	2.24751
MA1959.1	KLF7	Three-zinc_finger_Kruppel-related	3.6885	24.3252	3.04541e-06	5.60591
MA1573.2	THAP11	THAP-related_factors	29.7197	2.69423	8.48519e-05	2.53878e-06
MA0738.1	HIC2	Factors_with_multiple_dispersed_zinc_fingers	13.0567	5.55293	0.472433	0.0125541
MA1122.1	TFDP1	E2F	20.6601	92.1303	24.3672	48.2805
MA1716.1	ZNF76	More_than_3_adjacent_zinc_fingers	10.0567	12.2232	2.07749	0.646418
MA1102.2	CTCFL	More_than_3_adjacent_zinc_fingers	0.0534	60.1551	37.6218	16.7704
MA0647.1	GRHL1	Grainyhead-related_factors	6.0918	36.5063	15.8499	2.35315
MA0024.3	E2F1	E2F	17.7966	24.0078	3.87071	0.110473
MA0523.1	TCF7L2	TCF-7-related_factors	12.1356	38.3682	127.063	14.3138
MA1138.1	FOSL2	Fos-related::Jun-related	23.9796	19.9637	33.358	1.03305e-09
MA0050.3	IRF1	Interferon-regulatory_factors	1.3458	39.3958	0.00355571	6.7457
MA0058.3	MAX	bHLH-ZIP	5.2534	34.3719	14.8761	0
MA1952.1	FOXJ2	FOX::Ets-related	2.7232	72.9598	79.3102	6.15137
MA1974.1	ZNF211	Factors_with_multiple_dispersed_zinc_fingers	2.9158	3.93252	2.65897e-06	0
MA1951.1	FOS	Fos-related	3.6682	20.1503	24.6402	0.184604
MA1106.1	HIF1A	PAS_domain_factors	25.2895	89.9602	48.3916	4.87634
MA0632.2	TCFL5	PAS_domain_factors	9.07	65.5582	8.94408	2.87085e-06
MA0035.4	GATA1	C4-GATA-related	0.0305	12.0829	5.1114e-05	2.27683e-05
MA1596.1	ZNF460	More_than_3_adjacent_zinc_fingers	1.0637	4.43591e-15	0	0
MA0679.2	ONECUT1	HD-CUT	9.6127	28.5265	27.2935	0.011693
MA0017.2	NR2F1	RXR-related_receptors_(NR2)	22.3477	74.4422	187.305	0.000887002
MA0522.3	TCF3	E2A	14.7158	11.7182	7.92984e-08	9.45137e-13
MA1489.1	FOXN3	FOX	46.1384	223.246	307.653	26.6477
MA1964.1	SMAD2	SMAD_factors	1.7517	12.1485	0.123981	0.0222058
MA1580.1	ZBTB32	Other_factors_with_up_to_three_adjacent_zinc_fingers	0.0414	58.7158	75.2074	4.20346
MA0028.2	ELK1	Ets-related	2.6628	170.293	232.547	37.6864
MA0828.2	SREBF2	bHLH-ZIP	92.2749	0.0351127	1.93888e-12	0
MA1528.1	NFIX	Nuclear_factor_1	3.7106	25.717	7.92502	0.00843726
MA1112.2	NR4A1	NGFI-B-related_receptors_(NR4)	4.9444	112.165	307.653	28.8977
MA1714.1	ZNF675	More_than_3_adjacent_zinc_fingers	1.3125	14.5523	0.279234	5.36514
MA0851.1	FOXJ3	FOX	10.0955	137.156	307.653	12.6727
MA0769.2	TCF7	TCF-7-related_factors	2.5775	63.342	251.222	32.5818
MA1683.1	FOXA3	FOX	22.1534	110.899	307.653	24.3171
MA0052.4	MEF2A	Regulators_of_differentiation	5.4233	3.08882	0	0
MA0018.4	CREB1	CREB-related_factors	2.8209	17.7117	20.0096	0
MA0153.2	HNF1B	POU_domain_factors	6.5225	68.7878	102.09	7.27269
MA1128.1	FOSL1	Fos-related::Jun-related	5.0592	35.9437	69.7639	6.76166e-06
MA0645.1	ETV6	Ets-related	1.2672	92.2025	76.7392	33.8066
MA0861.1	TP73	p53-related_factors	0.4817	7.92151	1.68321	3.35875e-13
MA1125.1	ZNF384	More_than_3_adjacent_zinc_fingers	6.3894	14.5036	0	0
MA1129.1	FOSL1	Fos-related::Jun-related	5.0592	30.1675	56.6971	1.34469e-09
MA0848.1	FOXO4	FOX	10.0921	17.1979	110.26	0.000469781
MA0051.1	IRF2	Interferon-regulatory_factors	20.1229	27.3716	4.88773	7.45527
MA0655.1	JDP2	Fos-related	1.9885	44.8349	94.178	0.0175441
MA0163.1	PLAG1	More_than_3_adjacent_zinc_fingers	3.5901	1.16047	0	5.63151e-05
MA0839.1	CREB3L1	CREB-related_factors	0.0109	22.9401	14.3376	1.06334
MA0515.1	SOX6	SOX-related_factors	0.4347	18.4016	50.9243	0.484449
MA0898.1	HMX3	NK	0.0015	18.5615	0.203981	2.35636
MA0079.5	SP1	Three-zinc_finger_Kruppel-related	8.1794	32.4407	0.00709904	12.8402
MA0624.2	NFATC1	NFAT-related_factors	0.0103	53.6047	38.6069	34.6251
MA1537.1	NR2F1	RXR-related_receptors_(NR2)	22.3477	166.847	307.653	12.813
MA0083.3	SRF	Responders_to_external_signals_(SRF/RLM1)	20.5529	3.28855	0.880364	0.396462
MA0833.2	ATF4	ATF-4-related_factors	194.166	25.4266	64.114	0
MA0841.1	NFE2	Jun-related	1.1329	16.9617	44.6808	1.92865e-15
MA0088.2	ZNF143	More_than_3_adjacent_zinc_fingers	6.8744	5.01445	0.454828	6.8825e-05
MA0778.1	NFKB2	NF-kappaB-related_factors	6.305	7.60909e-06	0	0
MA0056.2	MZF1	More_than_3_adjacent_zinc_fingers	2.2328	9.93516	0	0.665358
MA0760.1	ERF	Ets-related	34.0966	150.509	193.927	19.7142
MA0087.2	SOX5	SOX-related_factors	2.7279	74.96	111.719	5.18716
MA0258.2	ESR2	Steroid_hormone_receptors_(NR3)	0.0522	56.3019	63.0217	4.90712
MA1627.1	WT1	More_than_3_adjacent_zinc_fingers	0.016	32.7669	0.00198393	9.02289
MA1525.2	NFATC4	NFAT-related_factors	0.0219	67.7887	65.2339	34.4291
MA0100.3	MYB	Myb/SANT_domain_factors	0.0127	8.61328	19.1866	3.72918e-05
MA0677.1	NR2F6	RXR-related_receptors_(NR2)	27.3859	216.367	307.653	33.6933
MA1574.1	THRB	Thyroid_hormone_receptor-related_factors_(NR1)	3.5722	98.8915	269.909	7.0692
MA1117.1	RELB	NF-kappaB-related_factors	2.3605	35.2515	0.00110607	3.53719
MA0641.1	ELF4	Ets-related	1.9465	48.2076	52.9295	0.00175241
MA1140.2	JUNB	Jun-related	5.948	23.5569	22.4172	0.62473
MA0504.1	NR2C2	RXR-related_receptors_(NR2)	9.866	114.452	202.353	17.1183
MA0742.2	KLF12	Three-zinc_finger_Kruppel-related	0.8939	17.9916	8.58251e-15	1.31093
MA0601.1	ARID3B	ARID-related	8.4014	28.241	0.00219213	10.174
MA0720.1	SHOX2	Paired-related_HD_factors	0.0195	17.349	3.94732	0.0219352
MA1953.1	FOXO1	FOX::Ets-related	7.416	107.856	140.738	7.61589
MA1131.1	FOSL2	Fos-related::Jun-related	23.9796	33.5345	59.1889	2.27607e-05
#MA1536.1	0.000322789
MA1956.1	FOXO1	FOX::Ets-related	7.416	110.102	137.006	11.5691
MA1130.1	FOSL2	Fos-related::Jun-related	23.9796	18.0054	9.40819	0
MA0464.2	BHLHE40	Hairy-related_factors	136.802	31.9468	9.75911	0
MA0808.1	TEAD3	TEF-1-related_factors	22.6657	13.0467	16.9144	0.0486991
MA1133.1	JUN	Jun-related	28.8959	30.4885	21.6816	1.88397e-07
MA1948.1	ETV5	Ets-related::HOX-related_factors	35.0731	33.7344	25.4812	3.06063
MA0069.1	PAX6	Paired_plus_homeo_domain	0.0155	19.2416	9.1029	5.34469
MA0794.1	PROX1	HD-PROS_factors	15.9051	12.3665	7.64121e-08	0.0258931
MA1960.1	MGA	TBX6-related_factors::HOX	5.1785	36.2438	14.4353	3.1216
MA1718.1	ZNF8	Factors_with_multiple_dispersed_zinc_fingers	0.946	0.00275311	3.43937e-05	4.11141e-12
MA1548.1	PLAGL2	More_than_3_adjacent_zinc_fingers	21.7597	38.6609	1.16979	23.7857
MA0761.2	ETV1	Ets-related	0.0079	88.7591	122.514	14.8479
MA1961.1	PATZ1	Factors_with_multiple_dispersed_zinc_fingers	16.3088	19.0899	6.63219e-09	6.49893
MA0731.1	BCL6B	More_than_3_adjacent_zinc_fingers	0.0229	3.14694	0.746862	2.76718
MA0615.1	GMEB1	GMEB	0.9375	131.529	91.1441	19.2551
MA0477.2	FOSL1	Fos-related	5.0592	27.0731	58.7695	8.72791e-08
MA0489.2	JUN	Jun-related	28.8959	17.6766	6.72421	0
MA0528.2	ZNF263	More_than_3_adjacent_zinc_fingers	7.7604	5.67897	0	3.93895e-05
MA1962.1	POU2F1	POU_domain_factors::SOX-related_factors	1.2187	13.6855	0.0755805	0.00225733
MA1939.1	ERF	Ets-related::bHLH-ZIP	34.0966	10.1964	9.39324	0.16818
MA1474.1	CREB3L4	CREB-related_factors	4.2708	61.3688	35.9832	0.335289
MA0707.2	MNX1	HOX	1.5469	15.2725	20.6836	1.44701e-06
MA0161.2	NFIC	Nuclear_factor_1	3.5108	22.3713	2.28276	0.00111297
MA1726.1	ZNF331	More_than_3_adjacent_zinc_fingers	9.4557	79.3735	56.9341	24.0076
MA0795.1	SMAD3	SMAD_factors	18.5348	14.6183	1.69169	0.00532707
MA0488.1	JUN	Jun-related	28.8959	12.4154	26.6595	0
MA0481.3	FOXP1	FOX	8.5645	75.5938	307.653	15.5947
MA1576.1	THRB	Thyroid_hormone_receptor-related_factors_(NR1)	3.5722	4.43862	4.68476	9.9933e-05
MA0591.1	BACH1	Jun-related::Maf-related	8.7886	59.4603	103.74	8.36115
MA1121.1	TEAD2	TEF-1-related_factors	5.7735	39.5275	43.0203	0.000700315
MA0480.2	FOXO1	FOX	7.416	114.172	307.653	31.6859
MA1986.1	ZNF692	More_than_3_adjacent_zinc_fingers	12.4438	20.4176	5.40023e-15	0.0200103
MA0520.1	STAT6	STAT_factors	19.8636	43.6444	20.6749	23.428
MA0763.1	ETV3	Ets-related	3.0379	103.747	119.484	6.22751
MA0774.1	MEIS2	TALE-type_homeo_domain_factors	1.9668	36.0873	93.5723	4.14864
MA0777.1	MYBL2	Myb/SANT_domain_factors	21.7436	19.8112	14.9614	5.17746
MA0152.2	NFATC2	NFAT-related_factors	4.4361	50.2184	9.4833	8.0641
MA1538.1	NR2F1	RXR-related_receptors_(NR2)	22.3477	38.5457	55.3041	4.89539
MA1585.1	ZKSCAN1	More_than_3_adjacent_zinc_fingers	19.6347	38.6749	11.3914	1.84609
MA0113.3	NR3C1	Steroid_hormone_receptors_(NR3)	3.2931	28.2298	18.8309	5.15949
MA1655.1	ZNF341	Factors_with_multiple_dispersed_zinc_fingers	1.3011	66.5406	29.4467	3.89937
MA0864.2	E2F2	E2F	0.9375	18.3129	2.67137	4.89464e-11
MA0106.3	TP53	p53-related_factors	14.27	3.08196	2.13782	4.23563e-06
MA0608.1	CREB3L2	CREB-related_factors	22.0701	31.4746	13.9267	1.65987e-06
MA1624.1	STAT5A	STAT_factors	2.7942	45.3216	7.80536	9.98924
MA0150.2	NFE2L2	Jun-related	27.0349	47.7747	103.286	0.877206
MA0768.2	LEF1	TCF-7-related_factors	0.0347	114.379	266.362	12.9718
MA0496.3	MAFK	Maf-related	20.7692	7.04831	1.25983	0
MA2001.1	SIX4	HD-SINE	2.078	53.4872	28.0989	6.69243
MA0516.3	SP2	Three-zinc_finger_Kruppel-related	8.5571	19.515	0	2.6806
MA1945.1	ETV5	Ets-related::Tal-related	35.0731	27.8298	4.29641	2.44995
MA0462.2	BATF	B-ATF-related_factors::Jun-related	0.2548	41.0674	101.515	0.494193
MA1623.1	STAT2	STAT_factors	11.5642	23.8347	0.0228471	0.615928
MA0509.3	RFX1	RFX-related_factors	3.1618	18.8101	7.63707	5.59283
MA0059.1	MAX	bHLH-ZIP	5.2534	29.4237	38.6238	5.80167e-07
MA0600.2	RFX2	RFX-related_factors	0.5946	24.3762	3.46248	1.01886
MA1549.1	POU6F1	POU_domain_factors	0.1779	0.363546	5.59164e-06	0
MA1720.1	ZNF85	More_than_3_adjacent_zinc_fingers	0.2955	0.00331805	0	0
MA0732.1	EGR3	Three-zinc_finger_Kruppel-related	0.0355	60.9703	4.82417	17.4979
MA1153.1	SMAD4	SMAD_factors	6.6066	16.3651	6.94112	0.00798792
MA0146.2	ZFX	More_than_3_adjacent_zinc_fingers	7.0275	17.3352	0	8.58251e-15
MA1581.1	ZBTB6	More_than_3_adjacent_zinc_fingers	2.7124	35.807	3.81362e-06	2.49616e-08
MA0162.4	EGR1	Three-zinc_finger_Kruppel-related	10.3469	49.8776	3.01713	19.7716
MA0831.3	TFE3	bHLH-ZIP	17.3188	13.4311	10.1837	0
MA1466.1	ATF6	Jun-related	9.5519	13.3493	8.22211	0.84271
MA1527.1	NFIC	Nuclear_factor_1	3.5108	20.1559	19.1207	0.0189227
MA1730.1	ZNF708	More_than_3_adjacent_zinc_fingers	1.1248	24.814	0.353449	0.0311977
MA0473.3	ELF1	Ets-related	8.8678	80.2019	108.735	10.6151
MA0620.3	MITF	bHLH-ZIP	0.0088	12.1705	14.0257	0
MA0510.2	RFX5	RFX-related_factors	5.6896	18.9074	8.05875	4.40669
MA1141.1	FOS	Fos-related::Jun-related	3.6682	30.351	56.4847	2.2396e-11
MA1142.1	FOSL1	Fos-related::Jun-related	5.0592	9.67092	12.6579	0
MA0080.6	SPI1	Ets-related	0.0151	41.3798	11.5602	11.27
MA0485.2	HOXC9	HOX	0.526	21.8329	0.767547	0.676632
MA0801.1	MGA	TBX6-related_factors	5.1785	8.83307	0.0775269	1.93685e-12
MA1418.1	IRF3	Interferon-regulatory_factors	18.4297	14.809	2.90302	7.37666
MA0157.3	FOXO3	FOX	6.9725	96.7999	307.653	25.5245

## Sheet: K562_promoter
K562_promoter
matrixID	TF	family	exp(RPKM)	(-1)*log10(p_MPs)	(-1)*log10(p_FBSs)	(-1)*log10(p_flanking)
MA1099.2	HES1	Hairy-related_factors	40.8077	106.485	159.651	35.7918
MA0141.3	ESRRB	Steroid_hormone_receptors_(NR3)	6.6261	0	0.0153253	4.90066e-09
MA0839.1	CREB3L1	CREB-related_factors	12.8925	5.46052	37.3371	0.326336
MA0895.1	HMBOX1	POU_domain_factors	3.0874	6.51237	66.103	27.705
MA1715.1	ZNF707	More_than_3_adjacent_zinc_fingers	2.4477	0.00371398	0.512718	0.0100689
MA1953.1	FOXO1	FOX::Ets-related	0.1059	0.117584	33.1624	0.0459654
MA1525.2	NFATC4	NFAT-related_factors	0.1022	19.8488	142.72	47.0132
MA0114.4	HNF4A	RXR-related_receptors_(NR2)	0.2055	0	0	0
MA1102.2	CTCFL	More_than_3_adjacent_zinc_fingers	16.9157	25.0931	10.9382	8.20933
MA1129.1	FOSL1	Fos-related::Jun-related	13.4684	12.8063	124.761	0.000105576
MA0898.1	HMX3	NK	10.8802	0.896117	0.992533	2.19653
MA1929.1	CTCF	More_than_3_adjacent_zinc_fingers	12.7627	6.60218	15.2658	0.477806
MA0163.1	PLAG1	More_than_3_adjacent_zinc_fingers	0.7359	0.255667	0	0.000126758
MA0464.2	BHLHE40	Hairy-related_factors	68.4992	7.01835	68.0276	5.78596e-16
MA0463.2	BCL6	More_than_3_adjacent_zinc_fingers	2.9257	2.18532	17.5094	8.0429
MA0115.1	NR1H2	Thyroid_hormone_receptor-related_factors_(NR1)::RXR-related_receptors_(NR2)	28.1919	0.751241	1.61351	0.0358682
MA0058.3	MAX	bHLH-ZIP	7.6483	0.00228252	19.6926	0
MA1938.1	ERF	Ets-related::Tal-related	21.4477	15.4838	27.1475	1.37412
MA0772.1	IRF7	Interferon-regulatory_factors	3.2853	16.6361	43.2244	22.6886
MA1947.1	ETV5	Ets-related::FOX	8.0874	0.000688263	19.247	0.0273076
MA0462.2	BATF	B-ATF-related_factors::Jun-related	1.1842	0	6.75821	5.06272e-15
MA0522.3	TCF3	E2A	23.4713	0.128923	0.00030809	0
MA0050.3	IRF1	Interferon-regulatory_factors	3.4241	4.46973	18.9626	9.05191
MA1607.1	FOXL2	FOX	6.5395	0.0343938	3.37853	7.57945
MA1142.1	FOSL1	Fos-related::Jun-related	13.4684	0	2.05813	0
MA1986.1	ZNF692	More_than_3_adjacent_zinc_fingers	19.8774	6.36278	4.51388e-05	0.00289168
MA0065.2	PPARG	Thyroid_hormone_receptor-related_factors_(NR1)::RXR-related_receptors_(NR2)	0.0225	0	0	0
MA0496.3	MAFK	Maf-related	6.2354	0	2.72914e-07	0
MA1557.1	SMAD5	SMAD_factors	8.0687	3.06367	4.63249	0.000193583
MA0519.1	STAT5A	STAT_factors	112.208	5.84901e-06	0.398784	8.86168e-06
MA0087.2	SOX5	SOX-related_factors	1.1053	2.37147e-09	1.93117	0.00011955
MA1969.1	THRA	Thyroid_hormone_receptor-related_factors_(NR1)	6.8071	1.2922e-14	7.10898e-11	1.92865e-16
MA0694.1	ZBTB7B	More_than_3_adjacent_zinc_fingers	15.3743	1.1893	0.000176737	0.339238
MA1961.1	PATZ1	Factors_with_multiple_dispersed_zinc_fingers	3.1873	27.8057	23.3427	29.4458
MA0592.3	ESRRA	Steroid_hormone_receptors_(NR3)	20.0446	0	6.27822e-07	1.44649e-16
MA0731.1	BCL6B	More_than_3_adjacent_zinc_fingers	1.7738	0.0507707	0.869505	0.309962
MA0526.4	USF2	bHLH-ZIP	46.1271	0.633079	58.8512	0
MA0830.2	TCF4	E2A	1.6565	1.30184e-14	0	0
MA1616.1	PRDM15	Factors_with_multiple_dispersed_zinc_fingers	1.6614	0.0684774	5.50928	4.1698
MA0151.1	ARID3A	ARID-related	24.3321	2.43944	20.8507	13.7815
MA0489.2	JUN	Jun-related	14.0343	0	0.00131417	0
MA0131.2	HINFP	Factors_with_multiple_dispersed_zinc_fingers	3.2666	235.04	207.19	109.821
MA1988.1	ATF3	Fos-related	4.2076	0	0.150284	0
MA1143.1	FOSL1	Fos-related::Jun-related	13.4684	14.6473	180.156	0.169989
MA0823.1	HEY1	Hairy-related_factors	3.6278	42.8843	115.254	0.250117
MA0607.2	BHLHA15	Tal-related	0.8966	0	5.3038e-16	0
MA1537.1	NR2F1	RXR-related_receptors_(NR2)	0.0051	1.8139e-13	0.000507865	2.57905e-12
MA0862.1	GMEB2	GMEB	5.6527	124.518	294.944	71.4984
MA1579.1	ZBTB26	More_than_3_adjacent_zinc_fingers	4.077	1.17931e-08	0.245657	0.00517944
MA0863.1	MTF1	More_than_3_adjacent_zinc_fingers	1.7189	0.00676142	0.131559	0.000707051
MA0628.1	POU6F1	POU_domain_factors	0.872	0.0338146	0.000323231	0.108318
MA1937.1	ERF	Ets-related::HOX-related_factors	21.4477	67.55	207.592	39.1037
MA0693.3	VDR	Thyroid_hormone_receptor-related_factors_(NR1)	1.9713	0	8.82431e-08	0
MA0828.2	SREBF2	bHLH-ZIP	49.2733	0.253412	30.6292	0
MA1962.1	POU2F1	POU_domain_factors::SOX-related_factors	1.1157	0.00403952	1.04316	0.614738
MA0613.1	FOXG1	FOX	2.4826	0.264823	27.1382	5.03147
MA0677.1	NR2F6	RXR-related_receptors_(NR2)	34.8779	3.04521e-05	1.72971	4.82516e-05
MA1110.2	NR1H4	Thyroid_hormone_receptor-related_factors_(NR1)	0.017	1.92865e-16	1.70371e-10	0
MA0472.2	EGR2	Three-zinc_finger_Kruppel-related	0.1487	187.879	180.091	77.2542
MA1527.1	NFIC	Nuclear_factor_1	6.8383	1.49288e-12	6.01805e-07	4.82164e-16
MA0798.3	RFX3	RFX-related_factors	0.7198	27.254	23.8975	8.57826
MA0137.3	STAT1	STAT_factors	12.7282	0.0369261	19.5892	0.319368
MA0732.1	EGR3	Three-zinc_finger_Kruppel-related	0.1909	189.895	103.094	59.684
MA0662.1	MIXL1	Paired-related_HD_factors	0.0085	3.4166	45.1027	8.88172
MA0741.1	KLF16	Three-zinc_finger_Kruppel-related	16.5877	16.1853	7.70331	5.98807
MA1996.1	NR1H2	Thyroid_hormone_receptor-related_factors_(NR1)	28.1919	3.43783e-14	0.0619387	0
MA0056.2	MZF1	More_than_3_adjacent_zinc_fingers	6.1562	0	0	6.38135e-08
MA0083.3	SRF	Responders_to_external_signals_(SRF/RLM1)	24.1008	0.221579	0.66521	0.831954
MA1648.1	TCF12	E2A	9.5507	0.097296	9.04645e-05	0
MA1517.1	KLF6	Three-zinc_finger_Kruppel-related	9.692	10.5393	11.8503	9.93373
MA0797.1	TGIF2	TALE-type_homeo_domain_factors	4.3124	0	2.15136e-08	0
MA1636.1	CEBPG	CEBP-related	18.7765	2.31631e-12	4.18257	0
MA0098.3	ETS1	Ets-related	2.6376	113.758	290.815	70.4464
MA1936.1	ERF	Ets-related::FOX	21.4477	2.5865	62.1749	2.67747
MA1580.1	ZBTB32	Other_factors_with_up_to_three_adjacent_zinc_fingers	0.0322	2.14068e-09	0.482327	0.118375
MA0639.1	DBP	CEBP-related	1.5839	10.8356	117.938	0.296355
MA0485.2	HOXC9	HOX	6.5617	6.6787	41.2346	26.9756
MA1977.1	ZNF324	More_than_3_adjacent_zinc_fingers	3.0618	0	1.92748e-10	0
MA1629.1	ZIC2	More_than_3_adjacent_zinc_fingers	4.1367	0	0	0
MA1630.2	ZNF281	More_than_3_adjacent_zinc_fingers	2.4302	15.5748	7.19902	11.6013
MA0626.1	NPAS2	PAS_domain_factors	0.0689	0	5.40266	0
MA1948.1	ETV5	Ets-related::HOX-related_factors	8.0874	29.7577	116.37	13.4383
MA0471.2	E2F6	E2F	7.6573	36.8872	43.7269	16.2381
MA0093.3	USF1	bHLH-ZIP	17.8464	0	7.50757	0
MA0088.2	ZNF143	More_than_3_adjacent_zinc_fingers	7.1354	0.00344827	9.62374	4.05654e-07
MA0520.1	STAT6	STAT_factors	22.2119	0.00331304	10.1315	2.24968
MA1955.1	FOXO1	FOX::Ets-related	0.1059	10.9219	72.2851	4.44573
MA0073.1	RREB1	Factors_with_multiple_dispersed_zinc_fingers	12.595	2.84477e-15	0	0.0664366
MA0043.3	HLF	CEBP-related	0.0522	0.874626	25.6497	1.28709
MA0091.1	TAL1	Tal-related::E2A	13.4074	0	1.92865e-16	0
MA1944.1	ETV5	Ets-related::Paired-related_HD_factors	8.0874	41.9919	133.543	15.6495
MA0851.1	FOXJ3	FOX	8.3475	0.446887	3.67887	5.25507
MA0774.1	MEIS2	TALE-type_homeo_domain_factors	5.6681	0	4.06412e-05	0
MA1573.2	THAP11	THAP-related_factors	15.9102	10.9758	59.6055	0.719198
MA1585.1	ZKSCAN1	More_than_3_adjacent_zinc_fingers	9.8724	1.30037e-07	2.7329	0.000137214
MA0509.3	RFX1	RFX-related_factors	5.9287	21.2043	22.3449	7.80179
MA0855.1	RXRB	RXR-related_receptors_(NR2)	17.6811	0.246839	3.27383	0.0880938
MA1965.1	SP5	Three-zinc_finger_Kruppel-related	0.52	9.91866	0.325478	2.48674
MA0684.2	RUNX3	Runt-related_factors	0.1588	0	0.119272	0
MA1601.2	ZNF75D	More_than_3_adjacent_zinc_fingers	1.3083	0.000357165	0.716728	0.558864
MA1633.2	BACH1	Jun-related	9.7204	1.18311e-07	24.3586	9.64327e-15
MA0025.2	NFIL3	CEBP-related	8.0461	0.624005	20.8944	3.24438
MA1138.1	FOSL2	Fos-related::Jun-related	1.4377	0	4.48497	0
MA1541.1	NR6A1	GCNF-related_receptors_(NR6)	7.112	3.20157e-14	5.6748e-06	1.51978e-13
MA0479.1	FOXH1	FOX	4.1701	0	0.0826187	3.85731e-16
MA1655.1	ZNF341	Factors_with_multiple_dispersed_zinc_fingers	1.5439	1.94894e-08	0.339033	0
MA1934.1	ERF	Ets-related::Tal-related	21.4477	6.6331	23.3337	0.112966
MA1720.1	ZNF85	More_than_3_adjacent_zinc_fingers	0.1575	0	1.94794e-14	0
MA0101.1	REL	NF-kappaB-related_factors	1.9246	6.41666	21.7524	0.995166
MA0647.1	GRHL1	Grainyhead-related_factors	2.5317	2.17162	9.88069	9.1762
MA0652.1	IRF8	Interferon-regulatory_factors	0.0057	23.4979	34.9511	16.26
MA0004.1	ARNT	PAS_domain_factors	11.5188	0.525803	17.234	0
MA0051.1	IRF2	Interferon-regulatory_factors	7.2164	20.1512	30.6634	14.2363
MA0632.2	TCFL5	PAS_domain_factors	4.3471	119.411	194.583	50.2988
MA0843.1	TEF	CEBP-related	0.3219	18.4244	127.622	11.6413
MA1982.1	ZNF574	Factors_with_multiple_dispersed_zinc_fingers	8.2358	2.77827	7.44622	0.303162
MA2001.1	SIX4	HD-SINE	0.9375	0.033651	12.025	1.46686
MA1992.1	IKZF3	Three-zinc_finger_Kruppel-related	0.0812	6.76176	85.6522	0.0284262
MA1974.1	ZNF211	Factors_with_multiple_dispersed_zinc_fingers	1.2344	2.84353e-06	0.0156138	1.34842e-06
MA0808.1	TEAD3	TEF-1-related_factors	5.8357	1.46571e-08	1.11787	0.001141
MA1483.2	ELF2	Ets-related	4.3336	88.2771	298.917	62.7885
MA0493.2	KLF1	Three-zinc_finger_Kruppel-related	55.6623	10.5633	1.70146	2.70546
MA1625.1	STAT5B	STAT_factors	57.2652	1.13439e-05	11.0525	0.00981353
MA1515.1	KLF2	Three-zinc_finger_Kruppel-related	0.3945	6.5539	6.93018	8.86062
MA0738.1	HIC2	Factors_with_multiple_dispersed_zinc_fingers	35.2161	3.17492	0	1.79857e-12
MA0663.1	MLX	bHLH-ZIP	22.7117	2.38334	61.8308	0
MA0038.2	GFI1	More_than_3_adjacent_zinc_fingers	0.9293	1.6937e-08	3.42549	2.34814e-14
MA0796.1	TGIF1	TALE-type_homeo_domain_factors	6.5199	0	2.04437e-13	0
MA1719.1	ZNF816	More_than_3_adjacent_zinc_fingers	3.1607	0	1.73786e-08	5.51636e-11
MA1951.1	FOS	Fos-related	4.5443	23.9374	116.71	0.533602
MA1939.1	ERF	Ets-related::bHLH-ZIP	21.4477	31.6725	83.094	3.19739
MA1933.1	ELK1	Ets-related::bHLH-ZIP	15.6375	123.822	230.203	16.0109
MA1960.1	MGA	TBX6-related_factors::HOX	5.5203	7.65106e-07	3.50352	0.234236
MA0119.1	NFIC	Nuclear_factor_1::NK	6.8383	2.07234e-13	3.74013e-08	0
MA0753.2	ZNF740	Other_factors_with_up_to_three_adjacent_zinc_fingers	4.9818	9.25619	0.23336	4.18981
MA0527.1	ZBTB33	Other_factors_with_up_to_three_adjacent_zinc_fingers	7.9432	249.745	186.202	60.4517
MA1108.2	MXI1	bHLH-ZIP	4.933	0	2.70612e-08	0
MA0659.3	MAFG	Maf-related	22.2468	0	2.11992e-07	0
MA0482.2	GATA4	C4-GATA-related	0.0284	0.000232089	23.1052	2.11904
MA0625.2	NFATC3	NFAT-related_factors	19.4277	10.4924	5.97343	0.482756
MA0477.2	FOSL1	Fos-related	13.4684	0	6.97495	0
MA1716.1	ZNF76	More_than_3_adjacent_zinc_fingers	9.0374	9.92037	53.05	1.64902
MA1581.1	ZBTB6	More_than_3_adjacent_zinc_fingers	2.482	0.041899	0	0
MA0819.2	CLOCK	PAS_domain_factors	2.6572	0.00022118	23.3817	0
MA0506.2	NRF1	Jun-related	6.4157	249.346	181.968	50.6633
MA1472.2	BHLHA15	Tal-related	0.8966	0	0	0
MA1959.1	KLF7	Three-zinc_finger_Kruppel-related	0.0702	15.6353	14.1109	16.0739
MA1531.1	NR1D1	Thyroid_hormone_receptor-related_factors_(NR1)	3.0802	0	0	0
MA0006.1	AHR	PAS_domain_factors	0.006	14.8353	13.921	0.00267262
MA1538.1	NR2F1	RXR-related_receptors_(NR2)	0.0051	0	5.47698e-06	1.14836e-09
MA0469.3	E2F3	E2F	13.7926	12.7208	17.3365	10.2361
MA1494.1	HNF4A	RXR-related_receptors_(NR2)	0.2055	0.176094	1.01537	0.999419
MA1973.1	ZKSCAN3	More_than_3_adjacent_zinc_fingers	2.8948	1.44649e-15	1.91733e-11	8.25388e-07
MA1931.1	ELK1	Ets-related::HOX-related_factors	15.6375	76.1993	150.428	14.8998
MA1932.1	ELK1	Ets-related::HOX-related_factors	15.6375	90.101	209.377	18.0485
MA0144.2	STAT3	STAT_factors	48.1935	1.20848e-06	6.62141	1.39434e-07
MA1721.1	ZNF93	More_than_3_adjacent_zinc_fingers	8.4752	195.996	101.478	38.3947
MA1949.1	FLI1	Paired-related_HD_factors::Ets-related	0.003	33.5507	109.406	10.0187
MA0653.1	IRF9	Interferon-regulatory_factors	4.3875	10.5446	9.4952	7.98089
MA0595.1	SREBF1	bHLH-ZIP	27.2042	0	2.54214e-06	0
MA1512.1	KLF11	Three-zinc_finger_Kruppel-related	3.6114	14.641	15.758	4.68497
MA1967.1	TFAP4	bHLH-ZIP::Ets-related	10.7269	0.67343	5.52611	0.541418
MA0759.2	ELK3	Ets-related	1.8893	307.653	307.653	122.004
MA0024.3	E2F1	E2F	13.3994	55.7559	64.3188	18.2471
MA1500.1	HOXB6	HOX	3.5765	4.80934	18.9418	0.77242
MA1533.1	NR1I2	Thyroid_hormone_receptor-related_factors_(NR1)	0.0012	0.00118022	0.0852025	0.000112205
MA0679.2	ONECUT1	HD-CUT	0.002	0.0403872	0.133079	0.494789
MA0656.1	JDP2	Fos-related	0.8248	19.2338	113.735	0.043156
MA0504.1	NR2C2	RXR-related_receptors_(NR2)	11.1955	0.00109056	7.49186e-13	7.06108e-05
MA0602.1	ARID5A	ARID-related	2.2931	3.63772e-08	3.24014e-14	6.74324e-07
MA0466.3	CEBPB	CEBP-related	5.9025	10.5363	44.573	1.55632
MA0080.6	SPI1	Ets-related	22.5214	11.5575	67.21	6.18569
MA1561.1	SOX12	SOX-related_factors	10.3038	3.80373	18.215	7.53584
MA0771.1	HSF4	HSF_factors	7.4469	4.80796	30.2458	19.9518
MA0903.1	HOXB3	HOX	7.5091	2.3901	56.0211	13.2962
MA1548.1	PLAGL2	More_than_3_adjacent_zinc_fingers	7.8012	6.43396	5.63718e-06	0.495191
MA1532.2	NR1D2	Thyroid_hormone_receptor-related_factors_(NR1)	1.2727	0	0	0
MA0014.3	PAX5	Paired_domain_only	0.0369	31.5976	37.9752	0.276328
MA0736.1	GLIS2	More_than_3_adjacent_zinc_fingers	4.4102	8.12099	0.584738	0.147533
MA0848.1	FOXO4	FOX	6.3402	8.84404e-05	15.4475	0.1574
MA0507.2	POU2F2	POU_domain_factors	0.0762	0.34356	1.18464	0.488914
MA1126.1	FOS	Fos-related::Jun-related	4.5443	12.2282	99.2362	0.0762931
MA0077.1	SOX9	SOX-related_factors	0.0008	0.00757405	13.899	0.0674569
MA1128.1	FOSL1	Fos-related::Jun-related	13.4684	2.97013e-14	14.7427	0
MA0259.1	ARNT	PAS_domain_factors	11.5188	14.1243	42.3645	1.11402
MA0495.3	MAFF	Maf-related	2.3939	1.05252e-05	0.600011	0.000541103
MA0497.1	MEF2C	Regulators_of_differentiation	2.5929	0.164018	0.00966578	0.0323336
MA1575.1	THRB	Thyroid_hormone_receptor-related_factors_(NR1)	1.9606	2.30402e-09	0.00181075	1.1011e-05
MA1570.1	TFAP4	bHLH-ZIP	10.7269	0	2.35309e-11	0
MA1130.1	FOSL2	Fos-related::Jun-related	1.4377	0	1.09116	0
MA0159.1	RARA	Thyroid_hormone_receptor-related_factors_(NR1)::RXR-related_receptors_(NR2)	6.3483	9.64327e-17	5.46398e-06	2.04437e-14
MA1623.1	STAT2	STAT_factors	10.4434	2.27388	20.0337	9.56329
MA1726.1	ZNF331	More_than_3_adjacent_zinc_fingers	1.5028	1.5429e-10	1.31177e-12	3.51304e-13
MA0746.2	SP3	Three-zinc_finger_Kruppel-related	4.2953	22.0039	14.218	8.75339
MA1976.1	ZNF320	More_than_3_adjacent_zinc_fingers	1.9933	1.00918e-05	0	0.000137446
MA1640.1	MEIS2	TALE-type_homeo_domain_factors	5.6681	0.00794733	2.23976	0.383476
MA1930.1	CTCF	More_than_3_adjacent_zinc_fingers	12.7627	4.78461	13.6569	0.00854902
MA0601.1	ARID3B	ARID-related	8.0927	5.29355	8.95794	22.9853
MA1489.1	FOXN3	FOX	0.361	3.11674	19.8969	11.5265
MA0035.4	GATA1	C4-GATA-related	139.217	0.0586315	6.99904	0.316117
MA1957.1	HOXB2	HOX::Ets-related	37.6796	115.329	241.436	20.9976
MA0491.2	JUND	Jun-related	57.0063	3.85731e-16	8.86029	0
MA0140.2	GATA1	C4-GATA-related::Tal-related	139.217	2.11263e-05	13.5369	8.68344e-08
MA1563.2	SOX18	SOX-related_factors	5.0758	0.0277746	4.89006	0.0523808
MA1153.1	SMAD4	SMAD_factors	3.9583	9.64327e-17	0.0549274	0
MA1141.1	FOS	Fos-related::Jun-related	4.5443	1.24514e-12	11.7508	0
MA0066.1	PPARG	Thyroid_hormone_receptor-related_factors_(NR1)	0.0225	0.000441358	0.00111247	0.00264898
MA1419.1	IRF4	Interferon-regulatory_factors	0.0086	14.8035	26.0052	18.342
MA1111.1	NR2F2	RXR-related_receptors_(NR2)	8.9957	0	6.52322e-05	1.25363e-15
MA0754.2	CUX1	HD-CUT	6.7843	5.19037	21.1331	6.01952
MA0515.1	SOX6	SOX-related_factors	1.2218	9.7156e-14	1.41819	5.50885e-05
MA1991.1	HNF1A	POU_domain_factors	0.0018	4.94019e-09	2.42318	0.050381
MA0516.3	SP2	Three-zinc_finger_Kruppel-related	11.6009	21.7778	13.1978	16.2619
MA0095.3	YY1	More_than_3_adjacent_zinc_fingers	17.7244	6.01547e-13	6.0833	0
MA1710.1	ZNF257	More_than_3_adjacent_zinc_fingers	2.5106	5.11084	8.31417e-06	9.12545e-06
MA0691.1	TFAP4	bHLH-ZIP	10.7269	0	0	0
MA1968.1	TFCP2	CP2-related_factors	10.3058	22.4455	75.5092	21.7049
MA1956.1	FOXO1	FOX::Ets-related	0.1059	5.31833	43.631	0.931524
MA1540.2	NR5A1	FTZF1related(NR5A)	0.0092	0	0	0
MA1120.1	SOX13	SOX-related_factors	0.0632	0	1.5512	6.94316e-15
MA0769.2	TCF7	TCF-7-related_factors	1.46	2.73723e-06	8.20666	1.5242
MA0103.3	ZEB1	HD-ZF_factors	0.99	0.00844412	4.00853e-09	0
MA1558.1	SNAI1	More_than_3_adjacent_zinc_fingers	9.4564	3.7478e-06	0	0
MA0692.1	TFEB	bHLH-ZIP	1.1798	0	0.770137	0
MA0838.1	CEBPG	CEBP-related	18.7765	11.3898	71.8912	2.92461
MA0690.2	TBX21	TBrain-related_factors	0.0117	0	0.00420516	9.64327e-17
MA0760.1	ERF	Ets-related	21.4477	164.781	307.653	51.8719
MA1549.1	POU6F1	POU_domain_factors	0.872	0	0.178655	0
MA0059.1	MAX	bHLH-ZIP	7.6483	5.00611e-05	20.3036	4.82164e-16
MA1107.2	KLF9	Three-zinc_finger_Kruppel-related	4.012	2.92606	0.045781	0.0569034
MA0836.2	CEBPD	CEBP-related	5.781	7.12901e-07	2.43027	1.39177e-08
MA0861.1	TP73	p53-related_factors	0.591	0.0104088	1.60473	6.76881e-11
MA0670.1	NFIA	Nuclear_factor_1	1.0855	0	1.86461e-09	0
MA0707.2	MNX1	HOX	2.9281	4.59135	47.6424	5.90541
MA1954.1	FOXO1	FOX::Ets-related	0.1059	6.34056	81.2355	0.608661
MA0640.2	ELF3	Ets-related	0.3089	4.11562	90.842	0.368218
MA1493.1	HES6	Hairy-related_factors	32.4901	0.0312401	26.3526	9.43594e-14
MA0099.3	FOS	Fos-related::Jun-related	4.5443	0	0.88859	0
MA0147.3	MYC	bHLH-ZIP	33.0652	0.000142448	14.9593	0
MA1565.1	TBX18	TBX1-related_factors	4.3134	0	0.000608928	3.29597e-12
MA1652.1	ZKSCAN5	Factors_with_multiple_dispersed_zinc_fingers	3.3589	0.27753	20.854	0.0465156
MA0664.1	MLXIPL	bHLH-ZIP	9.6157	9.86845e-07	37.096	0
MA0152.2	NFATC2	NFAT-related_factors	4.5807	0.459128	18.8901	10.8016
MA1502.1	HOXB8	HOX	7.3067	0.401272	51.0409	3.18494
MA1528.1	NFIX	Nuclear_factor_1	2.3995	0	3.83187e-10	0
MA1718.1	ZNF8	Factors_with_multiple_dispersed_zinc_fingers	0.6629	0.0457318	0.00113422	4.46171e-06
MA0079.5	SP1	Three-zinc_finger_Kruppel-related	11.3137	40.408	47.3813	39.3949
MA0150.2	NFE2L2	Jun-related	12.9247	4.18746e-11	10.519	3.19959e-11
MA0883.1	DMBX1	Paired-related_HD_factors	2.0875	2.66459	8.91782	8.30811
MA0879.2	DLX1	NK	13.9027	0.600724	25.1387	1.90908
MA0641.1	ELF4	Ets-related	15.3854	165.4	307.653	23.7795
MA0768.2	LEF1	TCF-7-related_factors	6.0283	9.21728e-05	3.05976	0.0283416
MA1711.1	ZNF343	More_than_3_adjacent_zinc_fingers	1.2123	33.6149	42.0519	10.1973
MA0666.2	MSX1	NK	3.3046	9.13786	44.7459	10.7538
MA0017.2	NR2F1	RXR-related_receptors_(NR2)	0.0051	0	5.80192e-09	0
MA0528.2	ZNF263	More_than_3_adjacent_zinc_fingers	6.5282	2.34162	0.00245817	7.13563e-09
MA1632.1	ATF2	Jun-related	7.9838	0	5.39926	0
MA1148.1	PPARA	Thyroid_hormone_receptor-related_factors_(NR1)::RXR-related_receptors_(NR2)	0.5749	1.75414e-05	1.42114	0.00172254
MA0605.2	ATF3	Fos-related	4.2076	14.863	103.636	0.00179974
MA0071.1	RORA	Thyroid_hormone_receptor-related_factors_(NR1)	0.0131	0	0.0179683	0
MA1484.1	ETS2	Ets-related	7.9173	58.2022	160.111	38.9675
MA0062.3	GABPA	Ets-related	7.0136	9.46187	121.821	0.559165
MA0801.1	MGA	TBX6-related_factors	5.5203	0.0859984	1.35664	3.67409e-14
MA0777.1	MYBL2	Myb/SANT_domain_factors	79.9045	15.1346	19.6713	18.8236
MA0624.2	NFATC1	NFAT-related_factors	2.4067	3.92041	70.7335	31.2365
MA0113.3	NR3C1	Steroid_hormone_receptors_(NR3)	2.2782	2.94598e-07	0.0781871	0.00017133
MA0036.3	GATA2	C4-GATA-related	45.0041	0.163059	35.4188	7.62211
MA0795.1	SMAD3	SMAD_factors	6.6096	0.0771206	3.01491	0.0236833
MA0525.2	TP63	p53-related_factors	0.429	1.61361	5.56919	0.325317
MA1950.1	FLI1	Ets-related::FOX	0.003	6.98758	83.0022	2.3396
MA1952.1	FOXJ2	FOX::Ets-related	3.4278	37.0254	220.842	12.753
MA0517.1	STAT1	STAT_factors	12.7282	15.615	57.5169	20.8413
MA0809.2	TEAD4	TEF-1-related_factors	12.8575	0	6.55228e-06	0
MA0494.1	NR1H3	Thyroid_hormone_receptor-related_factors_(NR1)::RXR-related_receptors_(NR2)	4.7154	0	0	0
MA0773.1	MEF2D	Regulators_of_differentiation	4.9472	5.19642e-10	2.77244e-14	0
MA0704.1	LHX4	HD-LIM	1.3462	1.84223	33.5732	3.46412
MA1554.1	RFX7	RFX-related_factors	3.1069	25.4015	72.2011	6.45791
MA0730.1	RARA	Thyroid_hormone_receptor-related_factors_(NR1)	6.3483	7.35311e-06	0.00598467	0.00143992
MA0511.2	RUNX2	Runt-related_factors	1.3681	11.3865	58.6853	2.19193
MA0138.2	REST	Factors_with_multiple_dispersed_zinc_fingers	2.7439	9.4033e-12	7.18929e-09	4.15857e-12
MA0657.1	KLF13	Three-zinc_finger_Kruppel-related	3.1494	39.7885	24.8724	16.8643
MA0154.4	EBF1	Early_B-Cell_Factor-related_factors	0.0071	0	0	9.16111e-16
MA1125.1	ZNF384	More_than_3_adjacent_zinc_fingers	4.836	1.78471	0.0447096	1.70625
MA0076.2	ELK4	Ets-related	2.403	116.128	260.621	78.2284
MA1134.1	FOS	Fos-related::Jun-related	4.5443	0	5.40676	0
MA0591.1	BACH1	Jun-related::Maf-related	9.7204	2.08534e-06	9.46127	3.16871e-08
MA0885.2	DLX2	NK	4.0328	0.154516	1.47134	0.00779451
MA0844.1	XBP1	XBP-1-related_factors	57.261	24.0314	89.311	2.41592
MA1730.1	ZNF708	More_than_3_adjacent_zinc_fingers	2.1887	0	1.1273e-13	0
MA0805.1	TBX1	TBX1-related_factors	4.2766	0	1.09576e-08	0
MA0486.2	HSF1	HSF_factors	56.9361	0.0156684	4.03565	4.03021
MA0481.3	FOXP1	FOX	3.9137	0.000189966	17.7343	5.5798
MA1420.1	IRF5	Interferon-regulatory_factors	0.0319	27.6885	34.8906	18.6106
MA0470.2	E2F4	E2F	53.6063	85.341	93.878	30.0442
MA0778.1	NFKB2	NF-kappaB-related_factors	8.9154	0	0	0
MA1149.1	RARA	Thyroid_hormone_receptor-related_factors_(NR1)::RXR-related_receptors_(NR2)	6.3483	1.94856e-08	6.47968e-09	2.96182e-06
MA0157.3	FOXO3	FOX	2.6575	0.0785092	22.7413	8.47579
MA1131.1	FOSL2	Fos-related::Jun-related	1.4377	4.75431	90.9454	7.75823e-06
MA0512.2	RXRA	RXR-related_receptors_(NR2)	4.7627	0.0668617	3.57589	0.023827
MA0638.1	CREB3	CREB-related_factors	12.8863	21.4825	101.842	1.56263
MA1106.1	HIF1A	PAS_domain_factors	5.4427	68.9753	162.975	20.7807
MA0604.1	ATF1	CREB-related_factors	5.9438	66.4068	248.144	20.0051
MA0476.1	FOS	Fos-related	4.5443	0	0.0107486	0
MA1516.1	KLF3	Three-zinc_finger_Kruppel-related	9.5561	27.4061	13.0954	10.0747
MA1717.1	ZNF784	Factors_with_multiple_dispersed_zinc_fingers	5.1183	1.63128	10.2384	2.27274
MA0614.1	FOXJ2	FOX	3.4278	3.77612e-05	14.2431	0.0398045
MA0658.1	LHX6	HD-LIM	1.8298	4.14837	22.0499	0.278522
MA0019.1	DDIT3	CEBP-related	27.0957	0	8.87181e-15	0
MA0146.2	ZFX	More_than_3_adjacent_zinc_fingers	2.5381	4.64873	8.66885e-07	4.82703e-06
MA0831.3	TFE3	bHLH-ZIP	14.6076	0.0753271	57.5661	0
MA1466.1	ATF6	Jun-related	12.0075	5.37403	36.2524	0.158517
MA1602.1	ZSCAN29	More_than_3_adjacent_zinc_fingers	4.253	1.47589	9.63352	0.24176
MA1113.2	PBX2	TALE-type_homeo_domain_factors	59.4119	0.0255438	5.96638	0.640002
MA1418.1	IRF3	Interferon-regulatory_factors	29.5256	22.4517	30.8189	11.042
MA1727.1	ZNF417	Factors_with_multiple_dispersed_zinc_fingers	1.3453	27.8715	30.1815	3.55804
MA0645.1	ETV6	Ets-related	1.8087	71.9938	232.116	46.9362
MA0841.1	NFE2	Jun-related	89.5095	2.23716e-11	5.88655	0
MA0089.2	MAFG	Maf-related::Jun-related	22.2468	6.02283e-06	13.8038	1.97411e-09
MA0002.2	RUNX1	Runt-related_factors	9.7717	8.24973e-05	1.57066e-06	0
MA1139.1	FOSL2	Fos-related::Jun-related	1.4377	20.7815	133.242	0.00862311
MA0603.1	ARNTL	PAS_domain_factors	0.4662	6.12182	75.5695	0
MA0475.2	FLI1	Ets-related	0.003	131.88	307.653	96.1443
MA1725.1	ZNF189	More_than_3_adjacent_zinc_fingers	3.3208	0.000184666	5.87448	0.00025905
MA1588.1	ZNF136	More_than_3_adjacent_zinc_fingers	1.2767	4.59967e-07	0.0226796	0.04816
MA1132.1	JUN	Jun-related	14.0343	9.95387e-07	15.8753	0
MA1144.1	FOSL2	Fos-related::Jun-related	1.4377	0	0.15275	0
MA0074.1	RXRA	RXR-related_receptors_(NR2)::Thyroid_hormone_receptor-related_factors_(NR1)	4.7627	0.00463781	0.0451464	0.302277
MA0490.2	JUNB	Jun-related	31.6609	6.65386e-15	9.54483	0
MA0729.1	RARA	Thyroid_hormone_receptor-related_factors_(NR1)	6.3483	8.67895e-16	1.1494e-07	9.64327e-17
MA0523.1	TCF7L2	TCF-7-related_factors	0.6505	2.07581e-09	5.16326	1.00689
MA1657.1	ZNF652	More_than_3_adjacent_zinc_fingers	0.7791	4.27441	11.435	12.0172
MA1114.1	PBX3	TALE-type_homeo_domain_factors	0.2381	0	0.000612029	3.59405e-13
MA0106.3	TP53	p53-related_factors	1.9052	0.000661467	0.374479	4.53125e-08
MA0711.1	OTX1	Paired-related_HD_factors	1.8577	22.4712	71.387	25.0521
MA0161.2	NFIC	Nuclear_factor_1	6.8383	0	0	0
MA0069.1	PAX6	Paired_plus_homeo_domain	1.3329	0.157748	6.99239	1.02168
MA1683.1	FOXA3	FOX	3.8524	0.000164982	18.0653	5.56787
MA0609.2	CREM	CREB-related_factors	2.4535	31.8549	124.72	0.21025
MA1945.1	ETV5	Ets-related::Tal-related	8.0874	0.0465273	5.87895	0.000956362
MA0510.2	RFX5	RFX-related_factors	9.3797	17.791	21.3972	6.94021
MA0742.2	KLF12	Three-zinc_finger_Kruppel-related	0.0094	27.507	23.951	23.5541
MA0597.2	THAP1	THAP-related_factors	5.1404	1.74236	2.85951e-05	0.0007073
MA0682.2	PITX1	Paired-related_HD_factors	21.0338	0.814419	13.2959	3.02894
MA0764.3	ETV4	Ets-related	23.9951	169.415	307.653	93.0512
MA1624.1	STAT5A	STAT_factors	112.208	2.4467e-05	17.236	0.670385
MA0081.2	SPIB	Ets-related	0.2541	13.7965	105.651	5.28345
MA1133.1	JUN	Jun-related	14.0343	3.63079	95.3238	0.000670354
MA0473.3	ELF1	Ets-related	9.732	14.8923	127.561	0.781203
MA0105.4	NFKB1	NF-kappaB-related_factors	6.1553	9.49063e-11	0	2.15392e-12
MA1649.1	ZBTB12	More_than_3_adjacent_zinc_fingers	8.9017	5.34039e-05	0.0500859	4.91607e-09
MA1103.2	FOXK2	FOX	21.1477	0.00172078	19.3511	4.20646
MA0833.2	ATF4	ATF-4-related_factors	131.689	4.08971e-13	3.88482	0
MA0761.2	ETV1	Ets-related	4.2715	12.4751	134.954	0.917827
MA1596.1	ZNF460	More_than_3_adjacent_zinc_fingers	0.6265	2.22011	0	0
MA1592.1	ZNF274	More_than_3_adjacent_zinc_fingers	12.6494	0	6.29548e-05	1.2044e-09
MA0655.1	JDP2	Fos-related	0.8248	5.9857e-08	15.2035	2.89988e-12
MA0665.1	MSC	Tal-related	0.0537	0	0.00307877	4.92675e-13
MA1117.1	RELB	NF-kappaB-related_factors	1.6013	2.19041	11.9955	7.02404
MA0739.1	HIC1	Factors_with_multiple_dispersed_zinc_fingers	0.1551	0.00290394	0	0
MA1140.2	JUNB	Jun-related	31.6609	28.1248	128.654	1.33683
MA0502.2	NFYB	Heteromeric_CCAAT-binding	4.635	1.39948e-05	3.79209	1.50917e-14
MA1122.1	TFDP1	E2F	42.3465	215.016	268.99	175.654
MA1964.1	SMAD2	SMAD_factors	0.8813	1.07789	1.31048e-09	0
MA0606.2	NFAT5	NFAT-related_factors	2.7802	0.075795	12.938	7.95026
MA0752.1	ZNF410	More_than_3_adjacent_zinc_fingers	10.8415	0.00781498	0.165442	0.0703149
MA1539.1	NR2F6	RXR-related_receptors_(NR2)	34.8779	0	3.2469e-07	4.02915e-11
MA0508.3	PRDM1	More_than_3_adjacent_zinc_fingers	0.3591	0.430548	28.8438	5.6874
MA0622.1	MLXIP	bHLH-ZIP	20.4205	0.00055729	14.0103	0
MA0794.1	PROX1	HD-PROS_factors	0.0053	3.54171	23.7952	7.89319
MA1615.1	PLAGL1	More_than_3_adjacent_zinc_fingers	6.9861	6.09094	3.406e-13	0.00845623
MA1503.1	HOXB9	HOX	85.5892	7.58715	40.755	25.2281
MA0756.2	ONECUT2	HD-CUT	0.5448	2.62581	22.2539	4.04215
MA0018.4	CREB1	CREB-related_factors	1.8207	0	4.49479	0
MA1121.1	TEAD2	TEF-1-related_factors	8.8808	0	0.00321395	3.95374e-15
MA1550.1	PPARD	Thyroid_hormone_receptor-related_factors_(NR1)	7.9062	2.58587e-08	0.172931	5.85902e-05
MA0785.1	POU2F1	POU_domain_factors	1.1157	0.000142379	1.53389	0.880436
MA1935.1	ERF	Ets-related::FOX	21.4477	44.4103	237.003	21.5512
MA0139.1	CTCF	More_than_3_adjacent_zinc_fingers	12.7627	1.41475	24.7343	1.78256e-08
MA0162.4	EGR1	Three-zinc_finger_Kruppel-related	138.334	129.492	90.3801	48.3782
MA0483.1	GFI1B	More_than_3_adjacent_zinc_fingers	23.0301	0	2.92894e-07	0
MA0521.2	TCF12	E2A	9.5507	0	0	0
MA0072.1	RORA	Thyroid_hormone_receptor-related_factors_(NR1)	0.0131	2.76151e-10	0.00703853	4.93593e-10
MA1653.1	ZNF148	More_than_3_adjacent_zinc_fingers	1.4174	41.7511	26.3449	31.6502
MA0914.1	ISL2	HD-LIM	7.7775	0.802828	19.9961	1.37933
MA0671.1	NFIX	Nuclear_factor_1	2.3995	6.59587	0.351312	0.328141
MA1112.2	NR4A1	NGFI-B-related_receptors_(NR4)	1.037	0	4.16761	0.035534
MA1535.1	NR2C1	RXR-related_receptors_(NR2)	4.5841	4.06856	0.00167135	0.00042448
MA1145.1	FOSL2	Fos-related::Jun-related	1.4377	14.3247	113.833	0.0287313
MA0258.2	ESR2	Steroid_hormone_receptors_(NR3)	0.5926	0	0	0
MA0902.2	HOXB2	HOX	37.6796	0.0306242	33.3829	0.270053
MA0825.1	MNT	bHLH-ZIP	6.3088	0.000373928	17.1043	0
MA1946.1	ETV5	Ets-related::FOX	8.0874	11.2048	93.2431	4.10019
MA0148.4	FOXA1	FOX	0.5955	1.97561e-07	5.52348	1.15493
MA0107.1	RELA	NF-kappaB-related_factors	12.015	3.15455	8.26008	1.96008
MA1499.1	HOXB4	HOX	24.6947	0.139627	25.0425	1.9312
MA0100.3	MYB	Myb/SANT_domain_factors	45.6686	0	0.000400874	0
MA0029.1	MECOM	Factors_with_multiple_dispersed_zinc_fingers	3.3919	0.980194	6.39692	1.585
MA0852.2	FOXK1	FOX	3.8188	0.0852291	17.7843	9.56782
MA0478.1	FOSL2	Fos-related	1.4377	0	1.30716e-09	0
MA0488.1	JUN	Jun-related	14.0343	0	0.875802	0
MA0060.3	NFYA	NFY	7.3194	4.00283	42.8998	2.37903
MA1154.1	ZNF282	More_than_3_adjacent_zinc_fingers	13.9111	2.3022	3.88212	1.93456
MA0685.2	SP4	Three-zinc_finger_Kruppel-related	0.9967	16.8209	1.58224	5.30353
MA1522.1	MAZ	More_than_3_adjacent_zinc_fingers	137.183	22.5652	12.0582	27.3438
MA0600.2	RFX2	RFX-related_factors	4.2659	15.9962	14.7514	4.39443
MA0829.2	SREBF1	bHLH-ZIP	27.2042	1.33077e-14	2.32629	0
MA0750.2	ZBTB7A	More_than_3_adjacent_zinc_fingers	6.051	157.791	237.99	46.1163
MA1536.1	NR2C2	RXR-related_receptors_(NR2)	11.1955	0	0.00332818	2.91548e-06
MA1578.1	VEZF1	More_than_3_adjacent_zinc_fingers	8.1899	11.8055	0.841576	3.70994
MA1474.1	CREB3L4	CREB-related_factors	6.3807	49.3793	152.934	6.12186
MA1634.1	BATF	B-ATF-related_factors	1.1842	9.18425e-13	15.8917	2.00251e-07
MA0865.2	E2F8	E2F	4.655	208.944	196.376	90.1455
MA1731.1	ZNF768	More_than_3_adjacent_zinc_fingers	30.4682	0	1.03694e-05	5.93871e-12
MA0782.2	PKNOX1	TALE-type_homeo_domain_factors	3.5851	2.68083e-14	0.25678	2.5709e-12
MA0620.3	MITF	bHLH-ZIP	3.1058	0.000577327	44.6206	0
MA1987.1	ZNF701	More_than_3_adjacent_zinc_fingers	1.6066	0.146433	0.251814	1.00716
MA1501.1	HOXB7	HOX	8.0353	2.37879	44.2813	16.1591
MA0728.1	NR2F6	RXR-related_receptors_(NR2)	34.8779	0	0	0
MA0090.3	TEAD1	TEF-1-related_factors	3.8095	0	3.52333e-10	0
MA1146.1	NR1H4	Thyroid_hormone_receptor-related_factors_(NR1)::RXR-related_receptors_(NR2)	0.017	1.32609e-08	0.0208331	0.0376846
MA1574.1	THRB	Thyroid_hormone_receptor-related_factors_(NR1)	1.9606	6.60564e-15	7.25676e-12	2.50463e-06
MA1593.1	ZNF317	More_than_3_adjacent_zinc_fingers	8.7952	0	5.15859e-07	0
MA1729.1	ZNF680	More_than_3_adjacent_zinc_fingers	2.1741	3.28825e-06	0.920125	2.07644
MA1647.2	PRDM4	Factors_with_multiple_dispersed_zinc_fingers	8.0866	0.132215	5.46533	3.37786
MA1555.1	RXRB	RXR-related_receptors_(NR2)	17.6811	0	0.000294238	0
MA1116.1	RBPJ	CSL-related_factors	4.4806	0.149358	1.32909e-07	0
MA0763.1	ETV3	Ets-related	3.6652	112.045	293.929	32.1175
MA0028.2	ELK1	Ets-related	15.6375	256.181	307.653	120.594
MA0720.1	SHOX2	Paired-related_HD_factors	1.4494	6.54434	38.2945	7.98888
MA1970.1	TRPS1	C4-GATA-related	0.8891	0.470214	32.6099	2.15695
MA0615.1	GMEB1	GMEB	3.2057	241.133	307.653	118.417
MA1504.1	HOXC4	HOX	0.4529	1.97594	52.7461	6.1277
MA0046.2	HNF1A	POU_domain_factors	0.0018	0.0092888	0.00123884	0.550269
MA1137.1	FOSL1	Fos-related::Jun-related	13.4684	0	8.82843	0
MA0864.2	E2F2	E2F	5.8907	87.7091	93.2537	37.1242
MA0596.1	SREBF2	bHLH-ZIP	49.2733	0	5.94686e-12	0
MA0840.1	CREB5	CREB-related_factors	1.3734	15.0487	124.866	0.205047
MA0765.3	ETV5	Ets-related	8.0874	268.049	307.653	110.458
MA1475.1	CREB3L4	CREB-related_factors	6.3807	61.6112	211.752	0.905181
MA0758.1	E2F7	E2F	4.0352	5.20615	20.6293	7.458
MA0102.4	CEBPA	CEBP-related	0.2095	2.79135e-10	0.575296	0
MA0834.1	ATF7	Jun-related	1.3313	27.8685	130.322	0.504521
MA0052.4	MEF2A	Regulators_of_differentiation	1.8805	4.69686e-05	0	5.20075e-11
MA1566.2	TBX3	TBX2-related_factors	0.1123	0	0.0266283	0
MA1714.1	ZNF675	More_than_3_adjacent_zinc_fingers	3.8693	0.111405	1.18535	0.482929
MA0480.2	FOXO1	FOX	0.1059	0.0032455	21.9124	4.23296
MA1576.1	THRB	Thyroid_hormone_receptor-related_factors_(NR1)	1.9606	2.15473e-08	0.0287424	3.59127e-07
MA1511.2	KLF10	Three-zinc_finger_Kruppel-related	18.0704	18.9635	16.3338	16.2846
MA1508.1	IKZF1	Factors_with_multiple_dispersed_zinc_fingers	12.1574	0.475196	40.6312	0.902624
MA0492.1	JUND	Jun-related	57.0063	0	0.629304	0
MA1966.1	TFAP4	bHLH-ZIP::Ets-related	10.7269	32.8499	51.3436	0.983667
MA0770.1	HSF2	HSF_factors	6.2427	0.0628622	6.07845	3.93318
MA1627.1	WT1	More_than_3_adjacent_zinc_fingers	13.2066	15.8934	10.5725	4.55874
MA0867.2	SOX4	SOX-related_factors	0.0471	7.27886e-09	3.56842	0.0137907
MA1644.1	NFYC	Heteromeric_CCAAT-binding	12.2664	0.403741	27.1847	0.465764
MA1124.1	ZNF24	More_than_3_adjacent_zinc_fingers	11.0934	0.10332	1.01069	1.05035
MA0608.1	CREB3L2	CREB-related_factors	13.5684	4.72529	74.8612	0.0487187
MA0047.3	FOXA2	FOX	1.6958	3.90341e-06	15.3137	5.93259
MA0803.1	TBX15	TBX1-related_factors	3.2107	0	2.02509e-15	0

## Sheet: K562_distal
K562_distal
matrixID	TF	family	exp(RPKM)	(-1)*log10(p_MPs)	(-1)*log10(p_FBSs)	(-1)*log10(p_flanking)
MA0883.1	DMBX1	Paired-related_HD_factors	2.0875	1.83611	44.635	1.32635
MA1954.1	FOXO1	FOX::Ets-related	0.1059	72.0553	307.653	22.4368
MA1129.1	FOSL1	Fos-related::Jun-related	13.4684	25.8639	288.677	1.18273e-11
MA1120.1	SOX13	SOX-related_factors	0.0632	0.145422	138.059	0.0138454
MA1112.2	NR4A1	NGFI-B-related_receptors_(NR4)	1.037	13.3241	223.392	17.2224
MA0095.3	YY1	More_than_3_adjacent_zinc_fingers	17.7244	1.17166e-14	54.6703	0
MA0066.1	PPARG	Thyroid_hormone_receptor-related_factors_(NR1)	0.0225	0.332035	0.896085	1.16031
MA0087.2	SOX5	SOX-related_factors	1.1053	0.298259	46.8865	0.00588169
MA1593.1	ZNF317	More_than_3_adjacent_zinc_fingers	8.7952	27.0818	307.653	2.83732
MA1616.1	PRDM15	Factors_with_multiple_dispersed_zinc_fingers	1.6614	1.60224	24.6851	4.28092
MA1717.1	ZNF784	Factors_with_multiple_dispersed_zinc_fingers	5.1183	0.0083848	36.3805	0.106548
MA0828.2	SREBF2	bHLH-ZIP	49.2733	1.1494e-07	43.1672	0
MA0115.1	NR1H2	Thyroid_hormone_receptor-related_factors_(NR1)::RXR-related_receptors_(NR2)	28.1919	1.58847	6.01502	0.237022
MA0879.2	DLX1	NK	13.9027	7.32645	277.784	1.12169e-05
MA0079.5	SP1	Three-zinc_finger_Kruppel-related	11.3137	21.5046	17.3987	33.9063
MA1961.1	PATZ1	Factors_with_multiple_dispersed_zinc_fingers	3.1873	7.51187	1.0852	16.1147
MA0895.1	HMBOX1	POU_domain_factors	3.0874	22.4588	307.653	12.6769
MA0496.3	MAFK	Maf-related	6.2354	27.7455	307.653	0
MA0476.1	FOS	Fos-related	4.5443	7.43736	307.653	3.29438e-12
MA0601.1	ARID3B	ARID-related	8.0927	0.106549	6.05384	14.123
MA0797.1	TGIF2	TALE-type_homeo_domain_factors	4.3124	0.000986021	39.0078	3.67044e-08
MA1986.1	ZNF692	More_than_3_adjacent_zinc_fingers	19.8774	1.54292e-15	0	2.47027e-05
MA0626.1	NPAS2	PAS_domain_factors	0.0689	2.70449e-05	137.39	0
MA0138.2	REST	Factors_with_multiple_dispersed_zinc_fingers	2.7439	1.63843	36.0947	0.0826658
MA0486.2	HSF1	HSF_factors	56.9361	0.0163777	6.63884	0.202134
MA1951.1	FOS	Fos-related	4.5443	27.4232	138.764	0.0438039
MA0679.2	ONECUT1	HD-CUT	0.002	0	0.000839063	2.67507e-08
MA0640.2	ELF3	Ets-related	0.3089	72.3532	307.653	28.0145
MA1973.1	ZKSCAN3	More_than_3_adjacent_zinc_fingers	2.8948	0.00866636	0.152891	0.172126
MA1967.1	TFAP4	bHLH-ZIP::Ets-related	10.7269	13.8067	66.7194	2.92609
MA0491.2	JUND	Jun-related	57.0063	99.1425	307.653	0.812866
MA0506.2	NRF1	Jun-related	6.4157	36.4913	25.006	4.49024
MA0523.1	TCF7L2	TCF-7-related_factors	0.6505	2.0317	174.476	4.79536
MA0770.1	HSF2	HSF_factors	6.2427	0.00104317	14.4939	0.179118
MA1601.2	ZNF75D	More_than_3_adjacent_zinc_fingers	1.3083	3.39785	29.6586	5.16837
MA0898.1	HMX3	NK	10.8802	0.268552	2.16337	2.11433
MA0622.1	MLXIP	bHLH-ZIP	20.4205	5.46975e-09	115.494	0
MA0625.2	NFATC3	NFAT-related_factors	19.4277	1.73124	38.6722	0.000422052
MA0475.2	FLI1	Ets-related	0.003	121.843	307.653	54.1978
MA1725.1	ZNF189	More_than_3_adjacent_zinc_fingers	3.3208	21.0913	119.634	14.3651
MA1113.2	PBX2	TALE-type_homeo_domain_factors	59.4119	0.379312	94.9709	0.276318
MA0106.3	TP53	p53-related_factors	1.9052	0.0385826	10.031	6.14191e-06
MA0051.1	IRF2	Interferon-regulatory_factors	7.2164	9.13616	12.562	3.44907
MA0833.2	ATF4	ATF-4-related_factors	131.689	0.00147983	127.57	0
MA0081.2	SPIB	Ets-related	0.2541	77.4648	304.187	20.2688
MA0809.2	TEAD4	TEF-1-related_factors	12.8575	5.35684e-13	45.126	9.65913e-05
MA0485.2	HOXC9	HOX	6.5617	1.97421	137.886	1.7115
MA0756.2	ONECUT2	HD-CUT	0.5448	2.00438e-05	51.7184	0
MA0511.2	RUNX2	Runt-related_factors	1.3681	4.61937	174.425	0.0472222
MA1640.1	MEIS2	TALE-type_homeo_domain_factors	5.6681	0.0591919	60.413	0.291262
MA0148.4	FOXA1	FOX	0.5955	1.19367	114.122	3.30322
MA1969.1	THRA	Thyroid_hormone_receptor-related_factors_(NR1)	6.8071	1.02797e-13	0.00424637	0
MA1137.1	FOSL1	Fos-related::Jun-related	13.4684	40.8282	307.653	0.00222981
MA1472.2	BHLHA15	Tal-related	0.8966	8.13714	266.324	0.825224
MA1952.1	FOXJ2	FOX::Ets-related	3.4278	49.7013	307.653	18.2128
MA0738.1	HIC2	Factors_with_multiple_dispersed_zinc_fingers	35.2161	2.42867	0.0731219	0.000956535
MA1719.1	ZNF816	More_than_3_adjacent_zinc_fingers	3.1607	0.0145589	1.50256	2.27992
MA0782.2	PKNOX1	TALE-type_homeo_domain_factors	3.5851	11.5655	197.157	2.54355
MA0471.2	E2F6	E2F	7.6573	0.944152	1.56668	2.10735
MA0480.2	FOXO1	FOX	0.1059	14.0013	264.561	10.6895
MA1649.1	ZBTB12	More_than_3_adjacent_zinc_fingers	8.9017	1.87694e-05	10.2046	1.00849e-07
MA0162.4	EGR1	Three-zinc_finger_Kruppel-related	138.334	47.2531	63.7702	15.6095
MA0861.1	TP73	p53-related_factors	0.591	0.000759615	16.5922	1.48179e-09
MA1957.1	HOXB2	HOX::Ets-related	37.6796	47.3736	121.085	7.95889
MA1575.1	THRB	Thyroid_hormone_receptor-related_factors_(NR1)	1.9606	1.62912	10.8223	0.652584
MA0495.3	MAFF	Maf-related	2.3939	31.3594	249.269	2.63017
MA1133.1	JUN	Jun-related	14.0343	22.9692	233.159	9.7541e-05
MA0462.2	BATF	B-ATF-related_factors::Jun-related	1.1842	48.7023	307.653	1.4594
MA0517.1	STAT1	STAT_factors	12.7282	9.60311	95.0399	12.9456
MA1644.1	NFYC	Heteromeric_CCAAT-binding	12.2664	2.13281	122.354	0.0415785
MA0591.1	BACH1	Jun-related::Maf-related	9.7204	209.041	307.653	15.7754
MA1124.1	ZNF24	More_than_3_adjacent_zinc_fingers	11.0934	0.31835	5.20479	1.61936
MA0089.2	MAFG	Maf-related::Jun-related	22.2468	249.329	307.653	14.9903
MA0808.1	TEAD3	TEF-1-related_factors	5.8357	0.0447475	64.0106	1.25022e-05
MA1615.1	PLAGL1	More_than_3_adjacent_zinc_fingers	6.9861	4.65716	15.2213	7.02236
MA0838.1	CEBPG	CEBP-related	18.7765	4.14178	151.343	0.0166358
MA1931.1	ELK1	Ets-related::HOX-related_factors	15.6375	21.3341	42.2933	5.18542
MA0665.1	MSC	Tal-related	0.0537	22.5838	233.684	11.8149
MA1949.1	FLI1	Paired-related_HD_factors::Ets-related	0.003	22.0566	70.0619	3.03723
MA1935.1	ERF	Ets-related::FOX	21.4477	109.668	307.653	35.149
MA1982.1	ZNF574	Factors_with_multiple_dispersed_zinc_fingers	8.2358	5.64335	14.202	10.1165
MA0855.1	RXRB	RXR-related_receptors_(NR2)	17.6811	6.4656	33.6122	2.61011
MA0763.1	ETV3	Ets-related	3.6652	52.2449	293.196	8.15509
MA0102.4	CEBPA	CEBP-related	0.2095	1.16167e-10	53.0598	0
MA0704.1	LHX4	HD-LIM	1.3462	8.09523	307.653	0.586446
MA1996.1	NR1H2	Thyroid_hormone_receptor-related_factors_(NR1)	28.1919	0.529912	195.983	0.132996
MA1500.1	HOXB6	HOX	3.5765	11.048	267.375	0.0559048
MA0107.1	RELA	NF-kappaB-related_factors	12.015	1.37981e-09	9.69797	1.86746e-05
MA1493.1	HES6	Hairy-related_factors	32.4901	0.00890623	92.0705	0
MA0140.2	GATA1	C4-GATA-related::Tal-related	139.217	193.824	307.653	4.17877
MA0029.1	MECOM	Factors_with_multiple_dispersed_zinc_fingers	3.3919	53.4887	307.653	3.09974
MA0004.1	ARNT	PAS_domain_factors	11.5188	7.05267e-08	113.005	0
MA0507.2	POU2F2	POU_domain_factors	0.0762	0.366123	15.5196	0.633158
MA0046.2	HNF1A	POU_domain_factors	0.0018	3.08348e-11	5.53278	0.00259976
MA0056.2	MZF1	More_than_3_adjacent_zinc_fingers	6.1562	5.15506e-05	16.3816	4.09758
MA0025.2	NFIL3	CEBP-related	8.0461	4.92869	196.702	0.784882
MA1565.1	TBX18	TBX1-related_factors	4.3134	3.68373e-14	18.4511	0
MA1976.1	ZNF320	More_than_3_adjacent_zinc_fingers	1.9933	0.217095	5.22484e-10	4.39899
MA0522.3	TCF3	E2A	23.4713	4.00641e-07	30.4581	0
MA1602.1	ZSCAN29	More_than_3_adjacent_zinc_fingers	4.253	5.51265	67.3838	2.25464
MA1574.1	THRB	Thyroid_hormone_receptor-related_factors_(NR1)	1.9606	0.00179733	28.0611	0.780498
MA0098.3	ETS1	Ets-related	2.6376	95.3896	307.653	45.5785
MA1103.2	FOXK2	FOX	21.1477	11.2659	229.275	9.50475
MA1632.1	ATF2	Jun-related	7.9838	1.09672	186.516	0
MA0018.4	CREB1	CREB-related_factors	1.8207	2.54345	200.656	2.89298e-16
MA0101.1	REL	NF-kappaB-related_factors	1.9246	1.99306e-10	8.92552	6.91463e-11
MA0765.3	ETV5	Ets-related	8.0874	150.955	307.653	34.0356
MA1588.1	ZNF136	More_than_3_adjacent_zinc_fingers	1.2767	4.7206e-06	0.881064	0.198136
MA1968.1	TFCP2	CP2-related_factors	10.3058	16.2092	133.727	2.15217
MA0690.2	TBX21	TBrain-related_factors	0.0117	2.10267e-08	40.3612	2.86531e-08
MA0526.4	USF2	bHLH-ZIP	46.1271	0.454723	111.069	0
MA1729.1	ZNF680	More_than_3_adjacent_zinc_fingers	2.1741	2.32936	46.7144	4.27385
MA1154.1	ZNF282	More_than_3_adjacent_zinc_fingers	13.9111	7.34205	10.1168	5.87232
MA0794.1	PROX1	HD-PROS_factors	0.0053	2.43661	44.4015	4.29717
MA0103.3	ZEB1	HD-ZF_factors	0.99	0.410935	65.8382	2.89298e-15
MA0469.3	E2F3	E2F	13.7926	0.234208	0.919742	0.715813
MA0083.3	SRF	Responders_to_external_signals_(SRF/RLM1)	24.1008	15.2909	15.6677	10.5993
MA0497.1	MEF2C	Regulators_of_differentiation	2.5929	2.22802e-09	6.92899	0
MA0658.1	LHX6	HD-LIM	1.8298	1.59189	159.759	0.00109315
MA1578.1	VEZF1	More_than_3_adjacent_zinc_fingers	8.1899	23.4475	27.8119	30.4654
MA0036.3	GATA2	C4-GATA-related	45.0041	77.5557	307.653	18.3676
MA1625.1	STAT5B	STAT_factors	57.2652	5.8908	95.4132	0.441572
MA0657.1	KLF13	Three-zinc_finger_Kruppel-related	3.1494	14.7668	17.0259	7.60099
MA1122.1	TFDP1	E2F	42.3465	52.6891	50.5504	41.1115
MA0006.1	AHR	PAS_domain_factors	0.006	0.859456	103.429	4.88204e-11
MA1499.1	HOXB4	HOX	24.6947	1.9287	295.615	0.467133
MA0478.1	FOSL2	Fos-related	1.4377	3.21943	301.784	0
MA1959.1	KLF7	Three-zinc_finger_Kruppel-related	0.0702	9.48416	15.0504	18.5349
MA0761.2	ETV1	Ets-related	4.2715	86.9403	307.653	32.7111
MA0720.1	SHOX2	Paired-related_HD_factors	1.4494	4.91766	135.211	0.328917
MA0002.2	RUNX1	Runt-related_factors	9.7717	9.30497	237.061	5.02903
MA0769.2	TCF7	TCF-7-related_factors	1.46	5.15728	201.222	8.63402
MA1502.1	HOXB8	HOX	7.3067	4.49274	307.653	3.98368
MA0902.2	HOXB2	HOX	37.6796	1.59386	259.546	0.0563261
MA0043.3	HLF	CEBP-related	0.0522	5.10393	189.342	0.292199
MA0157.3	FOXO3	FOX	2.6575	12.4158	219.057	10.1449
MA0823.1	HEY1	Hairy-related_factors	3.6278	0.0819804	85.3731	0
MA1956.1	FOXO1	FOX::Ets-related	0.1059	58.1727	199.615	13.3582
MA1143.1	FOSL1	Fos-related::Jun-related	13.4684	70.0622	307.653	0.000358839
MA0662.1	MIXL1	Paired-related_HD_factors	0.0085	6.36461	228.736	1.56092
MA0090.3	TEAD1	TEF-1-related_factors	3.8095	0	27.8726	3.40943e-09
MA0711.1	OTX1	Paired-related_HD_factors	1.8577	18.5624	307.653	0.783659
MA1549.1	POU6F1	POU_domain_factors	0.872	0.136096	266.52	1.8404e-08
MA1540.2	NR5A1	FTZF1related(NR5A)	0.0092	1.31158e-12	0.829514	0
MA0050.3	IRF1	Interferon-regulatory_factors	3.4241	5.41061	56.441	4.75352
MA0764.3	ETV4	Ets-related	23.9951	105.364	307.653	36.8508
MA1624.1	STAT5A	STAT_factors	112.208	5.70386	117.321	7.29413
MA0508.3	PRDM1	More_than_3_adjacent_zinc_fingers	0.3591	10.3205	225.553	9.76947
MA0161.2	NFIC	Nuclear_factor_1	6.8383	5.59548e-07	17.4889	2.0491e-05
MA1516.1	KLF3	Three-zinc_finger_Kruppel-related	9.5561	2.03744	27.3159	0.680203
MA0620.3	MITF	bHLH-ZIP	3.1058	5.87479	197.484	0
MA1484.1	ETS2	Ets-related	7.9173	40.1543	307.653	18.9789
MA0258.2	ESR2	Steroid_hormone_receptors_(NR3)	0.5926	3.64381	109.188	2.83089
MA1720.1	ZNF85	More_than_3_adjacent_zinc_fingers	0.1575	0	0.452792	0
MA1716.1	ZNF76	More_than_3_adjacent_zinc_fingers	9.0374	5.71662	8.77683	0.291007
MA1633.2	BACH1	Jun-related	9.7204	27.731	307.653	0.00617349
MA1647.2	PRDM4	Factors_with_multiple_dispersed_zinc_fingers	8.0866	6.07551	45.6526	1.27271
MA1634.1	BATF	B-ATF-related_factors	1.1842	82.0304	307.653	7.55214
MA0463.2	BCL6	More_than_3_adjacent_zinc_fingers	2.9257	14.1753	47.6694	8.70721
MA1537.1	NR2F1	RXR-related_receptors_(NR2)	0.0051	0.581412	32.0621	0.822726
MA0035.4	GATA1	C4-GATA-related	139.217	26.6644	307.653	0.0164054
MA0641.1	ELF4	Ets-related	15.3854	49.4565	149.18	0.996173
MA1511.2	KLF10	Three-zinc_finger_Kruppel-related	18.0704	11.1283	19.2339	18.1399
MA1947.1	ETV5	Ets-related::FOX	8.0874	26.6876	297.162	18.2274
MA1503.1	HOXB9	HOX	85.5892	1.15004	137.024	1.10309
MA1948.1	ETV5	Ets-related::HOX-related_factors	8.0874	24.9954	138.693	4.77736
MA0607.2	BHLHA15	Tal-related	0.8966	2.46025	243.534	5.93191e-06
MA0520.1	STAT6	STAT_factors	22.2119	7.82614	134.721	10.953
MA1126.1	FOS	Fos-related::Jun-related	4.5443	30.0699	235.236	0.0760638
MA0664.1	MLXIPL	bHLH-ZIP	9.6157	0.00401215	135.086	0
MA0614.1	FOXJ2	FOX	3.4278	3.42872	274.734	0.00034167
MA0528.2	ZNF263	More_than_3_adjacent_zinc_fingers	6.5282	1.21353	7.15436	1.17213
MA0742.2	KLF12	Three-zinc_finger_Kruppel-related	0.0094	3.67473	3.53468	5.7857
MA0839.1	CREB3L1	CREB-related_factors	12.8925	8.75778	51.8569	1.12785
MA0058.3	MAX	bHLH-ZIP	7.6483	0.000328457	152.561	0
MA1134.1	FOS	Fos-related::Jun-related	4.5443	46.421	307.653	0.000142966
MA1541.1	NR6A1	GCNF-related_receptors_(NR6)	7.112	3.29456e-08	1.69774	5.08362e-07
MA1652.1	ZKSCAN5	Factors_with_multiple_dispersed_zinc_fingers	3.3589	26.8477	166.651	14.4415
MA1131.1	FOSL2	Fos-related::Jun-related	1.4377	25.657	307.318	2.5858e-05
MA0843.1	TEF	CEBP-related	0.3219	34.912	290.521	7.34806
MA0752.1	ZNF410	More_than_3_adjacent_zinc_fingers	10.8415	0.00527759	0.45728	0.432209
MA1950.1	FLI1	Ets-related::FOX	0.003	78.5546	306.381	24.5042
MA0865.2	E2F8	E2F	4.655	20.4116	32.0091	10.9267
MA0659.3	MAFG	Maf-related	22.2468	16.6991	253.252	0
MA0805.1	TBX1	TBX1-related_factors	4.2766	6.03498e-07	97.6054	9.44655e-13
MA0146.2	ZFX	More_than_3_adjacent_zinc_fingers	2.5381	0	0	0
MA0754.2	CUX1	HD-CUT	6.7843	0.56262	73.8528	1.97969e-06
MA0819.2	CLOCK	PAS_domain_factors	2.6572	0.0414678	191.092	0
MA1715.1	ZNF707	More_than_3_adjacent_zinc_fingers	2.4477	1.10015	6.28105	5.52227
MA0694.1	ZBTB7B	More_than_3_adjacent_zinc_fingers	15.3743	0.0170265	0.891701	2.42705
MA0105.4	NFKB1	NF-kappaB-related_factors	6.1553	0	0	0
MA1718.1	ZNF8	Factors_with_multiple_dispersed_zinc_fingers	0.6629	6.36971e-11	0.000593099	2.12152e-15
MA1110.2	NR1H4	Thyroid_hormone_receptor-related_factors_(NR1)	0.017	0.395375	152.317	0.195618
MA1726.1	ZNF331	More_than_3_adjacent_zinc_fingers	1.5028	8.45292	60.806	17.3373
MA0512.2	RXRA	RXR-related_receptors_(NR2)	4.7627	7.10076	41.4692	3.36832
MA1730.1	ZNF708	More_than_3_adjacent_zinc_fingers	2.1887	0.0515948	6.62569	0.114356
MA0492.1	JUND	Jun-related	57.0063	0.354188	250.489	0
MA1102.2	CTCFL	More_than_3_adjacent_zinc_fingers	16.9157	15.2639	44.4528	19.7224
MA1527.1	NFIC	Nuclear_factor_1	6.8383	0.709766	19.5412	0.0045061
MA0071.1	RORA	Thyroid_hormone_receptor-related_factors_(NR1)	0.0131	1.10182	117.255	0.651545
MA1494.1	HNF4A	RXR-related_receptors_(NR2)	0.2055	1.65738	11.1394	1.23897
MA0785.1	POU2F1	POU_domain_factors	1.1157	2.11343e-06	40.411	0.0294219
MA1970.1	TRPS1	C4-GATA-related	0.8891	190.142	307.653	18.9166
MA1474.1	CREB3L4	CREB-related_factors	6.3807	23.0443	184.863	0.0540392
MA0801.1	MGA	TBX6-related_factors	5.5203	1.437	142.557	3.32974e-10
MA1929.1	CTCF	More_than_3_adjacent_zinc_fingers	12.7627	103.066	201.266	7.82429
MA1570.1	TFAP4	bHLH-ZIP	10.7269	0.584019	307.653	8.26429e-14
MA0774.1	MEIS2	TALE-type_homeo_domain_factors	5.6681	13.1611	307.653	3.6242
MA0100.3	MYB	Myb/SANT_domain_factors	45.6686	0.000959398	214.191	1.11071e-12
MA1579.1	ZBTB26	More_than_3_adjacent_zinc_fingers	4.077	1.36823	79.0847	3.35045
MA0746.2	SP3	Three-zinc_finger_Kruppel-related	4.2953	10.1567	27.9254	6.76578
MA0851.1	FOXJ3	FOX	8.3475	0.183991	45.3524	1.41503
MA1557.1	SMAD5	SMAD_factors	8.0687	5.48816e-09	25.6868	0
MA0060.3	NFYA	NFY	7.3194	4.1039	122.206	0.886338
MA0864.2	E2F2	E2F	5.8907	1.13381	7.02356	8.09489e-08
MA0069.1	PAX6	Paired_plus_homeo_domain	1.3329	2.14098	20.0151	6.04474
MA1714.1	ZNF675	More_than_3_adjacent_zinc_fingers	3.8693	3.7229	18.1838	3.88795
MA0652.1	IRF8	Interferon-regulatory_factors	0.0057	18.8778	28.348	5.19364
MA0677.1	NR2F6	RXR-related_receptors_(NR2)	34.8779	6.23998	40.7893	4.02376
MA0692.1	TFEB	bHLH-ZIP	1.1798	0.146774	246.614	0
MA0074.1	RXRA	RXR-related_receptors_(NR2)::Thyroid_hormone_receptor-related_factors_(NR1)	4.7627	0.740914	5.95052	1.01883
MA0604.1	ATF1	CREB-related_factors	5.9438	75.6603	307.653	1.97856
MA0666.2	MSX1	NK	3.3046	4.29461	140.051	0.00867577
MA0059.1	MAX	bHLH-ZIP	7.6483	3.22837	137.842	1.00338e-12
MA1117.1	RELB	NF-kappaB-related_factors	1.6013	0.462806	31.1916	3.10224
MA0137.3	STAT1	STAT_factors	12.7282	1.03237	118.51	5.42126
MA0739.1	HIC1	Factors_with_multiple_dispersed_zinc_fingers	0.1551	0.00284083	0.0198448	1.2043e-12
MA1623.1	STAT2	STAT_factors	10.4434	1.06594	93.992	1.3395
MA0017.2	NR2F1	RXR-related_receptors_(NR2)	0.0051	0.00641479	60.2426	0.000131265
MA1721.1	ZNF93	More_than_3_adjacent_zinc_fingers	8.4752	26.2461	20.6562	7.94617
MA0493.2	KLF1	Three-zinc_finger_Kruppel-related	55.6623	5.44699	11.1749	8.727
MA0477.2	FOSL1	Fos-related	13.4684	40.3559	307.653	0.000998937
MA1987.1	ZNF701	More_than_3_adjacent_zinc_fingers	1.6066	10.0557	16.3821	16.5657
MA0052.4	MEF2A	Regulators_of_differentiation	1.8805	0	1.24506e-10	0
MA1629.1	ZIC2	More_than_3_adjacent_zinc_fingers	4.1367	8.86515	113.556	0.524829
MA0470.2	E2F4	E2F	53.6063	2.97955	18.9964	0.00358919
MA0693.3	VDR	Thyroid_hormone_receptor-related_factors_(NR1)	1.9713	2.18372e-05	21.0501	0
MA1144.1	FOSL2	Fos-related::Jun-related	1.4377	13.759	307.653	0
MA1148.1	PPARA	Thyroid_hormone_receptor-related_factors_(NR1)::RXR-related_receptors_(NR2)	0.5749	5.03489	35.8906	3.73461
MA1111.1	NR2F2	RXR-related_receptors_(NR2)	8.9957	3.47481	159.179	1.24132
MA1934.1	ERF	Ets-related::Tal-related	21.4477	11.938	102.554	1.65182
MA1145.1	FOSL2	Fos-related::Jun-related	1.4377	30.7525	225.618	0.0933448
MA2001.1	SIX4	HD-SINE	0.9375	6.07943	177.683	5.34033
MA0829.2	SREBF1	bHLH-ZIP	27.2042	0	36.0851	0
MA0151.1	ARID3A	ARID-related	24.3321	1.97452	86.1323	0.0341932
MA1149.1	RARA	Thyroid_hormone_receptor-related_factors_(NR1)::RXR-related_receptors_(NR2)	6.3483	8.65572	38.8524	15.7547
MA1977.1	ZNF324	More_than_3_adjacent_zinc_fingers	3.0618	2.18347e-05	6.3497	6.77802e-08
MA0848.1	FOXO4	FOX	6.3402	3.26075	307.653	0.0360368
MA1653.1	ZNF148	More_than_3_adjacent_zinc_fingers	1.4174	25.5816	8.81842	42.0944
MA1532.2	NR1D2	Thyroid_hormone_receptor-related_factors_(NR1)	1.2727	0	7.10964	0
MA0077.1	SOX9	SOX-related_factors	0.0008	0.0648185	75.0331	0.00855077
MA1533.1	NR1I2	Thyroid_hormone_receptor-related_factors_(NR1)	0.0012	0.000325524	3.6384	0.0621187
MA0466.3	CEBPB	CEBP-related	5.9025	4.4014	79.376	0.00102138
MA0088.2	ZNF143	More_than_3_adjacent_zinc_fingers	7.1354	0.283135	12.044	1.93289e-05
MA1561.1	SOX12	SOX-related_factors	10.3038	0.636821	26.2656	0.108014
MA0596.1	SREBF2	bHLH-ZIP	49.2733	3.15435e-05	89.9458	0
MA0628.1	POU6F1	POU_domain_factors	0.872	1.85151e-14	3.95497	9.53259e-06
MA1938.1	ERF	Ets-related::Tal-related	21.4477	5.0553	42.3803	0.626409
MA1932.1	ELK1	Ets-related::HOX-related_factors	15.6375	38.0908	83.1684	10.7087
MA1964.1	SMAD2	SMAD_factors	0.8813	0.532864	74.799	0.132699
MA0728.1	NR2F6	RXR-related_receptors_(NR2)	34.8779	0	0	0
MA1535.1	NR2C1	RXR-related_receptors_(NR2)	4.5841	3.05615	52.8484	7.69493
MA0502.2	NFYB	Heteromeric_CCAAT-binding	4.635	3.61564e-05	32.3462	1.63767e-10
MA0464.2	BHLHE40	Hairy-related_factors	68.4992	0.144111	128.393	0
MA1566.2	TBX3	TBX2-related_factors	0.1123	4.09357e-13	37.5473	0
MA1515.1	KLF2	Three-zinc_finger_Kruppel-related	0.3945	5.88573	25.8823	7.45637
MA0777.1	MYBL2	Myb/SANT_domain_factors	79.9045	11.1966	22.4194	3.5617
MA0603.1	ARNTL	PAS_domain_factors	0.4662	2.438	174.959	0
MA1607.1	FOXL2	FOX	6.5395	2.33778	103.152	4.74151
MA0154.4	EBF1	Early_B-Cell_Factor-related_factors	0.0071	4.64759	10.1122	22.6027
MA0830.2	TCF4	E2A	1.6565	6.84673e-15	15.7838	0
MA0685.2	SP4	Three-zinc_finger_Kruppel-related	0.9967	9.37628	10.9163	18.5279
MA1139.1	FOSL2	Fos-related::Jun-related	1.4377	29.2781	210.311	0.00549517
MA0080.6	SPI1	Ets-related	22.5214	67.7983	236.439	24.4413
MA0691.1	TFAP4	bHLH-ZIP	10.7269	1.99495	257.429	0.000550486
MA0615.1	GMEB1	GMEB	3.2057	64.7848	159.954	9.88549
MA0867.2	SOX4	SOX-related_factors	0.0471	1.24801	168.919	0.0621336
MA1563.2	SOX18	SOX-related_factors	5.0758	3.38955	155.234	0.00449285
MA0645.1	ETV6	Ets-related	1.8087	75.6543	307.653	40.5612
MA1683.1	FOXA3	FOX	3.8524	8.27825	200.53	11.3799
MA1727.1	ZNF417	Factors_with_multiple_dispersed_zinc_fingers	1.3453	1.01877	12.928	0.432367
MA0038.2	GFI1	More_than_3_adjacent_zinc_fingers	0.9293	4.7252e-15	45.0553	0
MA0836.2	CEBPD	CEBP-related	5.781	1.38293e-05	85.5384	1.3506e-09
MA1489.1	FOXN3	FOX	0.361	22.3272	83.3975	22.4279
MA0472.2	EGR2	Three-zinc_finger_Kruppel-related	0.1487	39.3862	87.1539	4.80267
MA0731.1	BCL6B	More_than_3_adjacent_zinc_fingers	1.7738	4.79194	3.26365	0.431618
MA1420.1	IRF5	Interferon-regulatory_factors	0.0319	15.4928	25.6037	4.10006
MA0609.2	CREM	CREB-related_factors	2.4535	32.8301	135.785	1.4894
MA1596.1	ZNF460	More_than_3_adjacent_zinc_fingers	0.6265	0	0	0
MA0663.1	MLX	bHLH-ZIP	22.7117	0.00938982	73.5901	0
MA1965.1	SP5	Three-zinc_finger_Kruppel-related	0.52	6.28638	3.21156	11.4608
MA1132.1	JUN	Jun-related	14.0343	16.2491	307.653	7.23246e-16
MA0772.1	IRF7	Interferon-regulatory_factors	3.2853	2.06681	28.881	2.40207
MA1946.1	ETV5	Ets-related::FOX	8.0874	72.0839	307.653	24.3121
MA0841.1	NFE2	Jun-related	89.5095	54.5531	307.653	1.45759e-08
MA0152.2	NFATC2	NFAT-related_factors	4.5807	1.13203	54.8089	0.746659
MA1114.1	PBX3	TALE-type_homeo_domain_factors	0.2381	3.51144	66.4653	0.795772
MA1108.2	MXI1	bHLH-ZIP	4.933	0.00335278	246.737	0
MA1636.1	CEBPG	CEBP-related	18.7765	5.39461e-05	103.673	0
MA0613.1	FOXG1	FOX	2.4826	6.00673	246.128	2.04201
MA0144.2	STAT3	STAT_factors	48.1935	0.721727	127.803	0.518653
MA0595.1	SREBF1	bHLH-ZIP	27.2042	1.8217e-08	59.6556	0
MA0114.4	HNF4A	RXR-related_receptors_(NR2)	0.2055	0	2.29696	0
MA1125.1	ZNF384	More_than_3_adjacent_zinc_fingers	4.836	6.17387e-08	0.0818611	0
MA1945.1	ETV5	Ets-related::Tal-related	8.0874	5.6543	60.4258	1.16813
MA0778.1	NFKB2	NF-kappaB-related_factors	8.9154	0	3.61655e-11	0
MA0647.1	GRHL1	Grainyhead-related_factors	2.5317	5.59244	28.7039	3.7911
MA0684.2	RUNX3	Runt-related_factors	0.1588	9.65933e-06	98.8956	0
MA0065.2	PPARG	Thyroid_hormone_receptor-related_factors_(NR1)::RXR-related_receptors_(NR2)	0.0225	3.18556	46.9223	20.0489
MA1548.1	PLAGL2	More_than_3_adjacent_zinc_fingers	7.8012	2.27454	1.49708	13.4006
MA0515.1	SOX6	SOX-related_factors	1.2218	0.0677396	148.093	0.11091
MA0510.2	RFX5	RFX-related_factors	9.3797	20.3961	22.4397	10.4779
MA0509.3	RFX1	RFX-related_factors	5.9287	14.8276	24.7019	8.45235
MA1483.2	ELF2	Ets-related	4.3336	106.435	307.653	42.6659
MA0624.2	NFATC1	NFAT-related_factors	2.4067	9.35205	143.76	6.23764
MA1539.1	NR2F6	RXR-related_receptors_(NR2)	34.8779	0.0103948	3.15509	1.89946
MA0671.1	NFIX	Nuclear_factor_1	2.3995	1.33719	0.00356591	0.0037898
MA1974.1	ZNF211	Factors_with_multiple_dispersed_zinc_fingers	1.2344	2.89298e-16	1.03648	4.53234e-15
MA1099.2	HES1	Hairy-related_factors	40.8077	4.71061	163.434	4.98403e-10
MA0519.1	STAT5A	STAT_factors	112.208	0.0675826	83.2558	0.0152951
MA1966.1	TFAP4	bHLH-ZIP::Ets-related	10.7269	18.8767	92.1105	2.83218
MA1517.1	KLF6	Three-zinc_finger_Kruppel-related	9.692	4.32712	41.7481	3.10912
MA0606.2	NFAT5	NFAT-related_factors	2.7802	0.000831742	32.041	0.146117
MA1146.1	NR1H4	Thyroid_hormone_receptor-related_factors_(NR1)::RXR-related_receptors_(NR2)	0.017	0.33917	8.74353	1.62027
MA0795.1	SMAD3	SMAD_factors	6.6096	0.53291	34.7024	9.36178e-06
MA1555.1	RXRB	RXR-related_receptors_(NR2)	17.6811	3.31629e-09	0.463577	3.47881e-13
MA1504.1	HOXC4	HOX	0.4529	5.91167	307.653	0.554606
MA0638.1	CREB3	CREB-related_factors	12.8863	22.295	113.236	2.88416
MA0488.1	JUN	Jun-related	14.0343	0.21969	244.886	0
MA1121.1	TEAD2	TEF-1-related_factors	8.8808	3.45238e-10	48.2314	0.000239114
MA1711.1	ZNF343	More_than_3_adjacent_zinc_fingers	1.2123	10.662	19.0336	5.82476
MA0903.1	HOXB3	HOX	7.5091	10.0851	307.653	1.16276
MA0489.2	JUN	Jun-related	14.0343	16.2804	307.653	9.64327e-17
MA1558.1	SNAI1	More_than_3_adjacent_zinc_fingers	9.4564	0.0508477	69.4976	0
MA0076.2	ELK4	Ets-related	2.403	87.6568	307.653	66.2206
MA0639.1	DBP	CEBP-related	1.5839	26.1865	307.653	0.521282
MA1475.1	CREB3L4	CREB-related_factors	6.3807	49.5307	215.851	7.23659e-07
MA1962.1	POU2F1	POU_domain_factors::SOX-related_factors	1.1157	0.103049	8.25898	0.243943
MA0483.1	GFI1B	More_than_3_adjacent_zinc_fingers	23.0301	7.28089e-07	72.8691	0
MA1130.1	FOSL2	Fos-related::Jun-related	1.4377	18.2329	307.653	0
MA0768.2	LEF1	TCF-7-related_factors	6.0283	4.50534	70.5347	2.50498
MA0504.1	NR2C2	RXR-related_receptors_(NR2)	11.1955	0.840387	22.3786	6.58967
MA1501.1	HOXB7	HOX	8.0353	12.7081	281.372	20.2967
MA0758.1	E2F7	E2F	4.0352	2.76753	8.44641	1.1938
MA0682.2	PITX1	Paired-related_HD_factors	21.0338	1.16361	104.514	3.71538e-05
MA1933.1	ELK1	Ets-related::bHLH-ZIP	15.6375	24.8746	65.2224	0.786221
MA0119.1	NFIC	Nuclear_factor_1::NK	6.8383	9.06952e-06	2.58592	0
MA1138.1	FOSL2	Fos-related::Jun-related	1.4377	26.6063	307.653	0.000159752
MA0602.1	ARID5A	ARID-related	2.2931	0	5.2226e-12	0
MA0741.1	KLF16	Three-zinc_finger_Kruppel-related	16.5877	21.742	35.363	18.2955
MA1953.1	FOXO1	FOX::Ets-related	0.1059	45.3765	251.503	12.0837
MA0753.2	ZNF740	Other_factors_with_up_to_three_adjacent_zinc_fingers	4.9818	25.8927	19.1619	33.5521
MA0481.3	FOXP1	FOX	3.9137	5.61869	205.411	7.42718
MA0091.1	TAL1	Tal-related::E2A	13.4074	11.549	287	0.67148
MA1153.1	SMAD4	SMAD_factors	3.9583	0.607459	168.103	0.00105474
MA1128.1	FOSL1	Fos-related::Jun-related	13.4684	47.863	307.653	0.000634472
MA1466.1	ATF6	Jun-related	12.0075	9.90468	48.1787	1.19899
MA0840.1	CREB5	CREB-related_factors	1.3734	33.4352	233.599	0.00489777
MA1592.1	ZNF274	More_than_3_adjacent_zinc_fingers	12.6494	1.0427	93.4375	0.508637
MA0479.1	FOXH1	FOX	4.1701	0.0020428	129.6	1.05503e-11
MA0834.1	ATF7	Jun-related	1.3313	28.6615	172.462	0.0232666
MA0825.1	MNT	bHLH-ZIP	6.3088	0.00283066	159.777	0
MA1648.1	TCF12	E2A	9.5507	6.40744e-10	22.1584	0
MA1418.1	IRF3	Interferon-regulatory_factors	29.5256	9.6972	20.9187	3.5928
MA0732.1	EGR3	Three-zinc_finger_Kruppel-related	0.1909	71.1428	46.7275	24.3055
MA0516.3	SP2	Three-zinc_finger_Kruppel-related	11.6009	4.36996	1.71359	12.5005
MA0072.1	RORA	Thyroid_hormone_receptor-related_factors_(NR1)	0.0131	0.0166322	18.2175	4.70185e-07
MA1142.1	FOSL1	Fos-related::Jun-related	13.4684	4.5209	307.653	1.92865e-16
MA1531.1	NR1D1	Thyroid_hormone_receptor-related_factors_(NR1)	3.0802	0	4.73552	0
MA0656.1	JDP2	Fos-related	0.8248	34.7104	211.719	0.0840856
MA0632.2	TCFL5	PAS_domain_factors	4.3471	7.29275	140.899	4.49684e-11
MA0131.2	HINFP	Factors_with_multiple_dispersed_zinc_fingers	3.2666	10.8752	8.37708	8.38703
MA1538.1	NR2F1	RXR-related_receptors_(NR2)	0.0051	0.200564	7.65622	5.66922
MA0473.3	ELF1	Ets-related	9.732	96.142	307.653	24.4281
MA0150.2	NFE2L2	Jun-related	12.9247	214.032	307.653	11.5317
MA0525.2	TP63	p53-related_factors	0.429	0.0868277	5.20365	0.0118311
MA0527.1	ZBTB33	Other_factors_with_up_to_three_adjacent_zinc_fingers	7.9432	40.1647	26.7115	7.74705
MA0597.2	THAP1	THAP-related_factors	5.1404	9.54266	32.5012	23.0701
MA0759.2	ELK3	Ets-related	1.8893	100.853	253.681	12.9826
MA1937.1	ERF	Ets-related::HOX-related_factors	21.4477	66.2187	241.865	31.9444
MA1522.1	MAZ	More_than_3_adjacent_zinc_fingers	137.183	28.438	20.8977	55.2011
MA0163.1	PLAG1	More_than_3_adjacent_zinc_fingers	0.7359	1.2652e-13	0	4.86795e-05
MA1576.1	THRB	Thyroid_hormone_receptor-related_factors_(NR1)	1.9606	0.240932	18.7197	0.000902994
MA1419.1	IRF4	Interferon-regulatory_factors	0.0086	18.252	31.5979	5.49749
MA1581.1	ZBTB6	More_than_3_adjacent_zinc_fingers	2.482	0	3.99491e-05	8.53469e-11
MA0729.1	RARA	Thyroid_hormone_receptor-related_factors_(NR1)	6.3483	4.7252e-15	0.00121308	0
MA0490.2	JUNB	Jun-related	31.6609	99.2005	307.653	1.44477
MA1936.1	ERF	Ets-related::FOX	21.4477	40.1734	307.653	34.6751
MA0605.2	ATF3	Fos-related	4.2076	26.5432	186.322	0.0186694
MA1580.1	ZBTB32	Other_factors_with_up_to_three_adjacent_zinc_fingers	0.0322	1.56243	78.5054	3.40132
MA0047.3	FOXA2	FOX	1.6958	7.32189	192.497	8.0959
MA0862.1	GMEB2	GMEB	5.6527	46.7524	222.061	9.85349
MA1107.2	KLF9	Three-zinc_finger_Kruppel-related	4.012	14.0459	47.5379	10.7923
MA0147.3	MYC	bHLH-ZIP	33.0652	0.00165574	113.649	0
MA1731.1	ZNF768	More_than_3_adjacent_zinc_fingers	30.4682	20.5372	82.9252	21.5398
MA1141.1	FOS	Fos-related::Jun-related	4.5443	46.3907	307.653	7.78095e-06
MA0750.2	ZBTB7A	More_than_3_adjacent_zinc_fingers	6.051	93.2041	243.604	33.5047
MA0521.2	TCF12	E2A	9.5507	0.721473	177.119	3.57585e-06
MA1627.1	WT1	More_than_3_adjacent_zinc_fingers	13.2066	28.7963	57.655	29.4241
MA1573.2	THAP11	THAP-related_factors	15.9102	0.00853857	5.12665	0.000311992
MA1512.1	KLF11	Three-zinc_finger_Kruppel-related	3.6114	8.82301	39.227	5.74299
MA0600.2	RFX2	RFX-related_factors	4.2659	9.35514	27.1524	2.83857
MA0019.1	DDIT3	CEBP-related	27.0957	0	7.66981e-06	0
MA0028.2	ELK1	Ets-related	15.6375	153.862	307.653	36.7019
MA0852.2	FOXK1	FOX	3.8188	18.386	181.973	15.5258
MA1939.1	ERF	Ets-related::bHLH-ZIP	21.4477	10.3142	46.499	0.830921
MA0885.2	DLX2	NK	4.0328	4.26946e-06	43.4012	7.21883e-10
MA0773.1	MEF2D	Regulators_of_differentiation	4.9472	0	0.00018793	0
MA0844.1	XBP1	XBP-1-related_factors	57.261	25.3566	112.054	3.86782
MA0914.1	ISL2	HD-LIM	7.7775	2.82775	87.8127	2.73137e-05
MA1710.1	ZNF257	More_than_3_adjacent_zinc_fingers	2.5106	4.85415	5.25278	6.90177
MA1525.2	NFATC4	NFAT-related_factors	0.1022	14.3797	177.454	7.00278
MA1528.1	NFIX	Nuclear_factor_1	2.3995	0.500407	22.8698	0.0611676
MA1960.1	MGA	TBX6-related_factors::HOX	5.5203	12.8673	230.303	6.22661
MA0655.1	JDP2	Fos-related	0.8248	88.5693	307.653	0.363873
MA0024.3	E2F1	E2F	13.3994	2.61102	20.2119	0.0708073
MA1116.1	RBPJ	CSL-related_factors	4.4806	0.220034	13.5411	1.42293e-05
MA0608.1	CREB3L2	CREB-related_factors	13.5684	0.944167	169.018	1.31569e-08
MA0592.3	ESRRA	Steroid_hormone_receptors_(NR3)	20.0446	0.967144	62.4929	0.0660141
MA0798.3	RFX3	RFX-related_factors	0.7198	17.6187	20.3055	10.8329
MA0803.1	TBX15	TBX1-related_factors	3.2107	3.40427e-05	67.1747	4.58319e-07
MA0863.1	MTF1	More_than_3_adjacent_zinc_fingers	1.7189	2.19917	6.33806	0.64254
MA0141.3	ESRRB	Steroid_hormone_receptors_(NR3)	6.6261	3.62183	76.5149	2.57758
MA1955.1	FOXO1	FOX::Ets-related	0.1059	68.5719	250.089	25.9713
MA0831.3	TFE3	bHLH-ZIP	14.6076	3.09449	198.129	0
MA1988.1	ATF3	Fos-related	4.2076	10.9225	307.653	2.54206e-12
MA1655.1	ZNF341	Factors_with_multiple_dispersed_zinc_fingers	1.5439	3.67172	140.79	4.03575
MA0796.1	TGIF1	TALE-type_homeo_domain_factors	6.5199	1.7004e-12	7.76015	1.12215e-08
MA1508.1	IKZF1	Factors_with_multiple_dispersed_zinc_fingers	12.1574	60.2631	307.653	47.4978
MA1944.1	ETV5	Ets-related::Paired-related_HD_factors	8.0874	53.2669	182.77	19.7171
MA0062.3	GABPA	Ets-related	7.0136	85.0794	307.653	25.1023
MA1992.1	IKZF3	Three-zinc_finger_Kruppel-related	0.0812	88.5506	307.653	28.617
MA0494.1	NR1H3	Thyroid_hormone_receptor-related_factors_(NR1)::RXR-related_receptors_(NR2)	4.7154	4.57541e-05	59.8848	0.0127766
MA1140.2	JUNB	Jun-related	31.6609	34.4339	140.467	0.72626
MA1585.1	ZKSCAN1	More_than_3_adjacent_zinc_fingers	9.8724	2.4242	77.7238	5.49713
MA0093.3	USF1	bHLH-ZIP	17.8464	4.86286	222.337	1.51284e-12
MA0760.1	ERF	Ets-related	21.4477	128.778	307.653	24.644
MA0653.1	IRF9	Interferon-regulatory_factors	4.3875	4.51287	15.1565	1.4509
MA1550.1	PPARD	Thyroid_hormone_receptor-related_factors_(NR1)	7.9062	1.07764	39.7286	0.92525
MA0736.1	GLIS2	More_than_3_adjacent_zinc_fingers	4.4102	1.06668	1.73571	3.32351
MA1536.1	NR2C2	RXR-related_receptors_(NR2)	11.1955	0	7.68505e-05	3.19228e-05
MA0482.2	GATA4	C4-GATA-related	0.0284	163.358	307.653	37.0467
MA0730.1	RARA	Thyroid_hormone_receptor-related_factors_(NR1)	6.3483	13.418	25.8884	12.7117
MA1106.1	HIF1A	PAS_domain_factors	5.4427	12.9774	154.336	2.16097
MA0014.3	PAX5	Paired_domain_only	0.0369	1.02105	32.0248	5.14112e-05
MA0113.3	NR3C1	Steroid_hormone_receptors_(NR3)	2.2782	1.84595	12.9978	2.32115
MA0707.2	MNX1	HOX	2.9281	10.746	307.653	0.00039978
MA0259.1	ARNT	PAS_domain_factors	11.5188	0.425689	105.855	7.58521e-12
MA0670.1	NFIA	Nuclear_factor_1	1.0855	0.00101867	28.0637	6.89446e-13
MA1554.1	RFX7	RFX-related_factors	3.1069	9.4899	206.79	0.000204182
MA1930.1	CTCF	More_than_3_adjacent_zinc_fingers	12.7627	50.7526	127.668	6.50325
MA1991.1	HNF1A	POU_domain_factors	0.0018	7.16582	145.67	1.98967
MA1657.1	ZNF652	More_than_3_adjacent_zinc_fingers	0.7791	9.05443	104.204	5.61073
MA0073.1	RREB1	Factors_with_multiple_dispersed_zinc_fingers	12.595	4.90361	15.1615	9.5246
MA0159.1	RARA	Thyroid_hormone_receptor-related_factors_(NR1)::RXR-related_receptors_(NR2)	6.3483	4.04391	23.2731	5.53316
MA0099.3	FOS	Fos-related::Jun-related	4.5443	12.6581	307.653	0
MA0139.1	CTCF	More_than_3_adjacent_zinc_fingers	12.7627	67.2803	307.653	4.20838
MA1630.2	ZNF281	More_than_3_adjacent_zinc_fingers	2.4302	21.9279	9.11448	34.4019
MA0771.1	HSF4	HSF_factors	7.4469	1.25883	52.695	1.22007
